# Supplementary material for: Phylogenetically and functionally diverse microorganisms reside under the Ross Ice Shelf
Source: Nat Commun. 2022 Jan 10;13:117. doi: 10.1038/s41467-021-27769-5 (PMC8748734; doi:10.1038/s41467-021-27769-5)
Supplement: Supplementary file 4 — Supplementary data 1 [file 41467_2021_27769_MOESM4_ESM.xlsx]

## Sheet: miTags_otu_table97_Eukaryotes
30m.1	30m.2	30m.3	180m.1	180m.2	180m.3	330m.1	330m.2	330m.3	OTU.ID
99	87	116	28	24	15	9	6	5	KJ764334.1.1798_Eukaryota;SAR;Alveolata;Dinoflagellata;Dinophyceae;SL163A10;uncultured_eukaryote
61	60	45	19	13	12	8	8	7	KJ764441.1.1794_Eukaryota;SAR;Alveolata;Dinoflagellata;Dinophyceae;SL163A10;uncultured_eukaryote
52	46	49	11	14	7	3	9	4	KJ758315.1.1797_Eukaryota;SAR;Alveolata;Protalveolata;Syndiniales;Syndiniales_Group_I;uncultured_eukaryote
34	42	33	9	9	4	7	2	2	KJ764036.1.1797_Eukaryota;SAR;Alveolata;Dinoflagellata;Dinophyceae;Gymnodiniphycidae;Amphidinium;uncultured_eukaryote
17	36	27	9	8	7	9	7	2	KJ763233.1.1794_Eukaryota;SAR;Alveolata;Protalveolata;Syndiniales;Syndiniales_Group_I;uncultured_eukaryote
27	30	25	10	10	6	2	2	2	KJ758078.1.1798_Eukaryota;SAR;Alveolata;Dinoflagellata;Dinophyceae;Peridiniphycidae;Thoracosphaeraceae;uncultured_eukaryote
48	30	49	15	17	8	3	5	5	KJ764287.1.1795_Eukaryota;SAR;Alveolata;Protalveolata;Syndiniales;uncultured;uncultured_eukaryote
30	28	33	10	5	8	8	6	7	KJ758217.1.1793_Eukaryota;SAR;Alveolata;Dinoflagellata;Dinophyceae;SL163A10;uncultured_eukaryote
24	25	23	10	12	6	6	1	2	KJ764342.1.1791_Eukaryota;SAR;Alveolata;Dinoflagellata;Dinophyceae;SL163A10;uncultured_eukaryote
9	20	16	6	9	2	1	7	3	KJ757870.1.1795_Eukaryota;SAR;Alveolata;Dinoflagellata;Dinophyceae;Peridiniphycidae;Thoracosphaeraceae;Scrippsiella;uncultured_eukaryote
22	20	29	6	9	5	4	4	0	KJ764145.1.1794_Eukaryota;SAR;Alveolata;Dinoflagellata;Dinophyceae;Incertae_Sedis;Azadinium;uncultured_eukaryote
14	20	8	3	1	2	0	0	0	KJ758192.1.1799_Eukaryota;SAR;Alveolata;Dinoflagellata;Dinophyceae;Gymnodiniphycidae;Gyrodinium;uncultured_eukaryote
18	19	18	13	8	7	4	9	1	KJ759622.1.1795_Eukaryota;SAR;Alveolata;Protalveolata;Syndiniales;uncultured;uncultured_eukaryote
4	19	0	1	0	1	0	0	0	KJ758334.1.1802_Eukaryota;SAR;Alveolata;Dinoflagellata;Dinophyceae;Gymnodiniphycidae;Gyrodinium;uncultured_eukaryote
15	17	17	5	4	2	2	2	0	KJ764401.1.1797_Eukaryota;SAR;Alveolata;Dinoflagellata;Dinophyceae;Gymnodiniphycidae;Kareniaceae;Karlodinium;uncultured_eukaryote
1	17	1	1	0	0	0	0	0	KJ758002.1.1801_Eukaryota;SAR;Alveolata;Dinoflagellata;Dinophyceae;Gymnodiniphycidae;Gymnodinium_clade;Gymnodinium;uncultured_eukaryote
14	16	14	11	5	10	7	3	3	KJ763773.1.1794_Eukaryota;SAR;Alveolata;Protalveolata;Syndiniales;Syndiniales_Group_II;uncultured_eukaryote
14	16	11	11	7	7	3	3	0	KJ758201.1.1793_Eukaryota;SAR;Alveolata;Dinoflagellata;Dinophyceae;Gymnodiniphycidae;Gyrodinium;uncultured_eukaryote
20	16	27	3	0	2	0	1	2	KJ764398.1.1798_Eukaryota;SAR;Alveolata;OLI11255;uncultured_eukaryote
25	15	28	12	14	10	12	5	3	KJ764406.1.1792_Eukaryota;SAR;Alveolata;Dinoflagellata;Dinophyceae;SL163A10;uncultured_eukaryote
8	15	18	4	1	1	3	5	2	JX188382.1.1760_Eukaryota;SAR;Alveolata;Dinoflagellata;Dinophyceae;SCM37C58;uncultured_eukaryote
18	14	15	5	6	7	5	3	2	EU371145.1.1794_Eukaryota;SAR;Alveolata;NIF-4C10;uncultured_marine_eukaryote
9	13	11	5	3	6	1	1	0	KJ758007.1.1791_Eukaryota;SAR;Alveolata;Dinoflagellata;Dinophyceae;Gymnodiniphycidae;Gyrodinium;uncultured_eukaryote
11	13	14	6	2	5	3	1	1	KJ762963.1.1796_Eukaryota;SAR;Alveolata;Protalveolata;Syndiniales;Syndiniales_Group_I;uncultured_eukaryote
7	13	10	13	6	3	3	2	0	KJ763145.1.1796_Eukaryota;SAR;Alveolata;Dinoflagellata;Dinophyceae;SCM15C35;uncultured_eukaryote
11	13	16	9	6	6	2	0	1	KJ758064.1.1794_Eukaryota;SAR;Alveolata;Dinoflagellata;Dinophyceae;Peridiniphycidae;Peridiniales;Protoperidinium;uncultured_eukaryote
8	13	12	5	6	6	2	2	3	EF527107.1.1798_Eukaryota;SAR;Alveolata;Dinoflagellata;Dinophyceae;Gymnodiniphycidae;Kareniaceae;Karlodinium;uncultured_marine_eukaryote
9	11	12	3	4	6	0	1	1	KJ758208.1.1799_Eukaryota;SAR;Alveolata;Dinoflagellata;Dinophyceae;Gymnodiniphycidae;Kareniaceae;Karlodinium;uncultured_eukaryote
6	11	11	9	10	7	4	4	2	KJ763818.1.1796_Eukaryota;SAR;Alveolata;Dinoflagellata;Dinophyceae;Gymnodiniphycidae;Gyrodinium;uncultured_eukaryote
1	11	3	2	0	1	0	0	0	KJ758346.1.1800_Eukaryota;SAR;Alveolata;Dinoflagellata;Dinophyceae;Gymnodiniphycidae;Gyrodinium;uncultured_eukaryote
11	10	8	5	3	6	3	2	1	HQ845327.1.1776_Eukaryota;SAR;Alveolata;Dinoflagellata;Dinophyceae;Peridiniphycidae;Thoracosphaeraceae;Thoracosphaera;Thoracosphaera_heimii
9	10	6	8	9	7	10	1	3	KJ757637.1.1800_Eukaryota;SAR;Rhizaria;Retaria;uncultured_eukaryote
7	10	2	2	1	2	0	0	0	KJ758260.1.1802_Eukaryota;SAR;Alveolata;Dinoflagellata;Dinophyceae;Prorocentrales;Prorocentrum;uncultured_eukaryote
1	10	5	3	6	2	6	3	3	KJ759428.1.1798_Eukaryota;SAR;Alveolata;Protalveolata;Syndiniales;Syndiniales_Group_I;uncultured_eukaryote
19	9	7	30	18	14	1	5	4	AJ402340.1.1758_Eukaryota;SAR;Alveolata;Dinoflagellata;Dinophyceae;Peridiniphycidae;Thoracosphaeraceae;Oodinium;eukaryote_clone_OLI11027
10	9	3	1	3	1	1	2	1	KJ758048.1.1792_Eukaryota;SAR;Alveolata;Dinoflagellata;Dinophyceae;Peridiniphycidae;Peridiniales;Peridinium;uncultured_eukaryote
8	9	13	2	5	3	5	2	5	KF130236.1.1764_Eukaryota;SAR;Alveolata;Dinoflagellata;Dinophyceae;Gymnodiniphycidae;Amphidinium;uncultured_eukaryote
4	9	5	6	7	3	10	4	5	KJ757822.1.1797_Eukaryota;SAR;Alveolata;Protalveolata;Syndiniales;uncultured_eukaryote
5	9	10	3	3	1	1	2	4	KJ763684.1.1796_Eukaryota;SAR;Alveolata;Dinoflagellata;Dinophyceae;Gymnodiniphycidae;Kareniaceae;Karlodinium;uncultured_eukaryote
5	9	10	3	3	1	1	1	1	KJ763133.1.1789_Eukaryota;SAR;Alveolata;Dinoflagellata;Dinophyceae;SCM15C35;uncultured_eukaryote
2	9	4	11	10	12	8	10	9	KJ757308.1.2055_Eukaryota;Excavata;Discoba;Discicristata;Euglenozoa;Diplonemea;SCM38C39_marine_group;uncultured_eukaryote
4	9	6	2	2	0	4	3	2	KJ759562.1.1795_Eukaryota;SAR;Alveolata;Dinoflagellata;Dinophyceae;Peridiniphycidae;Peridiniales;Peridinium;uncultured_eukaryote
5	9	4	2	0	1	0	3	2	KJ757960.1.1793_Eukaryota;SAR;Alveolata;Dinoflagellata;Dinophyceae;Gymnodiniphycidae;Gymnodinium_clade;Gymnodinium;uncultured_eukaryote
6	9	7	3	0	5	0	1	2	KJ764034.1.1731_Eukaryota;SAR;Alveolata;Dinoflagellata;Dinophyceae;Gymnodiniphycidae;Suessiaceae;Symbiodinium;uncultured_eukaryote
9	9	16	6	8	3	3	1	1	KJ759323.1.1791_Eukaryota;SAR;Alveolata;OLI11255;uncultured_eukaryote
0	9	0	0	0	0	0	0	3	KJ757247.1.1795_Eukaryota;SAR;Alveolata;Protalveolata;Syndiniales;Syndiniales_Group_I;uncultured_eukaryote
18	8	27	16	20	16	9	5	6	KJ762006.1.1789_Eukaryota;SAR;Alveolata;OLI11255;uncultured_eukaryote
4	8	1	2	0	3	1	4	1	AY851300.1.1802_Eukaryota;Haptophyta;Prymnesiophyceae;Phaeocystis;Phaeocystis_globosa
4	8	7	5	4	5	4	1	5	KJ757312.1.1791_Eukaryota;SAR;Alveolata;Protalveolata;Syndiniales;Syndiniales_Group_I;uncultured_eukaryote
7	7	3	3	0	1	0	0	0	KJ757768.1.1802_Eukaryota;SAR;Alveolata;Dinoflagellata;Dinophyceae;Gymnodiniphycidae;Gyrodinium;uncultured_eukaryote
8	7	7	7	4	4	3	1	3	AB626150.1.1790_Eukaryota;SAR;Alveolata;Dinoflagellata;Dinophyceae;Gymnodiniphycidae;Gymnodinium_clade;Spiniferodinium;Spiniferodinium_sp._PA-041
9	7	8	6	6	8	3	1	2	KJ757284.1.1800_Eukaryota;SAR;Rhizaria;Retaria;RAD_B;uncultured_eukaryote
8	7	8	4	4	3	7	3	7	KJ757673.1.1791_Eukaryota;SAR;Alveolata;Protalveolata;Syndiniales;Syndiniales_Group_I;uncultured_eukaryote
5	7	4	2	5	3	1	0	4	KJ762730.1.1795_Eukaryota;SAR;Alveolata;Protalveolata;Syndiniales;Syndiniales_Group_I;uncultured_eukaryote
5	7	10	6	7	1	2	5	1	KJ757356.1.1795_Eukaryota;SAR;Alveolata;Protalveolata;Syndiniales;Syndiniales_Group_I;uncultured_eukaryote
6	7	1	4	3	1	0	0	0	KJ762682.1.1797_Eukaryota;SAR;Alveolata;Dinoflagellata;Dinophyceae;Gymnodiniphycidae;Gyrodinium;uncultured_eukaryote
6	7	7	10	7	7	13	15	13	DQ504349.1.1932_Eukaryota;Excavata;Discoba;Discicristata;Euglenozoa;Diplonemea;SCM38C39_marine_group;uncultured_diplonemid
8	7	14	4	5	7	7	4	3	KJ757905.1.1794_Eukaryota;SAR;Alveolata;Dinoflagellata;Dinophyceae;Gymnodiniphycidae;Gyrodinium;uncultured_eukaryote
3	7	4	0	1	1	1	2	3	KC488381.1.1680_Eukaryota;SAR;Alveolata;Ciliophora;Intramacronucleata;Spirotrichea;Oligotrichia;uncultured;uncultured_ciliate
7	7	11	6	3	3	1	2	1	KJ758133.1.1787_Eukaryota;SAR;Alveolata;Dinoflagellata;Dinophyceae;Gymnodiniphycidae;Gymnodinium_clade;Erythropsidinium;uncultured_eukaryote
2	7	1	1	1	0	2	1	1	AF274257.1.1756_Eukaryota;SAR;Alveolata;Dinoflagellata;Dinophyceae;Peridiniphycidae;Peridiniales;Glenodiniopsis;Glenodiniopsis_steinii
6	7	6	0	3	0	1	0	0	KJ761576.1.1795_Eukaryota;SAR;Alveolata;Protalveolata;Syndiniales;Syndiniales_Group_II;uncultured_eukaryote
2	7	3	5	0	1	2	0	1	KJ762159.1.1791_Eukaryota;SAR;Alveolata;Protalveolata;Syndiniales;uncultured_eukaryote
2	6	2	5	2	0	1	1	2	KJ763483.1.1801_Eukaryota;SAR;Alveolata;Protalveolata;Syndiniales;Syndiniales_Group_II;uncultured_eukaryote
8	6	14	5	1	0	2	2	1	AB716909.1.1768_Eukaryota;SAR;Alveolata;Dinoflagellata;Dinophyceae;Peridiniphycidae;Peridiniales;Diplopsalopsis;Diplopsalis_lenticula
9	6	12	3	2	3	1	1	1	KJ757370.1.1794_Eukaryota;SAR;Rhizaria;Retaria;RAD_B;uncultured_eukaryote
4	6	8	3	9	6	5	2	2	KJ759460.1.1796_Eukaryota;SAR;Alveolata;Dinoflagellata;Dinophyceae;Gymnodiniphycidae;Kareniaceae;Karlodinium;uncultured_eukaryote
10	6	14	3	0	0	3	2	6	KJ757907.1.1784_Eukaryota;SAR;Alveolata;Dinoflagellata;Dinophyceae;Gymnodiniphycidae;Gymnodinium_clade;uncultured_eukaryote
5	6	4	3	0	2	1	2	2	JF791080.1.1777_Eukaryota;SAR;Alveolata;Protalveolata;Syndiniales;Syndiniales_Group_I;uncultured_marine_eukaryote
12	6	8	5	0	2	1	2	2	KJ764094.1.1790_Eukaryota;SAR;Alveolata;Dinoflagellata;Dinophyceae;Incertae_Sedis;Azadinium;uncultured_eukaryote
1	6	9	4	6	3	13	9	3	GU822127.1.1205_Eukaryota;SAR;Rhizaria;Retaria;RAD_B;uncultured_Rhizaria
4	6	1	1	2	1	2	2	0	KF751601.1.1795_Eukaryota;SAR;Alveolata;Dinoflagellata;Dinophyceae;Incertae_Sedis;Madanidinium;Madanidinium_loirii
14	6	13	4	10	4	15	10	3	EF526855.1.1761_Eukaryota;SAR;Alveolata;Dinoflagellata;Dinophyceae;Peridiniphycidae;Thoracosphaeraceae;Pentapharsodinium;uncultured_marine_eukaryote
5	6	5	3	2	1	1	1	0	KC511790.1.1790_Eukaryota;SAR;Alveolata;Dinoflagellata;Dinophyceae;Peridiniphycidae;Gonyaulacales;Posoniella;Posoniella_tricarinelloides
6	6	4	1	2	1	0	1	2	KJ764428.1.1786_Eukaryota;SAR;Alveolata;Dinoflagellata;Dinophyceae;SL163A10;uncultured_eukaryote
7	6	7	4	3	3	4	5	1	KJ762858.1.1793_Eukaryota;SAR;Alveolata;Dinoflagellata;Dinophyceae;Gymnodiniphycidae;Gyrodinium;uncultured_eukaryote
9	6	12	3	2	7	2	3	0	KJ757547.1.1795_Eukaryota;SAR;Alveolata;Dinoflagellata;Dinophyceae;Gymnodiniphycidae;Kareniaceae;Karlodinium;uncultured_eukaryote
7	6	13	5	1	2	4	3	0	KJ759490.1.1795_Eukaryota;SAR;Alveolata;Dinoflagellata;Dinophyceae;CCMP1878;uncultured_eukaryote
13	6	8	4	3	3	1	2	3	KJ759474.1.1797_Eukaryota;SAR;Alveolata;Protalveolata;Syndiniales;Syndiniales_Group_V;uncultured_eukaryote
9	6	5	4	5	6	5	3	2	JF791096.1.1777_Eukaryota;SAR;Alveolata;Dinoflagellata;Dinophyceae;Gymnodiniphycidae;Kareniaceae;Karlodinium;Karlodinium_veneficum
12	6	4	2	5	3	5	0	2	KJ759302.1.1796_Eukaryota;SAR;Alveolata;Dinoflagellata;Dinophyceae;Gymnodiniphycidae;SCM27C9;uncultured_eukaryote
12	6	7	10	11	16	11	9	10	KJ757468.1.1794_Eukaryota;SAR;Rhizaria;Retaria;RAD_B;uncultured_eukaryote
6	6	3	2	3	3	0	0	1	KJ758148.1.1797_Eukaryota;SAR;Alveolata;Dinoflagellata;Dinophyceae;B7;uncultured_eukaryote
3	6	3	3	1	3	1	2	1	KJ758522.1.1796_Eukaryota;SAR;Alveolata;Dinoflagellata;Dinophyceae;Gymnodiniphycidae;Gymnodinium_clade;uncultured_eukaryote
12	6	11	11	2	1	2	0	0	KJ764320.1.1795_Eukaryota;SAR;Alveolata;Dinoflagellata;Dinophyceae;Gymnodiniphycidae;Gyrodinium;uncultured_eukaryote
4	6	6	1	1	0	2	0	1	KJ757441.1.1801_Eukaryota;SAR;Alveolata;Dinoflagellata;Dinophyceae;Gymnodiniphycidae;Kareniaceae;Karlodinium;uncultured_eukaryote
1	6	0	0	2	1	0	1	0	DQ116022.1.1805_Eukaryota;SAR;Alveolata;Dinoflagellata;BBSRP1;Dinophyceae_sp._ex_Thalassicolla_nucleata
5	6	9	1	1	0	5	0	0	KC488463.1.1696_Eukaryota;SAR;Alveolata;Protalveolata;Syndiniales;uncultured;uncultured_marine_alveolate
9	6	5	0	0	0	0	0	2	AB255834.1.1709_Eukaryota;SAR;Alveolata;Dinoflagellata;Dinophyceae;Peridiniphycidae;Peridiniales;Protoperidinium;Protoperidinium_depressum
4	6	2	1	1	6	1	2	0	EF526856.1.1749_Eukaryota;SAR;Alveolata;Dinoflagellata;Dinophyceae;Gymnodiniphycidae;Suessiaceae;Symbiodinium;uncultured_marine_eukaryote
3	6	4	6	13	8	1	5	0	KJ759924.1.1793_Eukaryota;SAR;Alveolata;Protalveolata;Syndiniales;uncultured_eukaryote
7	6	4	1	4	2	3	0	3	JX840937.1.1271_Eukaryota;Picozoa;uncultured_picobiliphyte
4	6	2	1	0	1	2	1	1	KF129831.1.1758_Eukaryota;SAR;Alveolata;Dinoflagellata;Dinophyceae;Gymnodiniphycidae;Gyrodinium;uncultured_eukaryote
4	6	2	0	2	2	1	0	0	KJ763243.1.1796_Eukaryota;SAR;Alveolata;Protalveolata;Syndiniales;Syndiniales_Group_I;uncultured_eukaryote
1	6	6	1	1	2	1	1	0	JF791032.1.1777_Eukaryota;SAR;Alveolata;Dinoflagellata;Dinophyceae;Gymnodiniphycidae;Kareniaceae;Karlodinium;Karlodinium_veneficum
3	6	10	2	2	3	2	3	1	KJ758123.1.1792_Eukaryota;SAR;Alveolata;Dinoflagellata;Dinophyceae;Gymnodiniphycidae;Gymnodinium_clade;Erythropsidinium;uncultured_eukaryote
0	6	3	0	1	2	1	0	0	KJ758244.1.1799_Eukaryota;SAR;Alveolata;Dinoflagellata;Dinophyceae;Gymnodiniphycidae;Gymnodinium_clade;Gymnodinium;uncultured_eukaryote
8	5	4	0	0	1	0	0	0	KJ764112.1.1799_Eukaryota;SAR;Alveolata;Dinoflagellata;Dinophyceae;SL163A10;uncultured_eukaryote
4	5	3	2	2	8	1	1	4	FJ000198.1.1388_Eukaryota;SAR;Alveolata;Dinoflagellata;Dinophyceae;Gymnodiniphycidae;Gyrodinium;uncultured_eukaryote
7	5	5	0	2	2	2	1	0	KJ759393.1.1795_Eukaryota;SAR;Alveolata;Dinoflagellata;Dinophyceae;B7;uncultured_eukaryote
3	5	7	0	4	4	3	2	0	KJ763011.1.1786_Eukaryota;SAR;Alveolata;Protalveolata;Syndiniales;Syndiniales_Group_II;uncultured_eukaryote
9	5	9	3	1	2	0	2	1	AY665039.1.1755_Eukaryota;SAR;Alveolata;Dinoflagellata;Dinophyceae;Prorocentrales;Exuviaella;uncultured_eukaryote
2	5	2	124	21	136	0	1	0	AY046731.1.1204_Eukaryota;SAR;Rhizaria;Retaria;Polycystinea;Collodaria;A2-E001;uncultured_eukaryote
2	5	3	4	2	1	1	0	0	JQ996381.1.1805_Eukaryota;SAR;Alveolata;Dinoflagellata;Dinophyceae;Dinophysiales;Sinophysis;Sinophysis_stenosoma
9	5	4	5	4	3	2	4	0	JF790989.1.1777_Eukaryota;SAR;Alveolata;Dinoflagellata;Dinophyceae;Gymnodiniphycidae;Kareniaceae;Karlodinium;Pentapharsodinium_tyrrhenicum
2	5	9	2	1	2	1	0	1	KJ758163.1.1787_Eukaryota;SAR;Alveolata;Dinoflagellata;Dinophyceae;Peridiniphycidae;Peridiniales;uncultured_eukaryote
1	5	6	1	2	1	3	0	1	KJ760969.1.1791_Eukaryota;SAR;Alveolata;Protalveolata;Syndiniales;Hematodinium;uncultured_eukaryote
3	5	3	3	2	0	3	0	0	JF791105.1.1777_Eukaryota;SAR;Alveolata;Dinoflagellata;Dinophyceae;BAQK03;uncultured_marine_eukaryote
3	5	3	0	0	1	0	1	0	KJ757732.1.1797_Eukaryota;SAR;Alveolata;Protalveolata;Syndiniales;uncultured_eukaryote
3	5	1	1	2	4	1	1	0	KJ764419.1.1784_Eukaryota;SAR;Alveolata;Dinoflagellata;Dinophyceae;Gymnodiniphycidae;Kareniaceae;Karlodinium;uncultured_eukaryote
3	5	1	1	0	0	0	0	1	KJ763630.1.1795_Eukaryota;SAR;Alveolata;Protalveolata;Syndiniales;Syndiniales_Group_II;uncultured_eukaryote
5	5	9	3	1	2	4	3	2	KJ757837.1.1795_Eukaryota;SAR;Alveolata;Protalveolata;Syndiniales;uncultured_eukaryote
2	5	4	3	2	1	1	0	0	KJ763641.1.1786_Eukaryota;SAR;Alveolata;Protalveolata;Syndiniales;Syndiniales_Group_I;uncultured_eukaryote
3	5	6	3	3	5	1	2	1	KJ762186.1.1796_Eukaryota;SAR;Alveolata;Dinoflagellata;Dinophyceae;Gymnodiniphycidae;Gyrodinium;uncultured_eukaryote
3	5	4	17	10	17	20	19	14	KJ757596.1.1797_Eukaryota;SAR;Alveolata;Protalveolata;Syndiniales;Syndiniales_Group_I;uncultured_eukaryote
7	5	2	0	0	1	0	0	0	KJ764360.1.1800_Eukaryota;SAR;Alveolata;Dinoflagellata;Dinophyceae;SL163A10;uncultured_eukaryote
6	5	4	1	2	0	0	2	0	KJ764434.1.1782_Eukaryota;SAR;Alveolata;Dinoflagellata;Dinophyceae;SL163A10;uncultured_eukaryote
2	5	2	2	2	4	3	3	1	AF274253.1.1756_Eukaryota;SAR;Alveolata;Dinoflagellata;Dinophyceae;Gymnodiniphycidae;Amphidinium;Amphidinium_herdmanii
3	5	0	1	0	0	1	2	1	KC488339.1.1675_Eukaryota;Picozoa;Picomonadida;uncultured_biliphyte
5	5	12	2	4	4	1	1	0	KJ763421.1.1790_Eukaryota;SAR;Alveolata;Dinoflagellata;Dinophyceae;SCM15C35;uncultured_eukaryote
3	5	5	4	4	6	4	1	2	KJ757136.1.1799_Eukaryota;SAR;Rhizaria;Retaria;RAD_B;uncultured_eukaryote
3	5	4	1	2	0	1	3	1	KJ763601.1.1792_Eukaryota;SAR;Alveolata;Protalveolata;Syndiniales;Syndiniales_Group_II;uncultured_eukaryote
1	5	0	0	0	1	0	0	0	GU820556.1.1209_Eukaryota;SAR;Alveolata;Protalveolata;Syndiniales;Syndiniales_Group_I;uncultured_dinoflagellate
2	5	2	0	0	3	1	1	1	KJ759932.1.1799_Eukaryota;SAR;Alveolata;Dinoflagellata;Dinophyceae;Peridiniphycidae;Peridiniales;Heterocapsa;uncultured_eukaryote
1	5	7	2	1	1	3	2	2	KJ759286.1.1796_Eukaryota;SAR;Alveolata;Dinoflagellata;Dinophyceae;uncultured_eukaryote
1	5	4	1	1	1	1	0	0	KJ762877.1.1800_Eukaryota;SAR;Alveolata;Dinoflagellata;Dinophyceae;Gymnodiniphycidae;Kareniaceae;Karlodinium;uncultured_eukaryote
3	5	5	0	4	1	5	0	3	KF130336.1.1764_Eukaryota;SAR;Alveolata;SCM37C52;uncultured_eukaryote
1	5	4	2	2	0	2	0	3	AF290050.1.1679_Eukaryota;SAR;Alveolata;Dinoflagellata;Dinophyceae;Gymnodiniphycidae;Incertae_Sedis;Akashiwo;uncultured_marine_dinoflagellate_DH147-EKD21
1	5	16	0	0	0	1	1	0	KJ764155.1.1787_Eukaryota;SAR;Alveolata;Dinoflagellata;Dinophyceae;Incertae_Sedis;Azadinium;uncultured_eukaryote
0	5	1	0	4	0	2	5	1	KJ757714.1.1799_Eukaryota;SAR;Rhizaria;Retaria;RAD_B;uncultured_eukaryote
0	5	2	1	1	1	2	0	0	KJ759639.1.1794_Eukaryota;SAR;Alveolata;SGUH942;uncultured_eukaryote
0	5	1	1	0	0	0	0	0	KJ758073.1.1801_Eukaryota;SAR;Alveolata;Dinoflagellata;Dinophyceae;SGYI905;uncultured_eukaryote
3	4	3	0	1	1	0	2	0	GU820512.1.1396_Eukaryota;SAR;Alveolata;Protalveolata;Syndiniales;Syndiniales_Group_II;uncultured_dinoflagellate
4	4	3	1	1	3	1	0	0	GU327679.1.1791_Eukaryota;SAR;Alveolata;Dinoflagellata;Dinophyceae;Prorocentrales;Prorocentrum;Prorocentrum_glenanicum
5	4	5	0	1	0	0	1	0	KJ764451.1.1800_Eukaryota;SAR;Alveolata;Dinoflagellata;Dinophyceae;Incertae_Sedis;Azadinium;uncultured_eukaryote
3	4	4	3	2	3	1	2	2	KJ758205.1.1795_Eukaryota;SAR;Alveolata;Dinoflagellata;Dinophyceae;Prorocentrales;Prorocentrum;uncultured_eukaryote
4	4	1	4	1	4	0	3	1	KJ758857.1.1794_Eukaryota;SAR;Rhizaria;Retaria;RAD_C;uncultured_eukaryote
9	4	10	1	2	3	4	4	0	JF791060.1.1777_Eukaryota;SAR;Alveolata;Dinoflagellata;Dinophyceae;Gymnodiniphycidae;Kareniaceae;Karlodinium;uncultured_dinoflagellate
3	4	4	0	0	0	0	0	1	KJ759676.1.1789_Eukaryota;SAR;Alveolata;Protalveolata;Syndiniales;Syndiniales_Group_I;uncultured_eukaryote
4	4	2	1	0	3	1	1	0	JF791033.1.1777_Eukaryota;SAR;Alveolata;Dinoflagellata;Dinophyceae;Gymnodiniphycidae;Gymnodinium_clade;Gymnodinium;Lepidodinium_viride
4	4	2	2	2	1	1	1	0	KJ759358.1.1787_Eukaryota;SAR;Alveolata;Protalveolata;Syndiniales;uncultured_eukaryote
6	4	4	2	2	0	1	2	0	KJ760369.1.1799_Eukaryota;SAR;Rhizaria;Retaria;RAD_B;uncultured_eukaryote
5	4	0	1	3	8	6	6	3	DQ103862.1.1792_Eukaryota;SAR;Alveolata;M2-18H10;uncultured_marine_eukaryote
7	4	13	1	0	1	4	3	1	AY665034.1.1752_Eukaryota;SAR;Alveolata;Protalveolata;Syndiniales;Syndiniales_Group_I;uncultured_eukaryote
3	4	2	1	2	2	1	0	0	KJ757453.1.1795_Eukaryota;SAR;Alveolata;Protalveolata;Syndiniales;Hematodinium;uncultured_eukaryote
2	4	2	3	1	0	2	2	2	KJ762470.1.1800_Eukaryota;Picozoa;uncultured_eukaryote
7	4	7	4	7	0	5	3	2	EU293238.1.1755_Eukaryota;SAR;Alveolata;Dinoflagellata;Dinophyceae;Gymnodiniphycidae;Incertae_Sedis;Apicoporus;Apicoporus_parvidiaboli
3	4	4	2	1	1	0	1	0	AY664952.1.1755_Eukaryota;SAR;Alveolata;Dinoflagellata;uncultured_eukaryote
3	4	1	0	1	0	3	0	1	JF826360.1.1603_Eukaryota;SAR;Alveolata;Dinoflagellata;Dinophyceae;CCMP1878;uncultured_marine_alveolate
7	4	6	9	9	6	6	6	5	KJ757560.1.1789_Eukaryota;SAR;Rhizaria;Retaria;Acantharia;Arthracanthida;uncultured_eukaryote
7	4	5	1	6	2	3	5	2	KJ758101.1.1793_Eukaryota;SAR;Alveolata;Dinoflagellata;Dinophyceae;Gymnodiniphycidae;Kareniaceae;Karlodinium;uncultured_eukaryote
3	4	3	10	3	2	6	7	1	FJ000255.1.1566_Eukaryota;Excavata;Discoba;Discicristata;Euglenozoa;Diplonemea;SCM38C39_marine_group;uncultured_eukaryote
6	4	2	5	6	8	10	9	5	FJ000260.1.1351_Eukaryota;Excavata;Discoba;Discicristata;Euglenozoa;Diplonemea;uncultured_eukaryote
2	4	4	1	5	5	2	2	3	EF657885.1.1755_Eukaryota;SAR;Alveolata;Dinoflagellata;Dinophyceae;Prorocentrales;Prorocentrum;Prorocentrum_tsawwassenense
2	4	2	4	0	3	1	1	1	KJ758391.1.1798_Eukaryota;SAR;Alveolata;Dinoflagellata;Dinophyceae;Gymnodiniphycidae;Gyrodinium;uncultured_eukaryote
2	4	5	3	3	3	4	4	2	FJ477084.1.1738_Eukaryota;SAR;Alveolata;Dinoflagellata;Dinophyceae;Dinophysiales;Phalacroma;Phalacroma_sp._CBC4L-128
4	4	1	3	2	0	1	2	0	KJ757828.1.1802_Eukaryota;SAR;Alveolata;Dinoflagellata;Dinophyceae;Gymnodiniphycidae;Kareniaceae;Karlodinium;uncultured_eukaryote
2	4	2	0	0	1	4	2	3	DQ504314.1.1636_Eukaryota;SAR;Alveolata;uncultured_alveolate
2	4	4	2	4	3	3	0	2	KJ759649.1.1793_Eukaryota;SAR;Alveolata;Protalveolata;Syndiniales;Syndiniales_Group_I;uncultured_eukaryote
2	4	1	3	4	1	1	9	6	KJ762983.1.1802_Eukaryota;SAR;Alveolata;Protalveolata;Syndiniales;Syndiniales_Group_II;uncultured_eukaryote
3	4	2	1	4	2	4	2	2	KJ757081.1.1804_Eukaryota;SAR;Rhizaria;Retaria;RAD_B;uncultured_eukaryote
5	4	2	4	3	3	0	0	1	JN832714.1.1689_Eukaryota;SAR;Alveolata;NIF-4C10;uncultured_eukaryote
1	4	2	0	0	0	1	3	0	KJ763313.1.1783_Eukaryota;DH147-EKD10;uncultured_eukaryote
2	4	1	0	0	1	1	0	0	KJ761644.1.1796_Eukaryota;SAR;Alveolata;Protalveolata;Syndiniales;Syndiniales_Group_II;uncultured_eukaryote
4	4	1	0	3	1	0	0	2	KJ758134.1.1782_Eukaryota;SAR;Alveolata;NIF-4C10;uncultured_eukaryote
1	4	5	4	6	6	3	1	2	EU780646.1.1747_Eukaryota;SAR;Alveolata;Dinoflagellata;Dinophyceae;Dinophysiales;Ornithocercus;Histioneis_sp._FTL62
1	4	4	2	3	3	0	0	0	AF293680.1.1807_Eukaryota;Opisthokonta;Holozoa;Metazoa_(Animalia);Eumetazoa;Ctenophora;Typhlocoela;Cydippida;Undescribed_mertensiid_sp._2
1	4	1	6	5	5	1	2	0	KJ757363.1.1793_Eukaryota;SAR;Alveolata;Protalveolata;Syndiniales;uncultured_eukaryote
1	4	4	5	5	9	7	2	1	KJ758831.1.1790_Eukaryota;Incertae_Sedis;Palpitomonas;uncultured_eukaryote
1	4	1	0	0	0	0	0	0	JQ616823.1.1632_Eukaryota;SAR;Alveolata;Dinoflagellata;Dinophyceae;Prorocentrales;Prorocentrum;Prorocentrum_minimum
1	4	2	0	0	0	0	0	0	KJ763058.1.1799_Eukaryota;SAR;Alveolata;Dinoflagellata;Dinophyceae;SCM37C58;uncultured_eukaryote
0	4	2	1	1	0	0	1	0	KJ761545.1.1802_Eukaryota;SAR;Alveolata;Dinoflagellata;Dinophyceae;Gymnodiniphycidae;Kareniaceae;Takayama;uncultured_eukaryote
0	4	2	2	1	0	0	2	0	KJ757342.1.1791_Eukaryota;SAR;Alveolata;Protalveolata;Syndiniales;Syndiniales_Group_I;uncultured_eukaryote
0	4	5	3	1	1	0	0	1	KJ759583.1.1796_Eukaryota;SAR;Alveolata;Dinoflagellata;Dinophyceae;Gymnodiniphycidae;Amphidinium;uncultured_eukaryote
0	4	2	2	3	6	5	11	10	AY665087.1.2016_Eukaryota;Excavata;Discoba;Discicristata;Euglenozoa;Diplonemea;SCM38C39_marine_group;uncultured_eukaryote
0	4	0	3	0	0	0	2	0	JN832826.1.1689_Eukaryota;SAR;Rhizaria;Retaria;RAD_A;uncultured_eukaryote
0	4	1	1	1	0	0	1	0	AJ841810.1.1801_Eukaryota;SAR;Alveolata;Dinoflagellata;Dinophyceae;Prorocentrales;Prorocentrum;Prorocentrum_donghaiense
0	4	0	2	8	2	16	17	8	KJ762645.1.1800_Eukaryota;SAR;Rhizaria;Retaria;RAD_B;uncultured_eukaryote
0	4	1	1	0	1	0	2	1	JF791024.1.1777_Eukaryota;SAR;Alveolata;Dinoflagellata;Dinophyceae;Peridiniphycidae;Thoracosphaeraceae;Pentapharsodinium;uncultured_dinoflagellate
9	3	4	1	1	1	2	1	2	JF791095.1.1777_Eukaryota;Cryptophyceae;Kathablepharidae;Leucocryptos;Leucocryptos_marina
6	3	3	1	3	2	1	3	0	KJ759558.1.1800_Eukaryota;SAR;Alveolata;Protalveolata;Syndiniales;Syndiniales_Group_I;uncultured_eukaryote
1	3	3	1	0	2	0	0	0	KJ757158.1.1796_Eukaryota;SAR;Alveolata;Protalveolata;Syndiniales;Syndiniales_Group_I;uncultured_eukaryote
2	3	4	3	2	1	1	1	1	KC488483.1.1710_Eukaryota;SAR;Alveolata;Protalveolata;Syndiniales;Syndiniales_Group_II;uncultured_marine_alveolate
4	3	2	4	5	4	6	4	4	KJ761015.1.1796_Eukaryota;SAR;Rhizaria;Retaria;RAD_B;uncultured_eukaryote
3	3	0	5	7	0	2	1	1	KJ925427.1.1693_Eukaryota;SAR;Alveolata;Dinoflagellata;Dinophyceae;Gymnodiniphycidae;Suessiaceae;uncultured_eukaryote
3	3	1	0	1	2	2	3	0	KJ761112.1.1799_Eukaryota;SAR;Alveolata;Protalveolata;Syndiniales;Syndiniales_Group_I;uncultured_eukaryote
7	3	7	6	6	9	1	2	1	KJ763781.1.1796_Eukaryota;SAR;Alveolata;Protalveolata;Syndiniales;Syndiniales_Group_I;uncultured_eukaryote
3	3	0	3	2	2	3	0	0	JF826393.1.1617_Eukaryota;SAR;Alveolata;Dinoflagellata;Dinophyceae;Gymnodiniphycidae;Suessiaceae;Symbiodinium;uncultured_marine_alveolate
4	3	10	0	8	1	2	6	0	KC488417.1.1688_Eukaryota;SAR;Alveolata;Dinoflagellata;Dinophyceae;Gymnodiniphycidae;Gymnodinium_clade;FV18-2D9;uncultured_dinoflagellate
6	3	0	1	0	0	0	0	0	EF024350.1.1792_Eukaryota;Archaeplastida;Chloroplastida;Charophyta;Phragmoplastophyta;Streptophyta;Embryophyta;Tracheophyta;Spermatophyta;Magnoliophyta;Phaseoleae_environmental_sample
6	3	3	1	0	1	1	2	2	DQ504332.1.1638_Eukaryota;SAR;Alveolata;Dinoflagellata;Dinophyceae;Peridiniphycidae;Podolampadaceae;Lessardia;uncultured_dinoflagellate
8	3	6	3	4	3	3	3	3	JF791085.1.1777_Eukaryota;SAR;Alveolata;Dinoflagellata;Dinophyceae;Gymnodiniphycidae;Kareniaceae;Karlodinium;uncultured_dinoflagellate
2	3	2	1	1	0	0	0	0	HM067611.1.1774_Eukaryota;SAR;Alveolata;Dinoflagellata;Dinophyceae;Gymnodiniphycidae;Suessiaceae;Symbiodinium;Symbiodinium_sp._4-91
2	3	6	1	3	3	0	4	0	KF129865.1.1761_Eukaryota;SAR;Alveolata;Protalveolata;Syndiniales;Syndiniales_Group_I;uncultured_eukaryote
2	3	3	2	0	1	1	0	2	KJ757191.1.1801_Eukaryota;SAR;Alveolata;Dinoflagellata;Dinophyceae;Gymnodiniphycidae;Incertae_Sedis;Akashiwo;uncultured_eukaryote
6	3	6	2	5	3	4	4	3	EU287793.1.1791_Eukaryota;SAR;Rhizaria;Retaria;RAD_B;uncultured_marine_Polycystinea
8	3	2	7	9	8	9	10	2	KJ757902.1.1801_Eukaryota;SAR;Alveolata;Protalveolata;Syndiniales;Syndiniales_Group_I;uncultured_eukaryote
3	3	3	3	0	2	5	2	0	HQ438121.1.1602_Eukaryota;SAR;Alveolata;NIF-4C10;uncultured_marine_alveolate
2	3	1	3	3	4	4	2	2	KJ757155.1.1789_Eukaryota;SAR;Rhizaria;Retaria;RAD_B;uncultured_eukaryote
2	3	0	1	0	0	0	0	1	KJ757889.1.1772_Eukaryota;SAR;Alveolata;Dinoflagellata;Dinophyceae;Gymnodiniphycidae;Kareniaceae;Karlodinium;uncultured_eukaryote
2	3	2	1	2	1	0	1	0	KC488427.1.1686_Eukaryota;SAR;Alveolata;Dinoflagellata;Dinophyceae;B7;uncultured_dinoflagellate
5	3	7	0	0	0	0	0	1	KJ757341.1.1795_Eukaryota;SAR;Alveolata;Protalveolata;Perkinsidae;Parvilucifera;uncultured_eukaryote
7	3	2	4	0	0	0	0	1	KJ763516.1.1798_Eukaryota;SAR;Alveolata;Protalveolata;Syndiniales;Syndiniales_Group_II;uncultured_eukaryote
7	3	7	8	5	5	3	4	2	JQ226412.1.1605_Eukaryota;Opisthokonta;Holozoa;Metazoa_(Animalia);Eumetazoa;Bilateria;uncultured;uncultured_eukaryote
5	3	3	1	2	2	0	1	0	KJ761451.1.1796_Eukaryota;SAR;Alveolata;Protalveolata;Syndiniales;Syndiniales_Group_I;uncultured_eukaryote
8	3	2	1	2	0	1	0	0	AY827954.1.1759_Eukaryota;SAR;Alveolata;Dinoflagellata;Dinophyceae;uncultured_Glenodinium
2	3	4	4	0	1	0	1	2	AY664929.1.1755_Eukaryota;SAR;Alveolata;Dinoflagellata;Dinophyceae;Gymnodiniphycidae;Gymnodinium_clade;FV18-2D9;uncultured_eukaryote
3	3	0	1	2	1	2	2	1	KJ760281.1.1796_Eukaryota;SAR;Rhizaria;Retaria;RAD_B;uncultured_eukaryote
5	3	6	0	0	1	0	1	3	KJ758121.1.1788_Eukaryota;SAR;Alveolata;Dinoflagellata;Dinophyceae;Gymnodiniphycidae;Gymnodinium_clade;Erythropsidinium;uncultured_eukaryote
2	3	1	2	1	3	0	1	1	KJ761606.1.1797_Eukaryota;SAR;Alveolata;Protalveolata;Syndiniales;uncultured_eukaryote
3	3	4	1	1	1	0	0	0	KJ759653.1.1797_Eukaryota;SAR;Alveolata;Dinoflagellata;Dinophyceae;Peridiniphycidae;Peridiniales;Peridinium;uncultured_eukaryote
1	3	3	0	2	0	3	0	2	JF826381.1.1612_Eukaryota;SAR;Alveolata;Dinoflagellata;Dinophyceae;Peridiniphycidae;Peridiniales;Heterocapsa;uncultured_marine_alveolate
1	3	0	0	0	0	0	0	0	GU820291.1.1203_Eukaryota;SAR;Alveolata;Protalveolata;Syndiniales;Syndiniales_Group_II;uncultured_dinoflagellate
3	3	2	0	1	3	1	1	0	KJ757461.1.1796_Eukaryota;SAR;Alveolata;Dinoflagellata;Dinophyceae;B36;uncultured_eukaryote
5	3	7	2	2	0	4	0	1	KJ763523.1.1797_Eukaryota;SAR;Alveolata;Protalveolata;Syndiniales;Syndiniales_Group_I;uncultured_eukaryote
4	3	2	4	10	8	5	2	2	KJ759764.1.1799_Eukaryota;SAR;Rhizaria;Retaria;RAD_B;uncultured_eukaryote
1	3	5	3	4	0	1	0	1	KJ759462.1.1802_Eukaryota;SAR;Alveolata;OLI11255;uncultured_eukaryote
2	3	6	14	12	15	5	3	1	KJ757266.1.1793_Eukaryota;SAR;Alveolata;Protalveolata;Syndiniales;uncultured_eukaryote
1	3	1	0	0	0	0	0	0	AY665058.1.1741_Eukaryota;SAR;Alveolata;Protalveolata;Syndiniales;uncultured_eukaryote
1	3	2	1	0	0	2	1	0	GU067963.1.1793_Eukaryota;SAR;Alveolata;Dinoflagellata;Dinophyceae;Gymnodiniphycidae;Tovelliaceae;Jadwigia;uncultured_dinoflagellate
2	3	2	8	6	2	11	5	7	KJ757684.1.2043_Eukaryota;Excavata;Discoba;Discicristata;Euglenozoa;Diplonemea;SCM38C39_marine_group;uncultured_eukaryote
1	3	0	1	3	1	2	0	1	KJ758598.1.1785_Eukaryota;SAR;Alveolata;Protalveolata;Syndiniales;Syndiniales_Group_I;uncultured_eukaryote
1	3	1	0	0	0	2	1	0	JF791025.1.1777_Eukaryota;SAR;Alveolata;Protalveolata;Syndiniales;Syndiniales_Group_I;uncultured_alveolate
1	3	5	1	2	1	0	0	2	KJ762685.1.1795_Eukaryota;SAR;Alveolata;Dinoflagellata;Dinophyceae;Gymnodiniphycidae;Gymnodinium_clade;Gymnodinium;uncultured_eukaryote
1	3	4	11	7	5	7	11	6	EU635640.1.1201_Eukaryota;Excavata;Discoba;Discicristata;Euglenozoa;Diplonemea;SCM38C39_marine_group;uncultured_marine_diplonemid
2	3	4	1	0	0	0	0	0	HQ191416.1.2482_Eukaryota;SAR;Alveolata;Dinoflagellata;Dinophyceae;Peridiniphycidae;Thoracosphaeraceae;uncultured;uncultured_dinoflagellate
1	3	0	6	5	0	2	5	2	KJ762486.1.2062_Eukaryota;Excavata;Discoba;Discicristata;Euglenozoa;Diplonemea;SCM38C39_marine_group;uncultured_eukaryote
3	3	1	1	1	4	5	0	1	KJ757866.1.1795_Eukaryota;SAR;Alveolata;Dinoflagellata;Dinophyceae;Gymnodiniphycidae;Kareniaceae;Karlodinium;uncultured_eukaryote
2	3	0	4	1	1	1	0	1	KJ760729.1.1793_Eukaryota;SAR;Rhizaria;Retaria;RAD_A;uncultured_eukaryote
3	3	5	1	5	1	3	1	1	KJ762514.1.1777_Eukaryota;SAR;Stramenopiles;MAST-1;MAST-1B;uncultured_eukaryote
3	3	5	2	2	1	1	1	0	KC488435.1.1695_Eukaryota;SAR;Alveolata;Dinoflagellata;Dinophyceae;Gymnodiniphycidae;Kareniaceae;Karlodinium;uncultured_dinoflagellate
2	3	7	1	0	0	0	0	2	KC488590.1.1716_Eukaryota;SAR;Rhizaria;Retaria;RAD_A;uncultured_Rhizaria
2	3	4	4	7	0	2	4	0	KJ763470.1.1798_Eukaryota;SAR;Alveolata;Dinoflagellata;Dinophyceae;uncultured_eukaryote
2	3	4	1	0	3	4	1	3	KJ757200.1.1796_Eukaryota;SAR;Alveolata;Protalveolata;Syndiniales;Syndiniales_Group_I;uncultured_eukaryote
1	3	1	4	1	2	1	0	1	JF826368.1.1592_Eukaryota;SAR;Alveolata;Protalveolata;Syndiniales;Syndiniales_Group_I;uncultured_marine_alveolate
1	3	0	3	3	4	14	14	4	KJ759918.1.2019_Eukaryota;Excavata;Discoba;Discicristata;Euglenozoa;Diplonemea;SCM38C39_marine_group;uncultured_eukaryote
1	3	3	0	0	0	0	0	0	KJ759990.1.1796_Eukaryota;SAR;Rhizaria;Retaria;RAD_A;uncultured_eukaryote
2	3	4	3	6	2	2	0	2	KJ762709.1.1801_Eukaryota;SAR;Stramenopiles;Labyrinthulomycetes;D52;uncultured_eukaryote
1	3	2	1	0	1	1	1	0	KJ757583.1.1790_Eukaryota;SAR;Alveolata;Protalveolata;Syndiniales;uncultured_eukaryote
2	3	0	2	0	1	0	0	0	KJ762837.1.1798_Eukaryota;SAR;Alveolata;Dinoflagellata;Dinophyceae;Peridiniphycidae;Peridiniales;Heterocapsa;uncultured_eukaryote
1	3	5	2	0	2	3	1	1	KJ758132.1.1786_Eukaryota;SAR;Alveolata;Dinoflagellata;Dinophyceae;Gymnodiniphycidae;Gymnodinium_clade;Gymnodinium;uncultured_eukaryote
1	3	0	2	1	1	1	2	1	KC488421.1.1698_Eukaryota;SAR;Alveolata;Dinoflagellata;Dinophyceae;Gymnodiniphycidae;Incertae_Sedis;Akashiwo;uncultured_dinoflagellate
2	3	3	1	2	0	1	0	1	KJ757398.1.1796_Eukaryota;SAR;Rhizaria;Retaria;Acantharia;Acantharea_Group_I;uncultured_eukaryote
0	3	5	11	8	1	9	3	4	KJ763730.1.1797_Eukaryota;SAR;Alveolata;Dinoflagellata;Dinophyceae;Incertae_Sedis;Halostylodinium;uncultured_eukaryote
0	3	2	1	0	0	0	1	3	KJ757090.1.1791_Eukaryota;SAR;Alveolata;Protalveolata;Syndiniales;Syndiniales_Group_I;uncultured_eukaryote
0	3	1	1	0	0	0	1	1	EF058251.1.1734_Eukaryota;SAR;Alveolata;Dinoflagellata;Dinophyceae;Phytodiniales;Phytodinium;Phytodinium_sp._ASW12001
0	3	1	3	3	1	4	1	3	KF129733.1.1760_Eukaryota;SAR;Alveolata;Protalveolata;Syndiniales;Syndiniales_Group_II;uncultured_eukaryote
0	3	0	0	0	0	1	1	1	JF826383.1.1596_Eukaryota;SAR;Alveolata;Protalveolata;Syndiniales;uncultured_marine_alveolate
0	3	4	0	1	0	2	0	1	KJ759655.1.1792_Eukaryota;SAR;Alveolata;Dinoflagellata;Dinophyceae;Peridiniphycidae;Peridiniales;Peridinium;uncultured_eukaryote
0	3	0	1	1	1	1	2	0	JF791019.1.1777_Eukaryota;SAR;Alveolata;Dinoflagellata;Dinophyceae;Peridiniphycidae;Thoracosphaeraceae;Pentapharsodinium;uncultured_dinoflagellate
0	3	0	0	0	0	0	0	0	HM581714.1.1783_Eukaryota;SAR;Alveolata;Ciliophora;Intramacronucleata;Spirotrichea;Oligotrichia;Laboea;uncultured_marine_eukaryote
0	3	1	0	0	0	0	0	0	KJ763644.1.1801_Eukaryota;SAR;Alveolata;Dinoflagellata;Dinophyceae;Gymnodiniphycidae;Kareniaceae;Karlodinium;uncultured_eukaryote
0	3	1	0	0	2	0	0	0	DQ386755.1.1559_Eukaryota;SAR;Alveolata;Protalveolata;Syndiniales;Syndiniales_Group_I;uncultured_marine_picoplankton
0	3	3	2	0	4	2	2	4	KJ763840.1.1792_Eukaryota;SAR;Rhizaria;Retaria;RAD_C;uncultured_eukaryote
0	3	2	0	1	0	1	1	0	EU371172.1.1778_Eukaryota;Archaeplastida;Chloroplastida;Chlorophyta;Mamiellophyceae;Mamiellales;Micromonas;uncultured_marine_eukaryote
0	3	2	8	4	4	9	2	0	KJ763793.1.1785_Eukaryota;SAR;Rhizaria;Retaria;RAD_C;uncultured_eukaryote
0	3	0	0	0	0	0	0	0	KC583011.1.1802_Eukaryota;SAR;Stramenopiles;MAST-3;MAST-3C;uncultured_stramenopile
0	3	1	2	4	1	0	5	2	FN598436.1.1349_Eukaryota;Excavata;Discoba;Discicristata;Euglenozoa;Diplonemea;SCM38C39_marine_group;uncultured_marine_diplonemid
0	3	0	0	1	0	0	1	0	EF584581.1.1797_Eukaryota;Archaeplastida;Chloroplastida;Charophyta;Phragmoplastophyta;Streptophyta;Embryophyta;Tracheophyta;Spermatophyta;Magnoliophyta;Santalales;Osyridicarpos;Osyridicarpos_schimperianus
0	3	0	1	1	1	2	1	1	EU446369.1.1563_Eukaryota;SAR;Alveolata;Protalveolata;Syndiniales;Syndiniales_Group_III;uncultured_marine_eukaryote
0	3	3	1	1	3	0	0	1	JF791093.1.1777_Eukaryota;SAR;Alveolata;Dinoflagellata;Dinophyceae;Gymnodiniphycidae;Gyrodinium;uncultured_marine_eukaryote
0	3	0	1	2	0	4	2	0	KJ759599.1.1795_Eukaryota;SAR;Alveolata;Protalveolata;Syndiniales;Syndiniales_Group_II;uncultured_eukaryote
0	3	4	2	3	2	0	1	3	KJ759313.1.1792_Eukaryota;SAR;Alveolata;Protalveolata;Syndiniales;Syndiniales_Group_I;uncultured_eukaryote
5	2	1	4	1	1	0	1	1	KJ757149.1.1798_Eukaryota;SAR;Alveolata;Dinoflagellata;Dinophyceae;Gymnodiniphycidae;Kareniaceae;Karlodinium;uncultured_eukaryote
4	2	3	1	2	0	0	0	0	KJ762788.1.2065_Eukaryota;Excavata;Discoba;Discicristata;Euglenozoa;Diplonemea;SCM38C39_marine_group;uncultured_eukaryote
5	2	4	4	10	6	5	1	1	AY665069.1.1722_Eukaryota;SAR;Alveolata;Ciliophora;Intramacronucleata;Conthreep;Nassophorea;uncultured;uncultured_eukaryote
2	2	4	1	3	0	3	6	3	JF791112.1.1777_Eukaryota;DH147-EKD10;uncultured_Nannochloris
9	2	13	14	4	6	11	8	3	KJ757622.1.1799_Eukaryota;SAR;Rhizaria;Retaria;RAD_B;uncultured_eukaryote
5	2	2	3	4	3	23	9	3	KJ757153.1.2054_Eukaryota;Excavata;Discoba;Discicristata;Euglenozoa;Diplonemea;SCM38C39_marine_group;uncultured_eukaryote
3	2	3	3	4	5	0	0	1	KJ758032.1.1800_Eukaryota;SAR;Alveolata;Protalveolata;Syndiniales;uncultured_eukaryote
8	2	4	10	7	5	3	0	2	AY046653.1.1200_Eukaryota;SAR;Alveolata;Dinoflagellata;Dinophyceae;Peridiniphycidae;Thoracosphaeraceae;Oodinium;uncultured_eukaryote
2	2	6	4	3	1	1	1	3	KJ759623.1.1791_Eukaryota;SAR;Alveolata;NIF-4C10;uncultured_eukaryote
2	2	0	1	0	2	2	0	0	KJ762733.1.1801_Eukaryota;SAR;Alveolata;Protalveolata;Syndiniales;Syndiniales_Group_II;uncultured_eukaryote
2	2	0	1	0	1	1	1	0	KJ762053.1.1804_Eukaryota;SAR;Alveolata;Protalveolata;Syndiniales;Syndiniales_Group_I;uncultured_eukaryote
8	2	1	0	0	2	1	0	1	FJ914483.1.1530_Eukaryota;SAR;Alveolata;Dinoflagellata;Dinophyceae;B28;uncultured_marine_dinoflagellate
2	2	4	2	1	1	3	2	1	KF130153.1.1753_Eukaryota;SAR;Alveolata;Protalveolata;Syndiniales;Syndiniales_Group_II;uncultured_eukaryote
6	2	7	2	2	4	4	1	4	KJ762871.1.1791_Eukaryota;SAR;Alveolata;Dinoflagellata;Dinophyceae;Gymnodiniphycidae;Gyrodinium;uncultured_eukaryote
3	2	4	2	1	2	0	0	2	KJ758046.1.1785_Eukaryota;SAR;Alveolata;Dinoflagellata;Dinophyceae;Gymnodiniphycidae;Gyrodinium;uncultured_eukaryote
7	2	4	1	1	2	0	1	1	KJ757950.1.1798_Eukaryota;SAR;Alveolata;Dinoflagellata;Dinophyceae;SL163A10;uncultured_eukaryote
2	2	0	0	0	0	0	0	0	EU792913.1.1793_Eukaryota;SAR;Alveolata;Protalveolata;Syndiniales;Syndiniales_Group_II;uncultured_syndiniales
6	2	3	6	2	2	3	5	3	KJ762219.1.1800_Eukaryota;SAR;Alveolata;Dinoflagellata;Dinophyceae;Peridiniphycidae;Peridiniales;Heterocapsa;uncultured_eukaryote
3	2	3	3	1	0	2	2	1	JX840913.1.1300_Eukaryota;SAR;Alveolata;Protalveolata;Syndiniales;Syndiniales_Group_II;uncultured_dinoflagellate
3	2	0	0	0	5	3	1	1	KJ759419.1.1798_Eukaryota;SAR;Alveolata;Protalveolata;Syndiniales;Syndiniales_Group_II;uncultured_eukaryote
3	2	1	1	2	1	2	5	2	KJ757549.1.1797_Eukaryota;SAR;Rhizaria;Retaria;RAD_B;uncultured_eukaryote
1	2	3	0	0	2	2	0	1	KJ763007.1.1798_Eukaryota;Haptophyta;Prymnesiophyceae;Phaeocystis;uncultured_eukaryote
2	2	1	1	1	0	3	2	0	KJ758921.1.1795_Eukaryota;SAR;Alveolata;Protalveolata;Syndiniales;Syndiniales_Group_I;uncultured_eukaryote
5	2	3	1	0	2	1	0	2	KJ763886.1.1796_Eukaryota;SAR;Alveolata;Dinoflagellata;Dinophyceae;Gymnodiniphycidae;Gyrodinium;uncultured_eukaryote
7	2	2	3	7	2	2	0	1	KJ757910.1.1799_Eukaryota;SAR;Alveolata;Protalveolata;Syndiniales;uncultured_eukaryote
2	2	4	1	1	1	0	1	0	AJ402330.1.1758_Eukaryota;SAR;Alveolata;Protalveolata;Syndiniales;Syndiniales_Group_II;eukaryote_clone_OLI11012
5	2	6	2	1	0	1	0	0	KJ758173.1.1790_Eukaryota;SAR;Alveolata;Protalveolata;Syndiniales;uncultured_eukaryote
2	2	5	3	1	1	5	4	1	KJ757426.1.1797_Eukaryota;SAR;Rhizaria;Retaria;RAD_B;uncultured_eukaryote
1	2	1	0	0	0	0	0	0	KJ762960.1.1788_Eukaryota;SAR;Stramenopiles;MAST-4;uncultured_eukaryote
4	2	0	1	0	1	8	2	2	KJ763365.1.1797_Eukaryota;SAR;Alveolata;Protalveolata;Syndiniales;Syndiniales_Group_II;uncultured_eukaryote
6	2	7	9	1	5	7	9	0	KJ763863.1.1787_Eukaryota;SAR;Rhizaria;Retaria;RAD_C;uncultured_eukaryote
4	2	2	2	4	1	3	1	1	GU246584.1.1798_Eukaryota;SAR;Rhizaria;Retaria;RAD_B;uncultured_marine_eukaryote
3	2	1	3	4	3	1	2	1	KJ757749.1.1802_Eukaryota;SAR;Alveolata;uncultured_eukaryote
9	2	1	1	0	0	0	0	0	KJ759899.1.1793_Eukaryota;SAR;Alveolata;Protalveolata;Syndiniales;Syndiniales_Group_V;uncultured_eukaryote
7	2	0	3	2	3	1	0	0	KJ757941.1.1794_Eukaryota;SAR;Alveolata;Protalveolata;Syndiniales;uncultured_eukaryote
3	2	3	1	2	3	2	1	2	KJ762629.1.1797_Eukaryota;SAR;Rhizaria;Retaria;RAD_B;uncultured_eukaryote
1	2	0	2	3	0	2	1	0	JF826345.1.1611_Eukaryota;SAR;Alveolata;Dinoflagellata;Dinophyceae;Gymnodiniphycidae;Gymnodinium_clade;Gymnodinium;uncultured_marine_alveolate
4	2	5	0	0	0	0	0	0	FJ000249.1.1366_Eukaryota;SAR;Alveolata;Dinoflagellata;Dinophyceae;Gymnodiniphycidae;Kareniaceae;Karlodinium;uncultured_eukaryote
3	2	6	5	2	2	2	0	0	KJ758219.1.1789_Eukaryota;SAR;Alveolata;Dinoflagellata;Dinophyceae;Gymnodiniphycidae;Gyrodinium;uncultured_eukaryote
4	2	5	1	1	1	3	0	2	KJ758317.1.1799_Eukaryota;SAR;Alveolata;Protalveolata;Syndiniales;Syndiniales_Group_I;uncultured_eukaryote
1	2	1	3	0	0	0	0	0	AY590478.1.1801_Eukaryota;SAR;Alveolata;Dinoflagellata;Dinophyceae;Peridiniphycidae;Thoracosphaeraceae;Cryptoperidiniopsis;Pfiesteria-like_sp._CCMP1838
1	2	2	1	3	1	1	1	3	KJ757406.1.1782_Eukaryota;SAR;Alveolata;Protalveolata;Syndiniales;Syndiniales_Group_II;uncultured_eukaryote
2	2	3	0	0	0	1	0	1	JQ226459.1.1612_Eukaryota;SAR;Alveolata;Protalveolata;Syndiniales;Syndiniales_Group_II;uncultured_eukaryote
2	2	2	1	0	3	1	3	0	KJ759469.1.1798_Eukaryota;SAR;Alveolata;SGUH942;uncultured_eukaryote
2	2	0	0	2	1	0	0	1	DQ386744.1.1539_Eukaryota;SAR;Alveolata;Protalveolata;Syndiniales;Amoebophrya;uncultured_marine_picoplankton
2	2	1	1	0	0	0	1	0	KJ762878.1.1787_Eukaryota;SAR;Alveolata;Protalveolata;Syndiniales;Syndiniales_Group_I;uncultured_eukaryote
4	2	4	4	4	3	3	3	2	KJ758519.1.1801_Eukaryota;SAR;Rhizaria;Retaria;RAD_B;uncultured_eukaryote
2	2	1	7	1	0	0	1	1	KJ761359.1.1805_Eukaryota;SAR;Alveolata;Dinoflagellata;Dinophyceae;SCM16C67;uncultured_eukaryote
2	2	2	1	3	3	0	2	3	KJ763655.1.1797_Eukaryota;SAR;Alveolata;Dinoflagellata;Dinophyceae;Gymnodiniphycidae;Gymnodinium_clade;Erythropsidinium;uncultured_eukaryote
3	2	6	2	2	2	0	1	2	KC488414.1.1683_Eukaryota;SAR;Alveolata;Protalveolata;Syndiniales;uncultured_dinoflagellate
11	2	13	9	0	5	3	0	0	KJ925446.1.1502_Eukaryota;SAR;Alveolata;Dinoflagellata;Dinophyceae;Gymnodiniphycidae;Gyrodinium;uncultured_eukaryote
2	2	4	1	0	1	0	0	0	KC488334.1.1687_Eukaryota;Picozoa;Picomonadida;Picomonadidae;Picomonas;uncultured_biliphyte
3	2	4	0	2	1	1	3	3	FJ537323.1.1797_Eukaryota;SAR;Rhizaria;Retaria;RAD_B;uncultured_Polycystinea
2	2	1	0	1	1	0	0	0	DQ222874.1.1786_Eukaryota;Picozoa;uncultured_phototrophic_eukaryote
4	2	0	0	2	2	0	0	0	KJ758294.1.1805_Eukaryota;SAR;Alveolata;Protalveolata;Syndiniales;Syndiniales_Group_I;uncultured_eukaryote
2	2	1	3	1	1	0	2	2	KJ764310.1.1791_Eukaryota;SAR;Alveolata;Protalveolata;Syndiniales;Syndiniales_Group_II;uncultured_eukaryote
2	2	1	3	10	7	5	2	4	FJ000256.1.1608_Eukaryota;Excavata;Discoba;Discicristata;Euglenozoa;Diplonemea;SCM38C39_marine_group;uncultured_eukaryote
3	2	3	2	1	1	1	0	0	KJ757783.1.1799_Eukaryota;SAR;Alveolata;Dinoflagellata;Dinophyceae;Peridiniphycidae;Peridiniales;Peridinium;uncultured_eukaryote
2	2	5	2	0	0	0	0	0	DQ222879.1.1791_Eukaryota;Picozoa;uncultured_phototrophic_eukaryote
1	2	0	1	0	0	4	0	2	KF130491.1.1763_Eukaryota;Picozoa;uncultured_eukaryote
1	2	2	0	1	0	1	0	0	KJ758220.1.1801_Eukaryota;SAR;Alveolata;Protalveolata;Syndiniales;Syndiniales_Group_I;uncultured_eukaryote
1	2	5	1	0	3	1	0	1	AB353770.1.1740_Eukaryota;SAR;Alveolata;Dinoflagellata;Dinophyceae;Peridiniphycidae;Peridiniales;Peridiniopsis;Peridiniopsis_cf._kevei
2	2	2	0	0	0	0	0	0	KJ763207.1.1781_Eukaryota;SAR;Alveolata;Ciliophora;Intramacronucleata;Conthreep;Oligohymenophorea;Scuticociliatia;uncultured_eukaryote
3	2	2	0	0	1	0	0	2	KJ763048.1.1796_Eukaryota;SAR;Alveolata;SGUH942;uncultured_eukaryote
2	2	6	4	2	1	3	1	2	JF791014.1.1777_Eukaryota;SAR;Alveolata;Protalveolata;Syndiniales;uncultured;uncultured_marine_alveolate
1	2	3	1	0	0	0	0	2	KJ757132.1.1797_Eukaryota;SAR;Rhizaria;Retaria;RAD_A;uncultured_eukaryote
2	2	1	1	2	2	0	0	2	AF172714.1.1797_Eukaryota;SAR;Alveolata;Dinoflagellata;Dinophyceae;Gymnodiniphycidae;Kareniaceae;Karenia;Karenia_brevis
3	2	1	2	2	0	1	0	0	AY665045.1.1753_Eukaryota;SAR;Alveolata;Dinoflagellata;Dinophyceae;Gymnodiniphycidae;Kareniaceae;Takayama;uncultured_eukaryote
1	2	0	0	0	0	0	0	0	JQ956270.1.1617_Eukaryota;SAR;Alveolata;Ciliophora;Intramacronucleata;Conthreep;Phyllopharyngea;Cyrtophoria;Pithites;uncultured_eukaryote
3	2	2	1	1	0	1	0	0	KJ763185.1.1798_Eukaryota;SAR;Alveolata;Protalveolata;Syndiniales;Syndiniales_Group_I;uncultured_eukaryote
3	2	0	0	0	1	0	0	0	GU823713.1.1204_Eukaryota;SAR;Alveolata;Dinoflagellata;Dinophyceae;Gymnodiniphycidae;Kareniaceae;Karlodinium;uncultured_eukaryote
3	2	7	1	2	0	0	0	0	KJ757835.1.1800_Eukaryota;SAR;Alveolata;Dinoflagellata;Dinophyceae;Gymnodiniphycidae;Gyrodinium;uncultured_eukaryote
2	2	3	1	0	0	1	0	0	JF791104.1.1777_Eukaryota;DH147-EKD10;uncultured_Nannochloris
1	2	1	4	5	6	2	5	4	AY665088.1.2008_Eukaryota;Excavata;Discoba;Discicristata;Euglenozoa;Diplonemea;SCM38C39_marine_group;uncultured_eukaryote
2	2	3	2	0	2	2	1	0	KJ763423.1.1799_Eukaryota;SAR;Alveolata;Dinoflagellata;Incertae_Sedis;Blastodinium;uncultured_eukaryote
2	2	4	2	0	0	0	1	0	KJ760617.1.1796_Eukaryota;SAR;Alveolata;Protalveolata;Syndiniales;Syndiniales_Group_II;uncultured_eukaryote
7	2	3	4	5	3	4	3	1	KJ757521.1.1797_Eukaryota;SAR;Rhizaria;Retaria;RAD_B;uncultured_eukaryote
2	2	2	0	3	4	0	1	0	GU246582.1.1774_Eukaryota;SAR;Rhizaria;Retaria;Acantharia;Acantharea_Group_I;uncultured_marine_eukaryote
1	2	1	2	1	1	0	1	0	DQ371294.1.1754_Eukaryota;SAR;Alveolata;Dinoflagellata;Dinophyceae;Gymnodiniphycidae;Gymnodinium_clade;Pheopolykrikos;Pheopolykrikos_beauchampii
4	2	1	1	0	0	1	0	0	KJ758238.1.1794_Eukaryota;SAR;Alveolata;Dinoflagellata;Dinophyceae;Gymnodiniphycidae;Kareniaceae;Karlodinium;uncultured_eukaryote
2	2	1	1	1	2	2	0	0	KJ762958.1.1792_Eukaryota;SAR;Alveolata;Dinoflagellata;Dinophyceae;Gymnodiniphycidae;Gyrodinium;uncultured_eukaryote
1	2	2	1	1	0	0	0	0	DQ779993.1.1804_Eukaryota;SAR;Alveolata;Dinoflagellata;Dinophyceae;Gymnodiniphycidae;Gymnodinium_clade;Gymnodinium;Gymnodinium_impudicum
2	2	1	2	0	1	1	0	0	DQ371292.1.1755_Eukaryota;SAR;Alveolata;Dinoflagellata;Dinophyceae;Gymnodiniphycidae;Gymnodinium_clade;Polykrikos;Polykrikos_kofoidii
1	2	0	0	0	0	0	0	2	KJ757604.1.1799_Eukaryota;SAR;Rhizaria;Retaria;RAD_B;uncultured_eukaryote
1	2	5	1	0	3	0	1	0	GU647164.1.1525_Eukaryota;SAR;Alveolata;Dinoflagellata;Dinophyceae;D244;uncultured_freshwater_eukaryote
2	2	3	4	2	1	2	0	2	KJ757636.1.1793_Eukaryota;SAR;Alveolata;Protalveolata;Syndiniales;Syndiniales_Group_I;uncultured_eukaryote
1	2	1	1	0	2	0	3	0	KJ761122.1.1799_Eukaryota;SAR;Alveolata;Dinoflagellata;Dinophyceae;Incertae_Sedis;Azadinium;uncultured_eukaryote
1	2	0	0	0	0	0	0	0	AF372796.1.1669_Eukaryota;DH147-EKD10;uncultured_fungus
1	2	1	0	1	0	0	0	0	KF129722.1.1739_Eukaryota;SAR;Alveolata;Ciliophora;Intramacronucleata;Spirotrichea;Oligotrichia;Laboea;uncultured_eukaryote
1	2	0	0	0	0	4	0	0	KJ762908.1.1793_Eukaryota;SAR;Alveolata;Protalveolata;Syndiniales;Syndiniales_Group_II;uncultured_eukaryote
2	2	0	0	0	1	2	1	1	JX473666.1.1802_Eukaryota;SAR;Alveolata;Dinoflagellata;Incertae_Sedis;Blastodinium;Blastodinium_oviforme
1	2	0	1	0	2	5	2	0	EU635624.1.1200_Eukaryota;Excavata;Discoba;Discicristata;Euglenozoa;Diplonemea;SCM38C39_marine_group;uncultured_marine_diplonemid
1	2	0	0	0	1	0	0	0	KJ759379.1.1784_Eukaryota;SAR;Alveolata;Protalveolata;Syndiniales;uncultured_eukaryote
1	2	0	1	0	0	0	1	1	KJ759793.1.1797_Eukaryota;SAR;Alveolata;Protalveolata;Syndiniales;Syndiniales_Group_II;uncultured_eukaryote
4	2	3	1	2	2	1	7	1	KJ760250.1.1800_Eukaryota;SAR;Rhizaria;Retaria;RAD_B;uncultured_eukaryote
4	2	5	0	3	1	1	1	1	KJ762965.1.1798_Eukaryota;SAR;Alveolata;Dinoflagellata;Dinophyceae;Gymnodiniphycidae;Gyrodinium;uncultured_eukaryote
1	2	0	1	0	1	2	1	0	KJ762472.1.1797_Eukaryota;SAR;Alveolata;Protalveolata;Syndiniales;Syndiniales_Group_II;uncultured_eukaryote
1	2	0	0	0	0	0	1	1	EF417313.1.1249_Eukaryota;SAR;Alveolata;Dinoflagellata;Dinophyceae;Peridiniphycidae;Thoracosphaeraceae;Scrippsiella;Peridinium_aciculiferum
1	2	1	0	2	0	0	0	0	AM503929.1.1802_Eukaryota;SAR;Alveolata;Dinoflagellata;Dinophyceae;Peridiniphycidae;Peridiniales;Thecate_dinoflagellate_UDTSW0701
1	2	2	0	0	0	1	1	0	JN098192.1.1537_Eukaryota;SAR;Alveolata;Dinoflagellata;Dinophyceae;Peridiniphycidae;Gonyaulacales;Alexandrium;uncultured_Alexandrium
1	2	1	0	0	0	0	0	0	KJ762832.1.1801_Eukaryota;SAR;Alveolata;Dinoflagellata;Dinophyceae;Gymnodiniphycidae;Suessiaceae;uncultured_eukaryote
2	2	0	3	1	0	2	0	2	KJ760958.1.1786_Eukaryota;SAR;Rhizaria;Retaria;RAD_B;uncultured_eukaryote
1	2	0	1	0	0	0	0	0	FJ914451.1.1523_Eukaryota;SAR;Alveolata;Dinoflagellata;Dinophyceae;Gymnodiniphycidae;Gyrodinium;uncultured_marine_dinoflagellate
1	2	3	0	0	1	1	0	0	JRRC01102641.9634.11423_Eukaryota;Archaeplastida;Chloroplastida;Charophyta;Phragmoplastophyta;Streptophyta;Embryophyta;Tracheophyta;Spermatophyta;Magnoliophyta;Malvales;Gossypium;Gossypium_arboreum
1	2	0	1	3	2	0	0	2	FR874799.1.1794_Eukaryota;SAR;Alveolata;Protalveolata;Syndiniales;Syndiniales_Group_II;uncultured_marine_picoeukaryote
1	2	2	1	1	1	1	0	0	FJ000195.1.1389_Eukaryota;SAR;Alveolata;Dinoflagellata;Dinophyceae;Gymnodiniphycidae;Gyrodinium;uncultured_eukaryote
1	2	0	1	1	0	0	0	0	KJ759363.1.1798_Eukaryota;SAR;Alveolata;Protalveolata;Syndiniales;Syndiniales_Group_I;uncultured_eukaryote
1	2	6	0	0	0	3	0	1	KJ764157.1.1775_Eukaryota;SAR;Alveolata;Dinoflagellata;Dinophyceae;Incertae_Sedis;Azadinium;uncultured_eukaryote
1	2	0	1	0	1	0	0	2	HQ438146.1.1610_Eukaryota;SAR;Alveolata;Protalveolata;Syndiniales;Syndiniales_Group_I;uncultured_marine_alveolate
1	2	0	0	0	0	0	0	0	HM581748.1.1811_Eukaryota;SAR;Stramenopiles;MAST-3;MAST-3B;uncultured_marine_eukaryote
0	2	1	1	0	0	2	1	1	KJ761269.1.1800_Eukaryota;SAR;Alveolata;Dinoflagellata;Dinophyceae;Gymnodiniphycidae;Kareniaceae;Karlodinium;uncultured_eukaryote
0	2	1	1	1	1	0	0	0	KF130479.1.1761_Eukaryota;SAR;Alveolata;Protalveolata;Syndiniales;Syndiniales_Group_II;uncultured_eukaryote
0	2	0	0	1	1	0	0	0	GU824100.1.1224_Eukaryota;SAR;Rhizaria;Retaria;Acantharia;SSRPB68;uncultured_eukaryote
0	2	0	0	0	0	1	0	0	KJ757697.1.1788_Eukaryota;SAR;Alveolata;Protalveolata;Syndiniales;Syndiniales_Group_I;uncultured_eukaryote
0	2	0	0	1	1	0	0	1	HQ890884.1.1789_Eukaryota;SAR;Alveolata;Dinoflagellata;Dinophyceae;Prorocentrales;Prorocentrum;Prorocentrum_consutum
0	2	0	2	0	0	1	1	0	KJ757885.1.1799_Eukaryota;SAR;Alveolata;NIF-4C10;uncultured_eukaryote
0	2	0	0	0	1	1	0	0	KJ763162.1.1755_Eukaryota;SAR;Alveolata;Ciliophora;Intramacronucleata;Conthreep;Nassophorea;uncultured;uncultured_eukaryote
0	2	1	0	1	2	0	0	0	KF129902.1.1755_Eukaryota;SAR;Alveolata;Protalveolata;Syndiniales;Syndiniales_Group_I;uncultured_eukaryote
0	2	0	1	4	1	0	0	0	JN680740.1.1801_Eukaryota;SAR;Stramenopiles;Ochrophyta;Chrysophyceae;Chromulinales;LG31-02;uncultured_marine_eukaryote
0	2	0	0	0	0	0	0	0	KJ761608.1.1799_Eukaryota;SAR;Alveolata;Protalveolata;Syndiniales;Syndiniales_Group_II;uncultured_eukaryote
0	2	1	0	1	0	1	0	0	GU821319.1.1211_Eukaryota;SAR;Rhizaria;Retaria;RAD_B;uncultured_Rhizaria
0	2	0	1	0	1	0	0	0	KJ757753.1.1799_Eukaryota;SAR;Alveolata;Dinoflagellata;Dinophyceae;Peridiniphycidae;Peridiniales;uncultured_eukaryote
0	2	0	0	0	0	1	0	2	DQ060524.1.1778_Eukaryota;Picozoa;uncultured_marine_eukaryote
0	2	0	1	1	2	0	0	0	KJ761575.1.1791_Eukaryota;SAR;Alveolata;Protalveolata;Syndiniales;Syndiniales_Group_I;uncultured_eukaryote
0	2	0	4	0	3	2	2	0	KJ758710.1.1800_Eukaryota;SAR;Alveolata;Protalveolata;Syndiniales;uncultured;uncultured_eukaryote
0	2	1	1	0	2	0	0	0	KJ758613.1.1802_Eukaryota;SAR;Alveolata;Protalveolata;Syndiniales;Syndiniales_Group_I;uncultured_eukaryote
0	2	0	1	0	0	0	0	0	KJ760042.1.1794_Eukaryota;SAR;Alveolata;Protalveolata;Syndiniales;Syndiniales_Group_II;uncultured_eukaryote
0	2	0	0	0	2	0	0	0	AY046760.1.1202_Eukaryota;SAR;Alveolata;Dinoflagellata;Dinophyceae;Peridiniphycidae;Thoracosphaeraceae;Oodinium;uncultured_eukaryote
0	2	4	1	1	1	1	0	0	AB265964.1.1755_Eukaryota;SAR;Alveolata;Dinoflagellata;Dinophyceae;Gymnodiniphycidae;Gymnodinium_clade;Gymnodinium;Gymnodinium_microreticulatum
0	2	0	0	0	1	0	0	0	KJ757430.1.1800_Eukaryota;SAR;Alveolata;Protalveolata;Syndiniales;Syndiniales_Group_II;uncultured_eukaryote
0	2	1	0	0	0	0	0	0	KJ763267.1.1797_Eukaryota;SAR;Alveolata;Dinoflagellata;Dinophyceae;Gymnodiniphycidae;Suessiaceae;Pelagodinium;uncultured_eukaryote
0	2	1	6	2	3	2	0	1	KJ757044.1.1801_Eukaryota;SAR;Alveolata;Dinoflagellata;Dinophyceae;Peridiniphycidae;Gonyaulacales;Heterodinium;uncultured_eukaryote
0	2	0	0	0	1	0	1	0	KJ763869.1.1797_Eukaryota;SAR;Alveolata;Protalveolata;Syndiniales;Syndiniales_Group_I;uncultured_eukaryote
0	2	0	2	1	0	1	1	0	KJ758183.1.1802_Eukaryota;SAR;Alveolata;Dinoflagellata;Dinophyceae;Gymnodiniphycidae;Gyrodinium;uncultured_eukaryote
0	2	0	0	1	1	0	1	0	KJ759579.1.1797_Eukaryota;SAR;Alveolata;Dinoflagellata;Dinophyceae;Gymnodiniphycidae;Gymnodinium_clade;Erythropsidinium;uncultured_eukaryote
0	2	5	2	0	2	2	3	0	EU371144.1.1799_Eukaryota;SAR;Alveolata;Dinoflagellata;Dinophyceae;Peridiniphycidae;Peridiniales;Peridiniopsis;uncultured_marine_eukaryote
0	2	0	0	0	0	0	0	0	EF527137.1.1835_Eukaryota;SAR;Stramenopiles;Peronosporomycetes;uncultured;uncultured_marine_eukaryote
0	2	0	1	0	0	0	0	0	KJ757939.1.1800_Eukaryota;SAR;Alveolata;Dinoflagellata;Dinophyceae;Gymnodiniphycidae;Gymnodinium_clade;Gymnodinium;uncultured_eukaryote
0	2	0	0	0	1	0	1	0	JF826351.1.1608_Eukaryota;SAR;Alveolata;Protalveolata;Syndiniales;Syndiniales_Group_I;uncultured_marine_alveolate
0	2	1	0	0	0	0	2	0	KJ757384.1.1791_Eukaryota;SAR;Alveolata;Protalveolata;Syndiniales;Syndiniales_Group_I;uncultured_eukaryote
0	2	3	0	0	1	0	0	0	FJ914412.1.1524_Eukaryota;SAR;Alveolata;Dinoflagellata;Dinophyceae;Gymnodiniphycidae;Gyrodinium;uncultured_marine_dinoflagellate
0	2	1	0	0	0	0	0	0	GU823099.1.1396_Eukaryota;SAR;Stramenopiles;Labyrinthulomycetes;D52;uncultured_stramenopile
0	2	1	0	1	3	0	1	1	KJ757407.1.1798_Eukaryota;SAR;Alveolata;Protalveolata;Syndiniales;Syndiniales_Group_II;uncultured_eukaryote
0	2	0	0	0	1	0	1	0	KJ760515.1.1788_Eukaryota;SAR;Alveolata;Protalveolata;Syndiniales;Syndiniales_Group_I;uncultured_eukaryote
0	2	1	1	1	0	0	1	0	JN090886.1.1796_Eukaryota;SAR;Stramenopiles;MAST-2;uncultured_eukaryote
0	2	1	0	1	0	0	0	0	GU819889.1.1204_Eukaryota;SAR;Alveolata;Protalveolata;Syndiniales;Amoebophrya;uncultured_dinoflagellate
0	2	1	0	1	0	0	0	0	AYOE01000358.914.2701_Eukaryota;Archaeplastida;Chloroplastida;Charophyta;Phragmoplastophyta;Streptophyta;Embryophyta;Tracheophyta;Spermatophyta;Magnoliophyta;Malvales;Gossypium;Gossypium_arboreum
0	2	0	1	0	0	0	1	2	KJ763530.1.1798_Eukaryota;SAR;Alveolata;SGUH1309;uncultured_eukaryote
0	2	1	0	0	0	0	0	0	FJ424512.1.1801_Eukaryota;SAR;Alveolata;Protalveolata;Perkinsidae;Parvilucifera;Parvilucifera_prorocentri
0	2	0	6	2	1	2	0	1	KJ757111.1.1792_Eukaryota;SAR;Alveolata;Protalveolata;Syndiniales;Syndiniales_Group_I;uncultured_eukaryote
0	2	1	0	0	0	1	0	1	KJ760038.1.1806_Eukaryota;SAR;Stramenopiles;MAST-1;MAST-1A;uncultured_eukaryote
0	2	0	0	0	0	0	0	0	KJ759030.1.1798_Eukaryota;SAR;Alveolata;Protalveolata;Syndiniales;Syndiniales_Group_II;uncultured_eukaryote
0	2	1	0	0	1	1	0	0	KJ757664.1.1798_Eukaryota;SAR;Alveolata;Protalveolata;Syndiniales;Syndiniales_Group_I;uncultured_eukaryote
0	2	0	1	0	0	2	0	0	JQ226539.1.1608_Eukaryota;SAR;Alveolata;Dinoflagellata;Dinophyceae;Gymnodiniphycidae;Gyrodinium;uncultured_eukaryote
0	2	0	0	0	0	0	0	0	JQ420125.1.1769_Eukaryota;SAR;Alveolata;Protalveolata;Syndiniales;Amoebophrya;uncultured_phytoplankton
0	2	3	2	6	7	13	9	4	FJ000090.1.1615_Eukaryota;Excavata;Discoba;Discicristata;Euglenozoa;Diplonemea;SCM38C39_marine_group;uncultured_eukaryote
0	2	0	0	0	0	0	0	0	EU561933.1.1738_Eukaryota;SAR;Stramenopiles;MAST-3;MAST-3D;uncultured_marine_eukaryote
0	2	0	0	0	0	0	0	0	AB702986.1.1785_Eukaryota;SAR;Alveolata;Dinoflagellata;Dinophyceae;Peridiniphycidae;Peridiniales;Archaeperidinium;Archaeperidinium_saanichi
0	2	0	0	0	1	0	3	3	AY208893.1.1819_Eukaryota;SAR;Alveolata;Protalveolata;Syndiniales;Amoebophrya;Amoebophrya_sp._ex_Prorocentrum_micans
0	2	1	0	0	1	1	1	1	KJ762608.1.1818_Eukaryota;SAR;Stramenopiles;Labyrinthulomycetes;D52;uncultured_eukaryote
0	2	0	0	0	0	0	0	0	AF313571.1.1714_Eukaryota;Archaeplastida;Chloroplastida;Charophyta;Phragmoplastophyta;Streptophyta;Embryophyta;Tracheophyta;Monilophyta;Gleicheniales;Phanerosorus;Phanerosorus_sarmentosus
0	2	0	0	0	0	0	0	0	KJ764504.1.1802_Eukaryota;SAR;Alveolata;NIF-4C10;uncultured_eukaryote
0	2	0	0	0	0	0	0	0	HM581720.1.1792_Eukaryota;SAR;Alveolata;NIF-4C10;uncultured_marine_eukaryote
2	1	1	0	0	2	0	0	0	AY640053.1.1809_Eukaryota;Archaeplastida;Chloroplastida;Charophyta;Phragmoplastophyta;Streptophyta;Embryophyta;Tracheophyta;Spermatophyta;Magnoliophyta;Ranunculales;Corydalis;Corydalis_saxicola
1	1	1	0	0	2	0	1	0	DQ822481.1.1791_Eukaryota;SAR;Alveolata;Dinoflagellata;Dinophyceae;Gymnodiniphycidae;Gymnodinium_clade;Polykrikos;Polykrikos_herdmaniae
1	1	0	0	0	0	0	0	1	KJ757616.1.1803_Eukaryota;SAR;Alveolata;Protalveolata;Syndiniales;Syndiniales_Group_I;uncultured_eukaryote
2	1	1	2	0	2	2	0	0	KJ757192.1.1784_Eukaryota;SAR;Rhizaria;Retaria;Acantharia;Arthracanthida;uncultured_eukaryote
2	1	1	0	1	1	1	1	1	KJ759934.1.1797_Eukaryota;SAR;Alveolata;Protalveolata;Syndiniales;Syndiniales_Group_II;uncultured_eukaryote
1	1	0	0	0	0	0	0	0	GBEN01000091.4472.5928_Eukaryota;DH147-EKD10;Elodea_nuttallii
2	1	3	9	7	3	10	11	4	FJ000071.1.1613_Eukaryota;Excavata;Discoba;Discicristata;Euglenozoa;Diplonemea;SCM38C39_marine_group;uncultured_eukaryote
3	1	2	0	2	0	0	0	0	KJ763819.1.1795_Eukaryota;SAR;Alveolata;Protalveolata;Syndiniales;Syndiniales_Group_II;uncultured_eukaryote
4	1	0	2	2	1	0	0	0	KJ759668.1.1800_Eukaryota;SAR;Alveolata;Protalveolata;Syndiniales;Syndiniales_Group_I;uncultured_eukaryote
2	1	2	0	0	0	0	0	0	KJ762435.1.1785_Eukaryota;Opisthokonta;Holozoa;Choanomonada;Acanthoecida;Stephanoecidae;Diaphanoeca;uncultured_eukaryote
1	1	0	6	1	2	9	4	7	KJ759937.1.1795_Eukaryota;SAR;Alveolata;Protalveolata;Syndiniales;Syndiniales_Group_I;uncultured_eukaryote
1	1	0	1	1	0	1	0	0	KF129887.1.1756_Eukaryota;SAR;Alveolata;Protalveolata;Syndiniales;Syndiniales_Group_II;uncultured_eukaryote
1	1	0	1	0	0	0	0	1	ABRN02370907.1.1336_Eukaryota;Opisthokonta;Holozoa;Metazoa_(Animalia);Eumetazoa;Bilateria;Chordata;Vertebrata;Gnathostomata;Euteleostomi;Tetrapoda;Mammalia;Tursiops_truncatus_(bottlenosed_dolphin)
4	1	0	2	3	0	4	1	0	KJ763701.1.1754_Eukaryota;SAR;Alveolata;Ciliophora;Intramacronucleata;Conthreep;Nassophorea;uncultured;uncultured_eukaryote
2	1	3	3	3	0	1	0	0	KJ763127.1.1795_Eukaryota;SAR;Alveolata;Protalveolata;Syndiniales;Syndiniales_Group_II;uncultured_eukaryote
1	1	1	0	1	2	3	1	2	KJ763610.1.1797_Eukaryota;SAR;Alveolata;Protalveolata;Syndiniales;Syndiniales_Group_II;uncultured_eukaryote
2	1	1	0	2	0	0	2	0	DQ504312.1.1621_Eukaryota;SAR;Alveolata;Dinoflagellata;Dinophyceae;Gymnodiniphycidae;Gymnodinium_clade;Chytriodinium;uncultured_dinoflagellate
1	1	0	1	3	4	3	3	0	KJ762566.1.2059_Eukaryota;Excavata;Discoba;Discicristata;Euglenozoa;Diplonemea;SCM38C39_marine_group;uncultured_eukaryote
5	1	1	1	0	2	2	1	0	JF826350.1.1615_Eukaryota;SAR;Alveolata;Dinoflagellata;Dinophyceae;Gymnodiniphycidae;Gyrodinium;uncultured_marine_alveolate
2	1	2	0	2	0	0	1	0	EU446364.1.1567_Eukaryota;SAR;Alveolata;Dinoflagellata;Dinophyceae;Gymnodiniphycidae;Kareniaceae;Karlodinium;uncultured_marine_eukaryote
2	1	2	0	0	0	0	1	0	JF791086.1.1777_Eukaryota;SAR;Alveolata;Protalveolata;Syndiniales;Syndiniales_Group_I;uncultured_marine_eukaryote
1	1	0	0	0	0	3	1	0	KJ763462.1.1801_Eukaryota;SAR;Alveolata;Protalveolata;Syndiniales;Syndiniales_Group_I;uncultured_eukaryote
1	1	2	0	0	1	1	0	0	KJ763450.1.1797_Eukaryota;SAR;Alveolata;Protalveolata;Syndiniales;Syndiniales_Group_I;uncultured_eukaryote
5	1	4	2	0	1	0	1	1	KJ759364.1.1796_Eukaryota;SAR;Alveolata;Dinoflagellata;Dinophyceae;Gymnodiniphycidae;Kareniaceae;Karlodinium;uncultured_eukaryote
4	1	0	1	0	0	0	0	1	EU793767.1.1483_Eukaryota;SAR;Alveolata;Protalveolata;Syndiniales;Syndiniales_Group_II;uncultured_syndiniales
3	1	6	1	0	0	0	0	0	KJ759391.1.1799_Eukaryota;SAR;Alveolata;Dinoflagellata;Dinophyceae;Incertae_Sedis;Azadinium;uncultured_eukaryote
5	1	1	2	2	2	1	0	2	GU001637.1.1740_Eukaryota;SAR;Alveolata;Dinoflagellata;Dinophyceae;Peridiniphycidae;Peridiniales;Peridinium;Peridinium_umbonatum
3	1	3	0	2	1	1	2	1	KJ757209.1.1797_Eukaryota;SAR;Rhizaria;Retaria;RAD_B;uncultured_eukaryote
1	1	1	2	1	4	0	1	4	KJ757488.1.1800_Eukaryota;SAR;Alveolata;Protalveolata;Syndiniales;Syndiniales_Group_II;uncultured_eukaryote
1	1	1	5	5	2	0	3	1	KJ760265.1.1800_Eukaryota;SAR;Alveolata;Protalveolata;Syndiniales;uncultured_eukaryote
1	1	2	0	2	1	0	0	0	AJ506974.1.1802_Eukaryota;SAR;Alveolata;Dinoflagellata;Dinophyceae;Dinophysiales;Dinophysis;Dinophysis_norvegica
1	1	1	2	0	1	1	0	0	KJ762321.1.1762_Eukaryota;SAR;Alveolata;Protalveolata;Syndiniales;uncultured_eukaryote
1	1	3	1	0	2	0	0	0	KJ759588.1.1794_Eukaryota;SAR;Alveolata;Protalveolata;Syndiniales;Syndiniales_Group_II;uncultured_eukaryote
3	1	0	1	0	2	0	2	0	KJ761498.1.1799_Eukaryota;SAR;Alveolata;Dinoflagellata;Dinophyceae;SL163A10;uncultured_eukaryote
1	1	0	0	0	0	0	0	0	KJ763686.1.1788_Eukaryota;SAR;Alveolata;Protalveolata;Syndiniales;Syndiniales_Group_I;uncultured_eukaryote
2	1	8	4	4	7	0	1	3	KJ762503.1.1796_Eukaryota;SAR;Alveolata;Dinoflagellata;Dinophyceae;Gymnodiniphycidae;Gymnodinium_clade;Spiniferodinium;uncultured_eukaryote
1	1	2	1	0	0	0	3	0	KJ758905.1.1796_Eukaryota;SAR;Alveolata;Protalveolata;Syndiniales;Syndiniales_Group_II;uncultured_eukaryote
4	1	2	1	4	3	3	4	1	FN598247.1.1349_Eukaryota;Excavata;Discoba;Discicristata;Euglenozoa;Diplonemea;SCM38C39_marine_group;uncultured_marine_diplonemid
3	1	5	1	0	1	0	1	0	JX188355.1.1756_Eukaryota;SAR;Alveolata;Protalveolata;Syndiniales;Syndiniales_Group_V;uncultured_eukaryote
3	1	3	4	4	1	7	2	2	KJ760618.1.1795_Eukaryota;SAR;Alveolata;Protalveolata;Syndiniales;Syndiniales_Group_II;uncultured_eukaryote
4	1	3	1	0	2	1	1	2	KJ761600.1.1798_Eukaryota;SAR;Alveolata;Protalveolata;Syndiniales;Syndiniales_Group_II;uncultured_eukaryote
1	1	0	0	1	0	0	0	1	KJ763539.1.1801_Eukaryota;SAR;Alveolata;Dinoflagellata;Dinophyceae;Gymnodiniphycidae;Kareniaceae;Karlodinium;uncultured_eukaryote
1	1	2	3	1	3	2	0	3	KJ763757.1.1798_Eukaryota;SAR;Alveolata;Dinoflagellata;Dinophyceae;Gymnodiniphycidae;Incertae_Sedis;Cochlodinium;uncultured_eukaryote
6	1	1	0	0	0	0	0	0	EU287795.1.1789_Eukaryota;SAR;Rhizaria;Retaria;RAD_A;uncultured_marine_Polycystinea
3	1	2	2	0	1	1	0	0	KJ925458.1.1704_Eukaryota;SAR;Alveolata;Dinoflagellata;Dinophyceae;Peridiniphycidae;Thoracosphaeraceae;Oodinium;uncultured_eukaryote
4	1	0	1	3	3	0	1	1	DQ386742.1.1535_Eukaryota;SAR;Alveolata;Dinoflagellata;Dinophyceae;Gymnodiniphycidae;Kareniaceae;Karlodinium;uncultured_marine_picoplankton
2	1	0	0	2	0	1	0	0	KJ757626.1.1797_Eukaryota;SAR;Alveolata;Protalveolata;Syndiniales;Amoebophrya;uncultured_eukaryote
1	1	0	0	0	1	0	0	0	KJ758204.1.1800_Eukaryota;SAR;Alveolata;Dinoflagellata;Dinophyceae;Incertae_Sedis;Azadinium;uncultured_eukaryote
2	1	2	3	1	1	2	2	2	KJ757953.1.1800_Eukaryota;SAR;Alveolata;Dinoflagellata;Dinophyceae;B7;uncultured_eukaryote
1	1	0	0	0	0	2	0	0	JN587285.1.1226_Eukaryota;SAR;Alveolata;Dinoflagellata;Dinophyceae;Dinophysiales;Pseudophalacroma;Pseudophalacroma_nasutum
4	1	5	2	3	0	5	2	0	EU780655.1.1745_Eukaryota;SAR;Alveolata;Dinoflagellata;Dinophyceae;Dinophysiales;Phalacroma;Phalacroma_rapa
1	1	0	0	0	0	0	0	0	KJ757961.1.1802_Eukaryota;SAR;Alveolata;NIF-4C10;uncultured_eukaryote
4	1	3	2	0	0	0	0	0	AY180019.1.1730_Eukaryota;DH147-EKD10;uncultured_eukaryote
2	1	0	1	0	0	0	0	0	KJ925424.1.1708_Eukaryota;SAR;Alveolata;Dinoflagellata;Dinophyceae;Gymnodiniphycidae;Gyrodinium;uncultured_eukaryote
4	1	2	1	1	0	0	1	0	JN098198.1.1539_Eukaryota;SAR;Alveolata;Dinoflagellata;Dinophyceae;Dinophysiales;Sinophysis;uncultured_dinoflagellate
3	1	0	1	1	1	1	0	2	KF129869.1.1762_Eukaryota;SAR;Stramenopiles;MAST-3;MAST-3B;uncultured_eukaryote
6	1	2	2	0	2	0	0	1	KJ758080.1.1801_Eukaryota;SAR;Alveolata;Dinoflagellata;Dinophyceae;Incertae_Sedis;Azadinium;uncultured_eukaryote
8	1	4	1	4	1	3	1	1	EU293235.1.1756_Eukaryota;SAR;Alveolata;Dinoflagellata;Dinophyceae;Gymnodiniphycidae;Incertae_Sedis;Apicoporus;Apicoporus_glaber
3	1	5	1	2	2	2	0	0	KJ758617.1.1797_Eukaryota;SAR;Alveolata;Protalveolata;Syndiniales;Syndiniales_Group_II;uncultured_eukaryote
1	1	0	3	4	2	0	2	1	KJ763079.1.1792_Eukaryota;SAR;Alveolata;Dinoflagellata;Dinophyceae;Gymnodiniphycidae;Kareniaceae;Karlodinium;uncultured_eukaryote
1	1	1	0	0	0	0	0	0	KF130209.1.1754_Eukaryota;SAR;Alveolata;Protalveolata;Syndiniales;Syndiniales_Group_II;uncultured_eukaryote
1	1	0	0	0	2	0	0	0	KC488445.1.1682_Eukaryota;SAR;Alveolata;Dinoflagellata;Dinophyceae;Peridiniphycidae;Peridiniales;Protoperidinium;uncultured_dinoflagellate
1	1	1	1	0	2	1	0	0	KJ758832.1.1806_Eukaryota;SAR;Rhizaria;Retaria;RAD_A;uncultured_eukaryote
3	1	0	4	2	3	5	3	5	KJ760048.1.2060_Eukaryota;Excavata;Discoba;Discicristata;Euglenozoa;Diplonemea;SCM38C39_marine_group;uncultured_eukaryote
2	1	1	1	2	3	7	4	3	KJ762763.1.1801_Eukaryota;SAR;Alveolata;Protalveolata;Syndiniales;Syndiniales_Group_II;uncultured_eukaryote
2	1	1	0	0	0	0	0	0	KJ759681.1.1800_Eukaryota;SAR;Alveolata;Protalveolata;Syndiniales;Amoebophrya;uncultured_eukaryote
1	1	2	3	0	1	0	0	0	KJ762495.1.1798_Eukaryota;SAR;Alveolata;Dinoflagellata;Dinophyceae;Gymnodiniphycidae;Gymnodinium_clade;Woloszynskia;uncultured_eukaryote
3	1	0	2	0	0	1	2	1	KJ763464.1.1800_Eukaryota;SAR;Alveolata;Protalveolata;Syndiniales;Syndiniales_Group_II;uncultured_eukaryote
3	1	1	0	0	0	0	0	0	AY340591.1.1755_Eukaryota;SAR;Alveolata;Protalveolata;Incertae_Sedis;Ellobiopsidae;Thalassomyces;Thalassomyces_sp._JDS-2003
2	1	0	0	0	0	0	0	0	KJ763735.1.1803_Eukaryota;SAR;Alveolata;Protalveolata;Syndiniales;Syndiniales_Group_II;uncultured_eukaryote
1	1	1	0	0	0	0	0	0	KJ762978.1.1792_Eukaryota;SAR;Alveolata;Protalveolata;Syndiniales;Syndiniales_Group_II;uncultured_eukaryote
1	1	0	0	1	0	0	0	0	KJ763310.1.1809_Eukaryota;SAR;Stramenopiles;Ochrophyta;Eustigmatophyceae;Eustigmatales;BCB5F14RJ2C02;uncultured_eukaryote
2	1	3	2	1	2	0	1	0	KJ759047.1.1792_Eukaryota;SAR;Alveolata;Protalveolata;Syndiniales;Syndiniales_Group_II;uncultured_eukaryote
1	1	2	0	0	0	0	0	1	AY665017.1.1744_Eukaryota;SAR;Rhizaria;Retaria;RAD_A;uncultured_eukaryote
1	1	0	0	0	0	0	0	0	KJ763812.1.1797_Eukaryota;SAR;Alveolata;Protalveolata;Syndiniales;Syndiniales_Group_II;uncultured_eukaryote
1	1	2	0	0	1	0	0	1	KJ925438.1.1495_Eukaryota;SAR;Alveolata;Dinoflagellata;Dinophyceae;Gymnodiniphycidae;Incertae_Sedis;Cochlodinium;uncultured_eukaryote
3	1	0	0	0	0	1	2	1	EU635666.1.1200_Eukaryota;Excavata;Discoba;Discicristata;Euglenozoa;Diplonemea;SCM38C39_marine_group;uncultured_marine_diplonemid
1	1	0	0	1	1	2	1	1	KJ757674.1.1798_Eukaryota;SAR;Alveolata;Protalveolata;Syndiniales;Syndiniales_Group_I;uncultured_eukaryote
1	1	4	1	3	0	0	5	1	KF761290.1.1695_Eukaryota;Cryptophyceae;Kathablepharidae;Leucocryptos;uncultured_katablepharid
1	1	1	0	0	1	0	0	0	KJ763328.1.1800_Eukaryota;SAR;Alveolata;Dinoflagellata;Dinophyceae;Gymnodiniphycidae;Gymnodinium_clade;Woloszynskia;uncultured_eukaryote
3	1	1	0	0	2	1	0	0	KJ763933.1.1799_Eukaryota;SAR;Alveolata;Protalveolata;Syndiniales;Syndiniales_Group_II;uncultured_eukaryote
2	1	0	0	2	4	2	0	2	JQ222620.1.1636_Eukaryota;SAR;Alveolata;Protalveolata;Syndiniales;Syndiniales_Group_I;uncultured_eukaryote
1	1	2	0	0	0	0	0	0	KJ758310.1.1802_Eukaryota;SAR;Alveolata;Protalveolata;Syndiniales;Amoebophrya;uncultured_eukaryote
1	1	0	0	0	1	1	0	0	KJ758639.1.1806_Eukaryota;SAR;Alveolata;Protalveolata;Syndiniales;uncultured;uncultured_eukaryote
3	1	3	2	1	3	2	3	0	KJ757124.1.1800_Eukaryota;SAR;Alveolata;Dinoflagellata;Dinophyceae;Gymnodiniphycidae;Incertae_Sedis;Akashiwo;uncultured_eukaryote
1	1	0	0	0	0	0	0	0	KJ758508.1.1789_Eukaryota;SAR;Stramenopiles;MAST-1;MAST-1C;uncultured_eukaryote
2	1	2	0	0	1	1	1	0	EF526865.1.1621_Eukaryota;SAR;Alveolata;Dinoflagellata;Dinophyceae;Gymnodiniphycidae;Suessiaceae;Symbiodinium;uncultured_marine_eukaryote
2	1	1	1	0	2	0	0	0	DQ060523.1.1766_Eukaryota;Picozoa;uncultured_marine_eukaryote
2	1	1	1	0	1	1	0	0	KJ762477.1.1770_Eukaryota;SAR;Alveolata;Ciliophora;Intramacronucleata;Spirotrichea;Choreotrichia;uncultured;uncultured_eukaryote
1	1	0	0	0	2	0	2	0	KJ758927.1.1795_Eukaryota;SAR;Alveolata;Protalveolata;Syndiniales;Syndiniales_Group_I;uncultured_eukaryote
4	1	4	0	1	1	2	0	0	KJ762479.1.1805_Eukaryota;Picozoa;Picomonadida;uncultured_eukaryote
4	1	1	1	0	1	0	0	0	KC488426.1.1709_Eukaryota;SAR;Alveolata;Dinoflagellata;Dinophyceae;Gymnodiniphycidae;Gyrodinium;uncultured_dinoflagellate
2	1	1	1	1	2	0	1	0	KJ761187.1.1800_Eukaryota;SAR;Alveolata;Protalveolata;Syndiniales;Syndiniales_Group_II;uncultured_eukaryote
2	1	1	1	0	0	2	1	0	KJ762532.1.1795_Eukaryota;SAR;Alveolata;Protalveolata;Syndiniales;Syndiniales_Group_I;uncultured_eukaryote
1	1	0	1	0	0	0	0	2	KJ763081.1.1799_Eukaryota;SAR;Alveolata;Dinoflagellata;Dinophyceae;Gymnodiniphycidae;Gyrodinium;uncultured_eukaryote
1	1	1	1	0	0	4	1	0	KJ758393.1.1797_Eukaryota;SAR;Alveolata;Dinoflagellata;Dinophyceae;Peridiniphycidae;Peridiniales;uncultured_eukaryote
2	1	0	0	0	1	0	1	0	GU824235.1.1205_Eukaryota;SAR;Alveolata;Protalveolata;Syndiniales;Syndiniales_Group_I;uncultured_eukaryote
3	1	0	0	0	1	0	0	0	GQ497582.1.1801_Eukaryota;Archaeplastida;Chloroplastida;Charophyta;Phragmoplastophyta;Streptophyta;Embryophyta;Tracheophyta;Spermatophyta;Magnoliophyta;Liliopsida;Alismatales;Posidonia;Posidonia_australis
1	1	1	1	1	0	0	1	0	KJ759399.1.1798_Eukaryota;SAR;Alveolata;Dinoflagellata;Dinophyceae;Gymnodiniphycidae;SCM27C9;uncultured_eukaryote
2	1	2	3	0	3	0	1	1	KJ757553.1.1804_Eukaryota;SAR;Rhizaria;Retaria;RAD_B;uncultured_eukaryote
2	1	2	0	2	0	0	0	0	KJ762894.1.1799_Eukaryota;SAR;Alveolata;SGUH942;uncultured_eukaryote
1	1	0	2	0	0	0	0	1	KJ757523.1.1800_Eukaryota;SAR;Alveolata;Protalveolata;Syndiniales;Syndiniales_Group_II;uncultured_eukaryote
1	1	1	0	1	1	0	0	0	KJ761283.1.1791_Eukaryota;SAR;Alveolata;Protalveolata;Syndiniales;Syndiniales_Group_I;uncultured_eukaryote
1	1	0	0	0	0	2	2	0	KJ762750.1.1797_Eukaryota;SAR;Alveolata;Protalveolata;Syndiniales;Syndiniales_Group_I;uncultured_eukaryote
1	1	0	0	0	0	0	0	1	KJ763479.1.1799_Eukaryota;SAR;Alveolata;Protalveolata;Syndiniales;uncultured;uncultured_eukaryote
1	1	3	3	0	0	0	1	0	GU290116.1.1796_Eukaryota;SAR;Alveolata;Dinoflagellata;Dinophyceae;Peridiniphycidae;Thoracosphaeraceae;Cryptoperidiniopsis;uncultured_eukaryote
1	1	1	0	0	0	1	0	0	KJ763222.1.1804_Eukaryota;Haptophyta;Prymnesiophyceae;SGUH624;uncultured_eukaryote
2	1	0	1	0	0	0	0	0	KJ758961.1.1799_Eukaryota;SAR;Alveolata;Protalveolata;Syndiniales;Syndiniales_Group_II;uncultured_eukaryote
3	1	2	2	2	0	1	1	0	HM483394.1.1603_Eukaryota;SAR;Alveolata;Protalveolata;Syndiniales;Amoebophrya;Amoebophrya_sp._ex_Gymnodinium_instriatum
1	1	0	3	4	1	3	1	3	KJ757315.1.1787_Eukaryota;Opisthokonta;Holozoa;Metazoa_(Animalia);Eumetazoa;Cnidaria;Hydrozoa;Hydroidolina;Siphonophorae;uncultured_eukaryote
1	1	0	0	0	0	0	0	0	KJ762860.1.1802_Eukaryota;SAR;Alveolata;H67;uncultured_eukaryote
1	1	1	0	2	3	1	2	1	KF130184.1.1758_Eukaryota;SAR;Alveolata;Protalveolata;Syndiniales;Syndiniales_Group_II;uncultured_eukaryote
1	1	3	0	1	1	2	0	0	KJ758040.1.1789_Eukaryota;SAR;Alveolata;Protalveolata;Syndiniales;Syndiniales_Group_I;uncultured_eukaryote
1	1	6	6	1	3	1	1	0	FJ000192.1.1388_Eukaryota;SAR;Alveolata;Dinoflagellata;Dinophyceae;Gymnodiniphycidae;Gyrodinium;uncultured_eukaryote
2	1	2	1	0	0	1	1	2	KJ763669.1.1796_Eukaryota;SAR;Alveolata;Protalveolata;Syndiniales;Syndiniales_Group_II;uncultured_eukaryote
1	1	0	0	1	0	0	0	0	KJ763915.1.1802_Eukaryota;Opisthokonta;Holozoa;Metazoa_(Animalia);Eumetazoa;Ctenophora;uncultured_eukaryote
1	1	1	3	1	1	0	0	0	KJ758919.1.1802_Eukaryota;SAR;Alveolata;Protalveolata;Syndiniales;Syndiniales_Group_I;uncultured_eukaryote
1	1	0	0	1	0	4	5	0	KJ762747.1.1800_Eukaryota;SAR;Alveolata;Protalveolata;Syndiniales;Syndiniales_Group_II;uncultured_eukaryote
1	1	1	0	0	0	1	1	0	KF130203.1.1759_Eukaryota;SAR;Alveolata;Protalveolata;Syndiniales;Amoebophrya;uncultured_eukaryote
3	1	0	3	3	0	0	0	0	JF790993.1.1777_Eukaryota;SAR;Alveolata;Protalveolata;Syndiniales;Syndiniales_Group_II;Pentapharsodinium_tyrrhenicum
1	1	0	0	1	0	0	0	0	GU824577.1.1204_Eukaryota;SAR;Alveolata;Protalveolata;Syndiniales;Syndiniales_Group_II;uncultured_eukaryote
1	1	0	0	0	0	0	0	0	AB858349.1.1690_Eukaryota;SAR;Alveolata;Protalveolata;Syndiniales;Ankistrodinium_armigerum
2	1	1	1	0	0	0	0	0	AAYZ01438197.345.1677_Eukaryota;Opisthokonta;Holozoa;Metazoa_(Animalia);Eumetazoa;Bilateria;Chordata;Vertebrata;Gnathostomata;Euteleostomi;Tetrapoda;Mammalia;Ochotona_princeps_(American_pika)
1	1	0	0	0	1	1	0	1	KJ759976.1.1797_Eukaryota;SAR;Alveolata;Protalveolata;Syndiniales;Syndiniales_Group_II;uncultured_eukaryote
1	1	1	0	0	0	0	1	0	JN098204.1.1539_Eukaryota;SAR;Alveolata;Dinoflagellata;Dinophyceae;Peridiniphycidae;Thoracosphaeraceae;uncultured_dinoflagellate
1	1	1	0	2	0	0	0	0	KJ763027.1.1790_Eukaryota;SAR;Alveolata;NIF-4C10;uncultured_eukaryote
1	1	0	1	0	0	0	0	0	KF129876.1.1760_Eukaryota;SAR;Alveolata;Protalveolata;Syndiniales;Syndiniales_Group_II;uncultured_eukaryote
1	1	0	0	1	1	1	0	0	U59947.1.1771_Eukaryota;Archaeplastida;Chloroplastida;Charophyta;Phragmoplastophyta;Streptophyta;Embryophyta;Tracheophyta;Spermatophyta;Magnoliophyta;Liliopsida;Dioscoreales;Burmannia;Burmannia_disticha
1	1	2	0	1	0	1	0	1	AY664931.1.1753_Eukaryota;SAR;Alveolata;Dinoflagellata;Dinophyceae;Gymnodiniphycidae;Gyrodinium;uncultured_eukaryote
1	1	0	0	0	1	0	1	0	JX912167.1.1793_Eukaryota;SAR;Alveolata;Dinoflagellata;Dinophyceae;Prorocentrales;Prorocentrum;Prorocentrum_cf._fukuyoi_NC-2013
1	1	0	0	0	1	0	0	0	KJ763675.1.1798_Eukaryota;SAR;Alveolata;Protalveolata;Syndiniales;Amoebophrya;uncultured_eukaryote
2	1	1	1	1	1	1	1	0	KJ763097.1.1792_Eukaryota;SAR;Alveolata;Protalveolata;Syndiniales;Syndiniales_Group_II;uncultured_eukaryote
1	1	1	2	1	0	0	1	0	AB466286.1.1730_Eukaryota;SAR;Alveolata;Dinoflagellata;Dinophyceae;Gymnodiniphycidae;Gymnodinium_clade;Polykrikos;Polykrikos_schwartzii
2	1	0	0	1	0	1	1	3	JQ996377.1.1791_Eukaryota;SAR;Alveolata;Dinoflagellata;Dinophyceae;Dinophysiales;Sinophysis;Sinophysis_verruculosa
1	1	0	0	0	0	0	0	0	KJ757962.1.1799_Eukaryota;SAR;Alveolata;Protalveolata;Syndiniales;Syndiniales_Group_II;uncultured_eukaryote
1	1	3	0	0	0	0	0	1	KJ764228.1.1792_Eukaryota;Opisthokonta;Holozoa;Choanomonada;Acanthoecida;Stephanoecidae;Stephanoeca;uncultured_eukaryote
3	1	1	4	0	0	2	1	3	AB860180.1.1792_Eukaryota;SAR;Alveolata;Dinoflagellata;Dinophyceae;Gymnodiniphycidae;Gymnodinium_clade;Gymnodinium_sp._ex_Spongotrochus_glacialis
1	1	2	2	0	1	0	0	0	JQ226588.1.1611_Eukaryota;SAR;Stramenopiles;Labyrinthulomycetes;D52;uncultured_eukaryote
2	1	0	1	5	4	0	1	1	KJ762712.1.1794_Eukaryota;SAR;Alveolata;Protalveolata;Syndiniales;Syndiniales_Group_I;uncultured_eukaryote
1	1	0	0	0	0	1	0	0	KJ763274.1.1798_Eukaryota;SAR;Alveolata;Dinoflagellata;Dinophyceae;Gymnodiniphycidae;Gyrodinium;uncultured_eukaryote
1	1	2	0	6	2	1	3	0	KJ763541.1.1796_Eukaryota;SAR;Alveolata;Protalveolata;Syndiniales;Syndiniales_Group_II;uncultured_eukaryote
1	1	1	4	1	0	4	3	1	JN832831.1.1719_Eukaryota;SAR;Alveolata;Protalveolata;Syndiniales;Syndiniales_Group_II;uncultured_eukaryote
1	1	2	2	3	0	1	2	1	KJ757484.1.1798_Eukaryota;SAR;Rhizaria;Retaria;RAD_B;uncultured_eukaryote
2	1	3	3	4	2	3	1	7	HQ651802.1.1793_Eukaryota;SAR;Rhizaria;Retaria;Polycystinea;Nassellaria;Pseudocubus;Lithomelissa_setosa
1	1	3	3	2	2	2	5	0	KF129805.1.1756_Eukaryota;SAR;Alveolata;Protalveolata;Syndiniales;Syndiniales_Group_II;uncultured_eukaryote
1	1	1	0	0	0	0	0	1	AB261513.1.1768_Eukaryota;SAR;Alveolata;Dinoflagellata;Dinophyceae;Peridiniphycidae;Peridiniales;Diplosalis;Diplopsalopsis_bomba
1	1	2	0	0	0	1	0	0	KJ761839.1.1769_Eukaryota;SAR;Alveolata;Ciliophora;Intramacronucleata;Spirotrichea;Choreotrichia;uncultured;uncultured_eukaryote
1	1	0	0	0	0	0	0	0	DQ536478.1.1769_Eukaryota;Opisthokonta;Nucletmycea;Fungi;Chytridiomycota;Incertae_Sedis;Chytridiomycetes;Rhizophydiales;Kappamycetaceae;Kappamyces;Kappamyces_laurelensis
1	1	0	0	0	0	0	0	0	JQ226512.1.1599_Eukaryota;Opisthokonta;Holozoa;Metazoa_(Animalia);Eumetazoa;Ctenophora;uncultured_eukaryote
1	1	1	0	0	0	0	0	0	KJ757378.1.1803_Eukaryota;SAR;Rhizaria;Retaria;RAD_B;uncultured_eukaryote
1	1	0	0	0	1	0	1	0	GU821405.1.1210_Eukaryota;SAR;Rhizaria;Retaria;RAD_A;uncultured_Rhizaria
1	1	2	0	0	0	2	0	2	KJ762516.1.2060_Eukaryota;Excavata;Discoba;Discicristata;Euglenozoa;Diplonemea;SCM38C39_marine_group;uncultured_eukaryote
1	1	0	0	0	0	0	0	0	KJ759500.1.1792_Eukaryota;SAR;Alveolata;Protalveolata;Syndiniales;Syndiniales_Group_II;uncultured_eukaryote
1	1	0	0	0	1	0	0	0	AB716911.1.1795_Eukaryota;SAR;Alveolata;Dinoflagellata;Dinophyceae;Peridiniphycidae;Peridiniales;Islandinium;Protoperidinium_americanum
1	1	1	0	1	0	1	1	0	KJ757112.1.1802_Eukaryota;SAR;Rhizaria;Retaria;RAD_B;uncultured_eukaryote
1	1	1	0	1	1	2	0	0	KJ759634.1.1797_Eukaryota;SAR;Alveolata;Dinoflagellata;Dinophyceae;Gymnodiniphycidae;Kareniaceae;Takayama;uncultured_eukaryote
1	1	1	0	0	2	0	0	0	KJ763325.1.1799_Eukaryota;SAR;Alveolata;Dinoflagellata;Dinophyceae;Prorocentrales;Prorocentrum;uncultured_eukaryote
1	1	1	0	2	0	0	0	0	GQ995409.1.1781_Eukaryota;Opisthokonta;Nucletmycea;Fungi;Chytridiomycota;Incertae_Sedis;Chytridiomycetes;Chytridiales;uncultured_Chytridiomycota
1	1	0	0	0	1	0	0	1	DQ532553.1.1762_Eukaryota;Opisthokonta;Holozoa;Metazoa_(Animalia);Eumetazoa;Bilateria;Arthropoda;Hexapoda;Insecta;Pterygota;Neoptera;Hemiptera;Lophops_sp._JMU-2006-1
1	1	0	0	0	0	0	0	0	KJ757841.1.1804_Eukaryota;SAR;Alveolata;Dinoflagellata;Dinophyceae;Gymnodiniphycidae;Gyrodinium;uncultured_eukaryote
1	1	0	0	0	0	0	0	0	KJ758468.1.1796_Eukaryota;SAR;Alveolata;Dinoflagellata;Dinophyceae;Gymnodiniphycidae;Gyrodinium;uncultured_eukaryote
1	1	1	1	1	1	0	0	0	KF130374.1.1748_Eukaryota;SAR;Alveolata;Protalveolata;Syndiniales;Duboscquella;uncultured_eukaryote
1	1	2	0	0	0	0	0	0	KJ760748.1.1800_Eukaryota;SAR;Alveolata;Dinoflagellata;Incertae_Sedis;Blastodinium;uncultured_eukaryote
2	1	0	1	0	0	0	0	1	EF527109.1.1755_Eukaryota;SAR;Alveolata;Dinoflagellata;Dinophyceae;Peridiniphycidae;Gonyaulacales;Neoceratium;uncultured_marine_eukaryote
1	1	1	2	1	2	2	3	1	KJ762185.1.1797_Eukaryota;SAR;Alveolata;Dinoflagellata;Dinophyceae;Gymnodiniphycidae;Kareniaceae;Karlodinium;uncultured_eukaryote
1	1	1	2	1	3	0	1	1	KJ763388.1.1793_Eukaryota;SAR;Alveolata;Protalveolata;Syndiniales;Syndiniales_Group_II;uncultured_eukaryote
1	1	0	1	2	1	2	1	0	FN598233.1.1319_Eukaryota;Excavata;Discoba;Discicristata;Euglenozoa;Diplonemea;SCM38C39_marine_group;uncultured_marine_diplonemid
1	1	0	0	0	0	1	0	0	KF130171.1.1756_Eukaryota;SAR;Alveolata;Protalveolata;Syndiniales;Syndiniales_Group_I;uncultured_eukaryote
1	1	0	0	1	0	0	0	3	KJ759975.1.1805_Eukaryota;SAR;Rhizaria;Retaria;Polycystinea;Spumellaria;Astrosphaera;uncultured_eukaryote
1	1	0	0	0	0	1	1	0	AB055914.1.1532_Eukaryota;SAR;Alveolata;Dinoflagellata;Dinophyceae;Gymnodiniphycidae;Suessiaceae;Symbiodinium;Symbiodinium_sp._CGr-Ma1
1	1	0	0	0	1	1	0	1	KJ761512.1.2066_Eukaryota;Excavata;Discoba;Discicristata;Euglenozoa;Diplonemea;SCM38C39_marine_group;uncultured_eukaryote
1	1	0	0	0	1	1	4	0	KJ761599.1.1798_Eukaryota;SAR;Rhizaria;Retaria;RAD_B;uncultured_eukaryote
0	1	0	0	0	0	0	1	0	KJ762889.1.1770_Eukaryota;SAR;Alveolata;Ciliophora;Intramacronucleata;Spirotrichea;Oligotrichia;Laboea;uncultured_eukaryote
0	1	0	0	0	0	1	0	0	AB275035.1.1709_Eukaryota;SAR;Stramenopiles;Ochrophyta;Bolidomonas;uncultured_eukaryote
0	1	0	0	0	0	0	0	0	KF130233.1.1761_Eukaryota;SAR;Alveolata;Protalveolata;Syndiniales;Amoebophrya;uncultured_eukaryote
0	1	0	0	0	0	0	0	0	KJ761477.1.1805_Eukaryota;Incertae_Sedis;Telonema;uncultured_eukaryote
0	1	0	0	1	2	1	2	2	KJ762825.1.1596_Eukaryota;SAR;Alveolata;Ciliophora;Intramacronucleata;Litostomatea;Mesodiniidae;Myrionecta;uncultured_eukaryote
0	1	0	0	1	0	0	3	0	KJ759734.1.1800_Eukaryota;SAR;Alveolata;uncultured_eukaryote
0	1	0	0	0	1	0	0	0	KC488544.1.1581_Eukaryota;SAR;Stramenopiles;MAST-7;MAST-7A;uncultured_marine_stramenopile
0	1	0	0	0	1	0	1	0	GU820696.1.1217_Eukaryota;SAR;Alveolata;Protalveolata;Syndiniales;Syndiniales_Group_I;uncultured_dinoflagellate
0	1	1	0	1	0	2	0	0	EU793696.1.1659_Eukaryota;SAR;Alveolata;Protalveolata;Syndiniales;Syndiniales_Group_II;uncultured_syndiniales
0	1	0	0	0	0	0	0	0	DQ504353.1.1641_Eukaryota;SAR;Rhizaria;Cercozoa;Chlorarachniophyta;uncultured;uncultured_cercozoan
0	1	9	1	0	1	1	0	0	KJ758344.1.1799_Eukaryota;SAR;Alveolata;Dinoflagellata;Dinophyceae;Gymnodiniphycidae;Gyrodinium;uncultured_eukaryote
0	1	0	0	0	0	0	0	0	KF130332.1.1770_Eukaryota;SAR;Rhizaria;Retaria;Polycystinea;Spumellaria;AA3F14RJ3D05;uncultured_eukaryote
0	1	0	0	0	0	0	0	0	GU819797.1.1205_Eukaryota;Excavata;Discoba;Jakobida;uncultured_dinoflagellate
0	1	0	0	0	0	0	0	0	M20017.1.1813_Eukaryota;Archaeplastida;Chloroplastida;Charophyta;Phragmoplastophyta;Streptophyta;Embryophyta;Tracheophyta;Spermatophyta;Cycadophyta;Cycadales;Zamia;Zamia_pumila
0	1	0	0	0	0	0	0	0	AY525026.1.1314_Eukaryota;SAR;Alveolata;Dinoflagellata;Dinophyceae;Gymnodiniphycidae;Suessiaceae;Symbiodinium;Symbiodinium_sp._ex_Stereonephthya_cundabiluensis
0	1	0	0	0	0	0	0	0	KJ759631.1.1801_Eukaryota;SAR;Alveolata;Protalveolata;Syndiniales;Syndiniales_Group_II;uncultured_eukaryote
0	1	1	0	1	0	0	0	0	KJ759001.1.1800_Eukaryota;SAR;Alveolata;Dinoflagellata;Dinophyceae;SA2-3E5;uncultured_eukaryote
0	1	1	0	0	2	0	0	0	FJ000275.1.1390_Eukaryota;SAR;Alveolata;Protalveolata;Syndiniales;Syndiniales_Group_II;uncultured_eukaryote
0	1	0	0	0	0	0	0	0	X91974.1.1812_Eukaryota;Opisthokonta;Holozoa;Metazoa_(Animalia);Eumetazoa;Bilateria;Mollusca;Bivalvia;Pteriomorphia;Arcoida;Barbatia_virescens
0	1	0	0	0	0	0	0	0	JF791030.1.1777_Eukaryota;Cryptophyceae;Cryptomonadales;Geminigera;Geminigera_cryophila
0	1	0	0	0	0	0	0	0	GQ410637.1.1863_Eukaryota;Opisthokonta;Holozoa;Metazoa_(Animalia);Eumetazoa;Bilateria;Arthropoda;Hexapoda;Insecta;Pterygota;Neoptera;Hymenoptera;Pseudofoenus_sp._JMH-2010
0	1	1	0	3	0	0	0	2	KJ759351.1.1800_Eukaryota;SAR;Alveolata;Protalveolata;Syndiniales;Syndiniales_Group_III;uncultured_eukaryote
0	1	0	0	0	0	1	0	0	AY665073.1.1745_Eukaryota;SAR;Rhizaria;Retaria;RAD_A;uncultured_eukaryote
0	1	0	0	0	0	0	0	0	KJ764325.1.1801_Eukaryota;SAR;Alveolata;Protalveolata;Syndiniales;Syndiniales_Group_III;uncultured_eukaryote
0	1	0	0	0	0	0	0	0	KJ759612.1.1802_Eukaryota;SAR;Alveolata;Protalveolata;Syndiniales;Syndiniales_Group_II;uncultured_eukaryote
0	1	0	0	0	0	0	0	0	DQ386756.1.1535_Eukaryota;SAR;Alveolata;Protalveolata;Syndiniales;Syndiniales_Group_II;uncultured_marine_picoplankton
0	1	0	0	0	0	0	0	0	GU824873.1.1227_Eukaryota;SAR;Alveolata;Protalveolata;Syndiniales;Syndiniales_Group_II;uncultured_eukaryote
0	1	0	1	0	0	2	3	5	KJ757639.1.1803_Eukaryota;SAR;Alveolata;Protalveolata;Syndiniales;Syndiniales_Group_II;uncultured_eukaryote
0	1	0	0	0	0	0	0	0	DY290268.1.1292_Eukaryota;Archaeplastida;Chloroplastida;Charophyta;Phragmoplastophyta;Streptophyta;Embryophyta;Tracheophyta;Spermatophyta;Magnoliophyta;Sapindales;Citrus;Citrus_clementina
0	1	2	0	0	1	0	0	2	KJ757036.1.1799_Eukaryota;Opisthokonta;Nucletmycea;Fungi;Dikarya;Ascomycota;Pezizomycotina;Eurotiomycetes;Chaetothyriales;uncultured_eukaryote
0	1	0	0	0	0	0	0	0	KF129628.1.1760_Eukaryota;SAR;Alveolata;Protalveolata;Syndiniales;Syndiniales_Group_II;uncultured_eukaryote
0	1	0	0	0	0	0	0	0	AY129037.1.1791_Eukaryota;SAR;Alveolata;Protalveolata;Syndiniales;Syndiniales_Group_II;uncultured_marine_eukaryote
0	1	0	0	0	0	0	0	0	KJ759404.1.1799_Eukaryota;SAR;Alveolata;Protalveolata;Syndiniales;Amoebophrya;uncultured_eukaryote
0	1	0	0	0	0	0	0	0	KJ925356.1.1685_Eukaryota;Cryptophyceae;Kathablepharidae;Katablepharis;uncultured_eukaryote
0	1	0	0	0	0	0	1	0	EU371323.1.1756_Eukaryota;Opisthokonta;Holozoa;Metazoa_(Animalia);Eumetazoa;Bilateria;Chordata;Tunicata;Appendicularia;Copelata;Oikopleuridae;uncultured_marine_eukaryote
0	1	0	0	0	0	0	0	0	KJ759841.1.1799_Eukaryota;SAR;Alveolata;Protalveolata;Syndiniales;Syndiniales_Group_II;uncultured_eukaryote
0	1	3	0	1	0	3	1	2	KC582937.1.1795_Eukaryota;SAR;Alveolata;Protalveolata;Syndiniales;Syndiniales_Group_II;uncultured_alveolate
0	1	1	2	0	0	0	0	0	KF129913.1.1744_Eukaryota;SAR;Rhizaria;Retaria;Acantharia;Acantharea_Group_I;uncultured_eukaryote
0	1	1	0	0	0	0	0	0	KJ131417.1.1542_Eukaryota;SAR;Alveolata;Apicomplexa;Conoidasida;Coccidia;Eimeriorina;Lankesterella;Lankesterella_sp._Ae-Lk
0	1	0	0	0	0	0	0	0	AY180023.1.1743_Eukaryota;SAR;Rhizaria;Cercozoa;Novel_Clade_10;uncultured_cercozoan
0	1	0	0	2	0	1	0	0	KJ759858.1.1793_Eukaryota;SAR;Rhizaria;Retaria;RAD_C;uncultured_eukaryote
0	1	0	0	0	0	0	0	0	JQ226627.1.1609_Eukaryota;SAR;Alveolata;Protalveolata;Syndiniales;Syndiniales_Group_II;uncultured_eukaryote
0	1	1	22	3	34	0	0	0	AB690557.1.1658_Eukaryota;SAR;Rhizaria;Retaria;Polycystinea;Collodaria;AT8-54;Collophidium_ellipsoides
0	1	0	0	2	0	0	0	0	FJ537310.1.1790_Eukaryota;Haptophyta;Prymnesiophyceae;Coccolithales;uncultured_marine_haptophyte
0	1	1	0	0	0	1	0	0	AJ841809.1.1800_Eukaryota;SAR;Alveolata;Dinoflagellata;Dinophyceae;Peridiniphycidae;Thoracosphaeraceae;Stoeckeria;Stoeckeria_algicida
0	1	2	1	0	1	0	0	0	GU819919.1.1218_Eukaryota;SAR;Alveolata;H67;uncultured_dinoflagellate
0	1	0	3	1	1	2	2	3	KJ761177.1.1799_Eukaryota;SAR;Alveolata;Protalveolata;Syndiniales;Syndiniales_Group_II;uncultured_eukaryote
0	1	0	0	0	0	0	0	0	HQ226072.1.1799_Eukaryota;SAR;Alveolata;Dinoflagellata;Incertae_Sedis;Blastodinium;Blastodinium_spinulosum
0	1	0	0	0	0	0	0	0	JX457429.1.1551_Eukaryota;SAR;Rhizaria;Cercozoa;Chlorarachniophyta;uncultured;uncultured_eukaryote
0	1	0	0	1	0	0	0	1	KJ762222.1.1798_Eukaryota;SAR;Alveolata;Protalveolata;Syndiniales;Syndiniales_Group_II;uncultured_eukaryote
0	1	0	0	0	0	0	0	0	AF274252.1.1754_Eukaryota;SAR;Alveolata;Dinoflagellata;Dinophyceae;Gymnodiniphycidae;Amphidinium;Amphidinium_corpulentum
0	1	0	0	0	0	0	0	0	AB375869.1.1721_Eukaryota;SAR;Alveolata;Dinoflagellata;Dinophyceae;Peridiniphycidae;Gonyaulacales;Amylax;Amylax_triacantha
0	1	0	0	0	0	0	0	0	KJ762290.1.1799_Eukaryota;SAR;Alveolata;Protalveolata;Syndiniales;Syndiniales_Group_II;uncultured_eukaryote
0	1	0	0	0	0	0	0	0	KJ763444.1.1780_Eukaryota;SAR;Alveolata;Ciliophora;Intramacronucleata;Spirotrichea;Oligotrichia;uncultured;uncultured_eukaryote
0	1	0	0	0	0	1	0	0	JQ782064.1.1779_Eukaryota;SAR;Stramenopiles;MAST-1;MAST-1C;uncultured_stramenopile
0	1	0	0	0	0	0	0	0	HM140391.1.1644_Eukaryota;SAR;Alveolata;Ciliophora;Intramacronucleata;Litostomatea;Haptoria;Phialina;Phialina_salinarum
0	1	0	0	0	0	0	0	0	KC582978.1.1823_Eukaryota;SAR;Stramenopiles;Ochrophyta;Raphidophyceae;uncultured_stramenopile
0	1	0	0	1	0	0	0	0	KJ763638.1.1797_Eukaryota;SAR;Alveolata;Protalveolata;Syndiniales;Syndiniales_Group_I;uncultured_eukaryote
0	1	1	2	0	2	0	0	0	GU819748.1.1388_Eukaryota;SAR;Alveolata;Protalveolata;Syndiniales;Duboscquella;uncultured_dinoflagellate
0	1	0	2	0	1	1	0	0	EU446403.1.1546_Eukaryota;SAR;Alveolata;Ciliophora;Intramacronucleata;Conthreep;Oligohymenophorea;Scuticociliatia;Pleuronema;uncultured_marine_eukaryote
0	1	1	0	2	0	2	2	0	KJ761037.1.1793_Eukaryota;SAR;Alveolata;Protalveolata;Syndiniales;Syndiniales_Group_II;uncultured_eukaryote
0	1	0	0	0	0	0	0	1	JQ996375.1.1806_Eukaryota;SAR;Alveolata;Dinoflagellata;Dinophyceae;Dinophysiales;Sinophysis;Sinophysis_grandis
0	1	0	0	0	0	1	1	0	KJ762697.1.1796_Eukaryota;SAR;Alveolata;Protalveolata;Syndiniales;Syndiniales_Group_I;uncultured_eukaryote
0	1	0	0	1	6	0	0	0	JQ226480.1.1602_Eukaryota;Opisthokonta;Holozoa;Metazoa_(Animalia);Eumetazoa;Cnidaria;Hydrozoa;Hydroidolina;Siphonophorae;uncultured_eukaryote
0	1	0	1	0	0	1	0	1	AY664981.1.1703_Eukaryota;SAR;Alveolata;Dinoflagellata;Dinophyceae;Incertae_Sedis;Azadinium;uncultured_eukaryote
0	1	0	0	0	0	0	0	0	KJ757709.1.1780_Eukaryota;SAR;Rhizaria;Retaria;Acantharia;Acantharea_Group_I;uncultured_eukaryote
0	1	4	3	1	1	1	2	1	KJ762535.1.1784_Eukaryota;SAR;Alveolata;Protalveolata;Syndiniales;Duboscquella;uncultured_eukaryote
0	1	0	0	1	0	0	0	0	EU567273.1.1247_Eukaryota;SAR;Rhizaria;Cercozoa;Ascetosporea;uncultured_cercozoan
0	1	0	1	1	2	1	1	2	AB505540.1.1964_Eukaryota;Excavata;Discoba;Discicristata;Euglenozoa;Diplonemea;Rhynchopus;uncultured_eukaryote
0	1	0	0	0	0	0	0	0	KJ814022.1.1729_Eukaryota;Opisthokonta;Holozoa;Metazoa_(Animalia);Eumetazoa;Bilateria;Arthropoda;Crustacea;Maxillopoda;Copepoda;Cyclopoida;Oithona_davisae
0	1	0	0	0	0	0	0	0	KJ759508.1.1795_Eukaryota;SAR;Alveolata;Protalveolata;Syndiniales;Amoebophrya;uncultured_eukaryote
0	1	0	1	0	0	0	0	0	KJ763861.1.1804_Eukaryota;SAR;Alveolata;Protalveolata;Syndiniales;Syndiniales_Group_II;uncultured_eukaryote
0	1	0	0	0	0	0	0	0	KJ759335.1.1800_Eukaryota;SAR;Alveolata;Protalveolata;Syndiniales;Syndiniales_Group_II;uncultured_eukaryote
0	1	3	0	0	0	0	0	0	KJ758093.1.1802_Eukaryota;Opisthokonta;Holozoa;Metazoa_(Animalia);Eumetazoa;Bilateria;Arthropoda;Crustacea;Maxillopoda;Copepoda;uncultured_eukaryote
0	1	0	0	0	0	0	0	0	GU070876.1.1792_Eukaryota;SAR;Rhizaria;Cercozoa;Thecofilosea;Cryomonadida;Rhizaspididae;Rhogostoma;invertebrate_environmental_sample
0	1	1	1	3	1	2	1	0	KJ757535.1.1802_Eukaryota;SAR;Rhizaria;Retaria;RAD_B;uncultured_eukaryote
0	1	0	0	0	2	0	0	1	GQ863792.1.1715_Eukaryota;SAR;Stramenopiles;MAST-3;MAST-3F;uncultured_eukaryote
0	1	0	0	0	1	0	0	0	EF172977.1.1676_Eukaryota;SAR;Alveolata;Protalveolata;Syndiniales;Syndiniales_Group_II;uncultured_eukaryote
0	1	0	0	0	0	0	0	0	L28750.1.1734_Eukaryota;Archaeplastida;Chloroplastida;Charophyta;Phragmoplastophyta;Streptophyta;Embryophyta;Tracheophyta;Spermatophyta;Magnoliophyta;Brassicales;Tropaeolum;Tropaeolum_majus_(nasturtium)
0	1	0	0	0	0	0	0	0	AB505572.1.1746_Eukaryota;SAR;Rhizaria;Cercozoa;Novel_Clade_Gran-4;uncultured_eukaryote
0	1	0	0	0	0	0	0	0	JF826394.1.1605_Eukaryota;AB3F14RM1B12;uncultured_marine_alveolate
0	1	1	0	0	0	0	0	0	KF129845.1.1752_Eukaryota;SAR;Alveolata;Protalveolata;Syndiniales;Syndiniales_Group_II;uncultured_eukaryote
0	1	0	0	1	0	1	2	1	KJ761505.1.1778_Eukaryota;SAR;Rhizaria;Retaria;Acantharia;Acantharea_Group_I;uncultured_eukaryote
0	1	0	0	0	1	0	0	0	EU793790.1.1721_Eukaryota;SAR;Alveolata;Protalveolata;Syndiniales;Syndiniales_Group_V;uncultured_syndiniales
0	1	0	0	0	0	0	0	0	AY753971.1.2135_Eukaryota;Excavata;Discoba;Discicristata;Euglenozoa;Kinetoplastea;Metakinetoplastina;Eubodonida;Bodo;uncultured_eukaryote
0	1	2	0	0	0	0	1	0	HQ438119.1.1613_Eukaryota;SAR;Stramenopiles;Ochrophyta;MOCH-2;uncultured_marine_stramenopile
0	1	0	0	0	0	0	0	0	JF791043.1.1777_Eukaryota;SAR;Stramenopiles;Incertae_Sedis;Pirsonia;Pirsonia_verrucosa
0	1	0	0	0	0	0	0	0	KF130017.1.1763_Eukaryota;Opisthokonta;Holozoa;Metazoa_(Animalia);Eumetazoa;Bilateria;Arthropoda;Crustacea;Maxillopoda;Copepoda;Cyclopoida;uncultured_eukaryote
0	1	0	0	0	0	0	0	0	EF024175.1.1794_Eukaryota;Opisthokonta;Nucletmycea;Fungi;Dikarya;Ascomycota;Pezizomycotina;Pezizomycetes;Pezizales;uncultured_eukaryote
0	1	0	2	1	1	1	0	0	JF791012.1.1777_Eukaryota;SAR;Alveolata;Protalveolata;Syndiniales;Syndiniales_Group_II;uncultured_marine_alveolate
0	1	0	1	0	0	1	2	0	KJ757500.1.1801_Eukaryota;SAR;Rhizaria;Retaria;RAD_B;uncultured_eukaryote
0	1	0	0	0	0	0	0	0	AB195668.1.1740_Eukaryota;SAR;Alveolata;Dinoflagellata;Dinophyceae;Peridiniphycidae;Peridiniales;Galeidinium;Galeidinium_rugatum
0	1	4	0	0	1	0	1	0	EF492509.1.1793_Eukaryota;SAR;Alveolata;Dinoflagellata;Dinophyceae;Peridiniphycidae;Peridiniales;Peridinium;Peridinium_sociale
0	1	0	0	0	0	0	2	0	DQ244027.1.1782_Eukaryota;SAR;Alveolata;BOLA914;uncultured_alveolate
0	1	0	0	0	0	0	0	1	KJ759422.1.1789_Eukaryota;SAR;Alveolata;Protalveolata;Syndiniales;uncultured_eukaryote
0	1	1	1	0	1	0	3	0	KF129640.1.1760_Eukaryota;SAR;Alveolata;Protalveolata;Syndiniales;Syndiniales_Group_II;uncultured_eukaryote
0	1	1	0	1	0	1	2	2	KJ757723.1.1798_Eukaryota;SAR;Alveolata;Protalveolata;Syndiniales;Syndiniales_Group_II;uncultured_eukaryote
0	1	2	0	1	2	0	0	1	KJ763499.1.1747_Eukaryota;SAR;Alveolata;Ciliophora;Intramacronucleata;Spirotrichea;Choreotrichia;uncultured;uncultured_eukaryote
0	1	0	1	0	1	2	0	0	JQ226631.1.1609_Eukaryota;DH147-EKD10;uncultured_eukaryote
0	1	0	0	0	0	1	1	0	KJ761102.1.1798_Eukaryota;SAR;Alveolata;Protalveolata;Syndiniales;Syndiniales_Group_I;uncultured_eukaryote
0	1	0	1	1	0	0	0	0	FJ000199.1.1378_Eukaryota;SAR;Alveolata;Dinoflagellata;Dinophyceae;Gymnodiniphycidae;Gyrodinium;uncultured_eukaryote
0	1	0	0	0	0	1	0	0	KJ760597.1.1794_Eukaryota;SAR;Alveolata;Protalveolata;Syndiniales;Syndiniales_Group_II;uncultured_eukaryote
0	1	0	0	0	0	0	0	0	KC486945.1.1645_Eukaryota;SAR;Alveolata;Protalveolata;Colpodellida;Colpodella;uncultured_Hamakko
0	1	0	0	0	0	0	0	0	HQ438148.1.1613_Eukaryota;SAR;Alveolata;Dinoflagellata;Dinophyceae;Prorocentrales;Prorocentrum;uncultured_marine_alveolate
0	1	0	2	2	0	0	0	0	GU819408.1.1363_Eukaryota;SAR;Alveolata;Ciliophora;Intramacronucleata;Conthreep;Nassophorea;uncultured;uncultured_ciliate
0	1	1	0	0	0	0	0	0	EU503534.1.1743_Eukaryota;SAR;Alveolata;Ciliophora;Intramacronucleata;Conthreep;Oligohymenophorea;Apostomatia;Gymnodinioides;Gymnodinioides_pitelkae
0	1	0	0	0	0	0	0	0	EU287486.1.1766_Eukaryota;SAR;Alveolata;Dinoflagellata;Dinophyceae;Prorocentrales;Prorocentrum;Prorocentrum_sp._FL3
0	1	0	0	0	0	0	0	0	KJ757240.1.1745_Eukaryota;SAR;Alveolata;Ciliophora;Intramacronucleata;Conthreep;Oligohymenophorea;Apostomatia;uncultured_eukaryote
0	1	0	3	1	1	1	0	1	KJ757465.1.1796_Eukaryota;SAR;Alveolata;Protalveolata;Syndiniales;Syndiniales_Group_II;uncultured_eukaryote
0	1	0	0	0	0	2	0	0	KF129763.1.1766_Eukaryota;SAR;Rhizaria;Retaria;Polycystinea;Spumellaria;uncultured;uncultured_eukaryote
0	1	0	0	0	0	0	0	0	KJ763934.1.1796_Eukaryota;SAR;Alveolata;Protalveolata;Syndiniales;Syndiniales_Group_I;uncultured_eukaryote
0	1	0	2	0	0	0	0	0	JX840926.1.1236_Eukaryota;SAR;Alveolata;Protalveolata;Syndiniales;Syndiniales_Group_II;uncultured_dinoflagellate
0	1	0	0	0	1	0	0	0	GU355680.1.1208_Eukaryota;SAR;Alveolata;Dinoflagellata;Noctilucales;Kofoidinium;Kofoidinium_cf._pavillardii
0	1	0	0	0	0	0	0	0	AB191415.1.1676_Eukaryota;SAR;Alveolata;Dinoflagellata;Dinophyceae;Dinophysiales;Sinophysis;uncultured_eukaryote
0	1	0	0	0	0	0	0	0	DQ103880.1.1409_Eukaryota;SAR;Alveolata;Protalveolata;Syndiniales;uncultured_marine_eukaryote
0	1	0	1	0	2	1	1	2	EU793260.1.1670_Eukaryota;SAR;Alveolata;Protalveolata;Syndiniales;Syndiniales_Group_I;uncultured_syndiniales
0	1	0	0	0	0	0	0	0	KJ762959.1.1793_Eukaryota;SAR;Alveolata;Protalveolata;Syndiniales;Syndiniales_Group_II;uncultured_eukaryote
0	1	0	0	0	0	0	0	0	AY665062.1.1718_Eukaryota;SAR;Alveolata;Ciliophora;Intramacronucleata;Conthreep;Oligohymenophorea;Scuticociliatia;uncultured;uncultured_eukaryote
0	1	0	0	2	1	0	0	0	KJ757262.1.1800_Eukaryota;SAR;Rhizaria;Retaria;RAD_B;uncultured_eukaryote
0	1	0	0	0	0	0	0	0	AB261514.1.1767_Eukaryota;SAR;Alveolata;Dinoflagellata;Dinophyceae;Peridiniphycidae;Peridiniales;Gotoius;Gotoius_excentricus
0	1	1	2	0	0	0	0	0	JX840919.1.1232_Eukaryota;SAR;Alveolata;Dinoflagellata;uncultured_dinoflagellate
0	1	1	1	0	0	1	2	0	HM581709.1.1797_Eukaryota;SAR;Alveolata;Protalveolata;Syndiniales;Syndiniales_Group_II;uncultured_marine_eukaryote
0	1	0	0	1	0	0	0	1	KF130483.1.1769_Eukaryota;SAR;Rhizaria;Retaria;RAD_B;uncultured_eukaryote
0	1	0	0	0	0	0	0	1	KJ760411.1.1796_Eukaryota;SAR;Alveolata;Protalveolata;Syndiniales;Syndiniales_Group_II;uncultured_eukaryote
0	1	0	0	0	0	0	0	0	KF130246.1.1746_Eukaryota;SAR;Alveolata;Protalveolata;Syndiniales;Syndiniales_Group_I;uncultured_eukaryote
0	1	0	0	0	1	1	0	0	KF129973.1.1754_Eukaryota;Incertae_Sedis;Palpitomonas;uncultured_eukaryote
0	1	0	0	0	1	0	0	0	AY129049.1.1796_Eukaryota;SAR;Alveolata;Protalveolata;Syndiniales;Syndiniales_Group_II;uncultured_marine_eukaryote
0	1	0	0	0	0	3	0	0	JF791041.1.1777_Eukaryota;Picozoa;Picomonadida;Picomonadidae;Picomonas;uncultured_Cyanophora
0	1	3	1	0	0	0	0	2	KJ760939.1.1803_Eukaryota;SAR;Alveolata;Protalveolata;Syndiniales;Syndiniales_Group_II;uncultured_eukaryote
0	1	0	1	0	0	1	1	2	KJ759992.1.1796_Eukaryota;SAR;Alveolata;Protalveolata;Syndiniales;Syndiniales_Group_I;uncultured_eukaryote
0	1	2	3	3	2	2	2	1	KJ759854.1.1798_Eukaryota;SAR;Alveolata;Protalveolata;Syndiniales;Syndiniales_Group_III;uncultured_eukaryote
0	1	2	1	1	1	0	0	0	KJ763598.1.1793_Eukaryota;SAR;Alveolata;Protalveolata;Syndiniales;Amoebophrya;uncultured_eukaryote
0	1	0	1	2	0	3	0	2	FJ000270.1.1389_Eukaryota;SAR;Alveolata;Protalveolata;Syndiniales;Syndiniales_Group_I;uncultured_eukaryote
0	1	0	0	0	0	0	0	0	AY572316.1.1636_Eukaryota;Archaeplastida;Chloroplastida;Charophyta;Phragmoplastophyta;Streptophyta;Embryophyta;Tracheophyta;Spermatophyta;Magnoliophyta;Peperomia_sp._MAJ-2004
0	1	0	0	0	0	0	0	0	KJ759642.1.1799_Eukaryota;SAR;Alveolata;Dinoflagellata;Dinophyceae;B36;uncultured_eukaryote
0	1	1	0	0	1	0	1	0	KJ762487.1.1744_Eukaryota;SAR;Alveolata;Ciliophora;Intramacronucleata;Spirotrichea;Choreotrichia;uncultured;uncultured_eukaryote
0	1	2	1	0	0	1	2	0	EU635613.1.1200_Eukaryota;Excavata;Discoba;Discicristata;Euglenozoa;Diplonemea;SCM38C39_marine_group;uncultured_marine_diplonemid
0	1	0	2	1	2	0	1	0	KJ925499.1.1502_Eukaryota;SAR;Alveolata;Dinoflagellata;Dinophyceae;Gymnodiniphycidae;Gyrodinium;uncultured_eukaryote
0	1	0	0	0	0	0	0	0	AB027525.1.1809_Eukaryota;Archaeplastida;Chloroplastida;Charophyta;Phragmoplastophyta;Streptophyta;Embryophyta;Tracheophyta;Spermatophyta;Magnoliophyta;Apiales;Panax;Panax_notoginseng
0	1	1	2	1	0	0	1	0	AF207036.1.1745_Eukaryota;Archaeplastida;Chloroplastida;Charophyta;Phragmoplastophyta;Streptophyta;Embryophyta;Tracheophyta;Spermatophyta;Magnoliophyta;Liliopsida;Asparagales;Zephyra;Zephyra_cyanocrocus
0	1	0	0	0	1	0	0	0	KF651080.1.1825_Eukaryota;SAR;Alveolata;Incertae_Sedis;Colponema;Colponema_sp._Vietnam
0	1	0	0	0	0	0	0	0	KJ763702.1.1796_Eukaryota;SAR;Rhizaria;Retaria;RAD_A;uncultured_eukaryote
0	1	0	0	0	0	0	0	0	U22318.101.2231_Eukaryota;Excavata;Discoba;Discicristata;Euglenozoa;Kinetoplastea;Metakinetoplastina;Trypanosomatida;Trypanosoma;Trypanosoma_congolense
0	1	2	1	0	1	2	0	1	FJ000273.1.1389_Eukaryota;SAR;Alveolata;Dinoflagellata;Dinophyceae;uncultured_eukaryote
0	1	0	0	0	0	0	0	0	EF100314.1.1340_Eukaryota;SAR;Alveolata;Apicomplexa;Conoidasida;Coccidia;Eimeriorina;uncultured;uncultured_eukaryote
0	1	2	1	0	0	2	0	0	KJ870173.1.1537_Eukaryota;SAR;Alveolata;Ciliophora;Intramacronucleata;Litostomatea;Trichostomatia;Charonina;Charonina_ventriculi
0	1	0	0	1	0	0	2	0	KF130094.1.1756_Eukaryota;SAR;Alveolata;Protalveolata;Syndiniales;Syndiniales_Group_II;uncultured_eukaryote
0	1	1	0	0	1	0	0	0	FJ914446.1.1527_Eukaryota;SAR;Alveolata;Dinoflagellata;Dinophyceae;B36;uncultured_marine_dinoflagellate
0	1	1	2	1	1	0	0	0	GU824203.1.1213_Eukaryota;SAR;Alveolata;Protalveolata;Syndiniales;Amoebophrya;uncultured_eukaryote
0	1	0	0	0	0	1	0	1	KJ762255.1.1800_Eukaryota;SAR;Alveolata;Protalveolata;Syndiniales;Syndiniales_Group_II;uncultured_eukaryote
0	1	1	0	0	1	0	0	0	DQ186526.1.1754_Eukaryota;SAR;Alveolata;Protalveolata;Syndiniales;Amoebophrya;uncultured_alveolate
0	1	0	0	0	0	0	0	0	AY627011.1.1766_Eukaryota;Opisthokonta;Holozoa;Metazoa_(Animalia);Eumetazoa;Bilateria;Arthropoda;Crustacea;Maxillopoda;Copepoda;Cyclopoida;Scambicornus_sp._New_Caledonia-RJH-2004
0	1	3	0	0	0	0	0	0	FJ153738.1.1202_Eukaryota;SAR;Alveolata;Protalveolata;Perkinsidae;Parvilucifera;uncultured_marine_eukaryote
0	1	1	0	0	0	0	0	0	GU820728.1.1203_Eukaryota;SAR;Alveolata;Protalveolata;Syndiniales;Syndiniales_Group_II;uncultured_dinoflagellate
0	1	0	0	0	0	2	0	0	GU290071.1.1776_Eukaryota;SAR;Stramenopiles;Bicosoecida;uncultured_eukaryote
0	1	0	0	0	0	0	0	0	EU050973.1.1757_Eukaryota;Opisthokonta;Nucletmycea;Fungi;uncultured;uncultured_eukaryote
0	1	0	0	0	1	0	0	0	JX188371.1.1777_Eukaryota;Haptophyta;uncultured_eukaryote
0	1	0	0	0	0	0	0	0	KC488503.1.1685_Eukaryota;SAR;Alveolata;Protalveolata;Syndiniales;Syndiniales_Group_II;uncultured_marine_alveolate
0	1	0	1	0	0	1	0	1	KJ763553.1.1794_Eukaryota;SAR;Alveolata;Protalveolata;Syndiniales;Syndiniales_Group_I;uncultured_eukaryote
0	1	1	0	1	0	0	0	0	KJ763708.1.1799_Eukaryota;SAR;Stramenopiles;Ochrophyta;Chrysophyceae;E222;uncultured_eukaryote
0	1	3	4	4	1	1	0	3	KJ760710.1.1798_Eukaryota;SAR;Alveolata;Protalveolata;Syndiniales;Syndiniales_Group_II;uncultured_eukaryote
0	1	0	0	0	0	0	0	0	KJ757861.1.1809_Eukaryota;SAR;Alveolata;Dinoflagellata;Dinophyceae;SGYI905;uncultured_eukaryote
0	1	0	0	0	0	0	0	0	KJ758809.1.1802_Eukaryota;SAR;Alveolata;Protalveolata;Syndiniales;Syndiniales_Group_II;uncultured_eukaryote
0	1	0	0	0	0	0	0	0	JX845355.1.1745_Eukaryota;Opisthokonta;Holozoa;Metazoa_(Animalia);Eumetazoa;Cnidaria;Scyphozoa;Semaeostomeae;Cyanea_nozakii
0	1	0	0	0	1	2	1	0	FJ914434.1.1512_Eukaryota;SAR;Alveolata;Dinoflagellata;Dinophyceae;Gymnodiniphycidae;Gymnodinium_clade;Erythropsidinium;uncultured_marine_dinoflagellate
0	1	0	0	0	0	0	0	0	EU446341.1.1537_Eukaryota;Opisthokonta;Holozoa;Choanomonada;Acanthoecida;Stephanoecidae;Stephanoeca;uncultured_marine_eukaryote
0	1	0	0	0	0	0	0	0	KJ763815.1.1804_Eukaryota;SAR;Alveolata;SCM37C52;uncultured_eukaryote
0	1	0	0	0	0	0	0	0	AY919690.1.1709_Eukaryota;SAR;Alveolata;Dinoflagellata;Dinophyceae;Gymnodiniphycidae;Gyrodinium;uncultured_freshwater_eukaryote
0	1	0	1	3	2	0	1	0	JF826336.1.1604_Eukaryota;SAR;Alveolata;Protalveolata;Syndiniales;Syndiniales_Group_I;uncultured_marine_alveolate
0	1	1	0	0	0	0	0	1	KC488458.1.1677_Eukaryota;SAR;Alveolata;Protalveolata;Syndiniales;Syndiniales_Group_I;uncultured_marine_alveolate
0	1	0	0	0	0	0	0	0	KJ763689.1.1799_Eukaryota;SAR;Alveolata;Protalveolata;Syndiniales;Amoebophrya;uncultured_eukaryote
0	1	0	0	0	0	0	0	0	KF130584.1.1717_Eukaryota;SAR;Alveolata;Ciliophora;Intramacronucleata;Spirotrichea;Choreotrichia;Pelagostrobilidium;uncultured_eukaryote
0	1	0	1	0	0	1	1	3	AF363208.1.1429_Eukaryota;SAR;Stramenopiles;MAST-8;MAST-8D;eukaryote_marine_clone_ANT12-8
0	1	0	0	0	0	0	0	1	KF130057.1.1757_Eukaryota;SAR;Alveolata;Protalveolata;Syndiniales;Syndiniales_Group_II;uncultured_eukaryote
0	1	0	0	0	1	0	0	1	KJ759794.1.1801_Eukaryota;SAR;Alveolata;Protalveolata;Syndiniales;Syndiniales_Group_II;uncultured_eukaryote
0	1	0	1	0	0	0	0	0	KJ763311.1.1790_Eukaryota;SAR;Alveolata;Protalveolata;Syndiniales;Syndiniales_Group_I;uncultured_eukaryote
0	1	0	0	0	0	1	0	0	KJ757920.1.1800_Eukaryota;SAR;Alveolata;Dinoflagellata;Dinophyceae;Gymnodiniphycidae;Gymnodinium_clade;Erythropsidinium;uncultured_eukaryote
0	1	0	0	0	0	0	0	0	KF130460.1.1762_Eukaryota;SAR;Rhizaria;Retaria;Polycystinea;Nassellaria;Ceratospyris;uncultured_eukaryote
0	1	0	0	0	0	0	0	1	EU635593.1.1200_Eukaryota;Excavata;Discoba;Discicristata;Euglenozoa;Diplonemea;SCM38C39_marine_group;uncultured_marine_diplonemid
0	1	0	2	2	0	1	1	3	EU635672.1.1200_Eukaryota;Excavata;Discoba;Discicristata;Euglenozoa;Diplonemea;SCM38C39_marine_group;uncultured_marine_diplonemid
0	1	0	0	0	0	0	0	0	AF358063.1.1819_Eukaryota;Opisthokonta;Holozoa;Metazoa_(Animalia);Eumetazoa;Cnidaria;Hydrozoa;Trachylinae;Trachymedusae;Crossota_rufobrunnea
0	1	0	0	0	0	0	0	0	JV085428.3470.5109_Eukaryota;Opisthokonta;Holozoa;Metazoa_(Animalia);Eumetazoa;Cnidaria;Anthozoa;Hexacorallia;Actiniaria;Aiptasia_pallida
0	1	1	0	0	0	1	0	2	KF129921.1.1747_Eukaryota;SAR;Alveolata;Protalveolata;Syndiniales;Syndiniales_Group_I;uncultured_eukaryote
0	1	0	0	0	0	0	0	0	KJ760684.1.1796_Eukaryota;Opisthokonta;Holozoa;Metazoa_(Animalia);Eumetazoa;Bilateria;Arthropoda;Crustacea;Maxillopoda;Copepoda;Calanoida;uncultured_eukaryote
0	1	0	0	1	1	2	0	1	KJ762458.1.1797_Eukaryota;SAR;Alveolata;Protalveolata;Syndiniales;Syndiniales_Group_II;uncultured_eukaryote
0	1	0	0	0	0	0	0	0	DQ145105.1.1738_Eukaryota;SAR;Alveolata;Protalveolata;Syndiniales;Syndiniales_Group_II;uncultured_alveolate
0	1	0	0	0	0	0	0	0	EU707925.1.1569_Eukaryota;Opisthokonta;Nucletmycea;Fungi;Dikarya;Ascomycota;Pezizomycotina;Dothideomycetes;Dothideales;Dothioraceae;Kabatiella;Kabatiella_lini
0	1	0	0	0	0	0	0	0	JRWT01012925.1370.3140_Eukaryota;Opisthokonta;Holozoa;Metazoa_(Animalia);Eumetazoa;Bilateria;Chordata;Vertebrata;Gnathostomata;Euteleostomi;Tetrapoda;Crocodylia;Gavialis_gangeticus_(Gharial)
0	1	1	0	1	0	4	0	1	KJ763201.1.1799_Eukaryota;SAR;Alveolata;Dinoflagellata;Dinophyceae;Gymnodiniphycidae;Gyrodinium;uncultured_eukaryote
0	1	0	0	0	1	0	0	0	JF826386.1.1609_Eukaryota;SAR;Alveolata;Dinoflagellata;Dinophyceae;uncultured_marine_alveolate
0	1	2	2	0	0	2	0	1	HM581781.1.1786_Eukaryota;SAR;Stramenopiles;MAST-1;MAST-1A;uncultured_marine_eukaryote
0	1	0	0	1	1	1	0	0	EU162646.1.1768_Eukaryota;SAR;Stramenopiles;Bicosoecida;uncultured_stramenopile
0	1	0	0	0	0	0	0	0	KJ763629.1.1799_Eukaryota;SAR;Alveolata;Dinoflagellata;Dinophyceae;Peridiniphycidae;Peridiniales;Peridinium;uncultured_eukaryote
0	1	0	0	1	0	0	0	0	KJ763224.1.1797_Eukaryota;SAR;Alveolata;Dinoflagellata;Dinophyceae;Gymnodiniphycidae;Gyrodinium;uncultured_eukaryote
0	1	0	0	0	0	0	0	0	AY929365.1.1785_Eukaryota;Archaeplastida;Chloroplastida;Charophyta;Phragmoplastophyta;Streptophyta;Embryophyta;Tracheophyta;Spermatophyta;Magnoliophyta;Cucurbitales;Anisophyllea;Anisophyllea_fallax
0	1	0	0	0	0	0	0	0	JX104107.1.1383_Eukaryota;Opisthokonta;Holozoa;Metazoa_(Animalia);Eumetazoa;Bilateria;Annelida;Polychaeta;Palpata;Phyllodocida;Pelagobia_cf._longicirrata_OK-2012
0	1	0	0	1	0	0	0	0	KJ759308.1.1789_Eukaryota;SAR;Alveolata;Protalveolata;Syndiniales;Duboscquella;uncultured_eukaryote
0	1	1	0	0	0	0	0	0	KJ763452.1.1795_Eukaryota;SAR;Alveolata;Protalveolata;Syndiniales;uncultured_eukaryote
0	1	0	1	1	0	0	0	0	HM581783.1.1776_Eukaryota;Opisthokonta;Holozoa;Choanomonada;Acanthoecida;Stephanoecidae;Stephanoeca;uncultured_marine_eukaryote
0	1	0	0	0	3	0	1	0	JF826319.1.1601_Eukaryota;SAR;Alveolata;Dinoflagellata;Dinophyceae;Gymnodiniphycidae;Kareniaceae;Karlodinium;uncultured_marine_alveolate
0	1	0	0	0	0	1	0	0	EU780611.1.1669_Eukaryota;SAR;Alveolata;Protalveolata;Syndiniales;Syndiniales_Group_II;uncultured_eukaryote
0	1	0	1	2	0	0	3	0	KJ760483.1.1795_Eukaryota;SAR;Alveolata;Protalveolata;Syndiniales;Syndiniales_Group_II;uncultured_eukaryote
0	1	0	0	0	0	0	0	1	KJ763920.1.1791_Eukaryota;SAR;Alveolata;Protalveolata;Syndiniales;uncultured_eukaryote
0	1	0	0	0	0	0	0	0	FJ000240.1.1390_Eukaryota;Archaeplastida;Chloroplastida;Charophyta;Phragmoplastophyta;Streptophyta;Embryophyta;Tracheophyta;Spermatophyta;Magnoliophyta;uncultured_eukaryote
0	1	0	0	0	0	0	0	0	KJ763554.1.1796_Eukaryota;SAR;Alveolata;Protalveolata;Syndiniales;Syndiniales_Group_II;uncultured_eukaryote
0	1	0	0	0	0	0	0	0	FJ447442.1.1774_Eukaryota;Opisthokonta;Holozoa;Metazoa_(Animalia);Eumetazoa;Bilateria;Arthropoda;Crustacea;Maxillopoda;Copepoda;Siphonostomatoida;Alebion_sp._SMD-2008
0	1	0	1	0	0	0	0	0	AC207586.19448.20862_Eukaryota;Opisthokonta;Holozoa;Metazoa_(Animalia);Eumetazoa;Bilateria;Chordata;Vertebrata;Gnathostomata;Euteleostomi;Tetrapoda;Mammalia;Homo_sapiens_(human)
0	1	0	0	0	0	0	0	0	AY360457.1.2046_Eukaryota;Cryptophyceae;Goniomonas;Goniomonas_sp._SH-3
0	1	0	0	0	0	0	0	0	JN098196.1.1537_Eukaryota;SAR;Alveolata;Dinoflagellata;Dinophyceae;Peridiniphycidae;Gonyaulacales;Alexandrium;uncultured_dinoflagellate
0	1	0	0	0	0	0	0	0	HQ446968.1.1699_Eukaryota;SAR;Alveolata;Protalveolata;Syndiniales;Syndiniales_Group_II;uncultured_eukaryote
0	1	0	0	0	0	0	0	0	KJ760909.1.1796_Eukaryota;SAR;Alveolata;Protalveolata;Syndiniales;Syndiniales_Group_II;uncultured_eukaryote
0	1	0	0	0	0	0	0	0	AF514344.1.1802_Eukaryota;Opisthokonta;Holozoa;Metazoa_(Animalia);Eumetazoa;Bilateria;Arthropoda;Crustacea;Maxillopoda;Copepoda;Calanoida;Neocalanus_cristatus
0	1	0	0	0	0	0	0	0	JQ956276.1.1687_Eukaryota;Haptophyta;Prymnesiophyceae;Prymnesiales;OLI51059;uncultured_eukaryote
0	1	1	0	0	0	0	0	0	KJ925379.1.1695_Eukaryota;SAR;Alveolata;Dinoflagellata;Dinophyceae;Peridiniphycidae;Thoracosphaeraceae;Scrippsiella;uncultured_eukaryote
0	1	0	2	0	0	0	0	0	GU821928.1.1212_Eukaryota;SAR;Rhizaria;Retaria;RAD_B;uncultured_Rhizaria
0	1	0	1	0	0	0	1	0	KF130552.1.1759_Eukaryota;SAR;Alveolata;Protalveolata;Syndiniales;Amoebophrya;uncultured_eukaryote
0	1	0	0	0	0	0	0	0	HM581715.1.1787_Eukaryota;uncultured_marine_eukaryote
0	1	0	0	0	0	0	0	0	FN690052.1.1698_Eukaryota;SAR;Alveolata;Dinoflagellata;Dinophyceae;Gymnodiniphycidae;Gyrodinium;uncultured_alveolate
0	1	0	0	0	1	2	1	0	KJ762610.1.1763_Eukaryota;SAR;Alveolata;Ciliophora;Intramacronucleata;Conthreep;Oligohymenophorea;Scuticociliatia;uncultured;uncultured_eukaryote
0	1	0	1	1	2	0	0	0	KF130430.1.1756_Eukaryota;SAR;Rhizaria;Retaria;Polycystinea;Nassellaria;Pseudocubus;uncultured_eukaryote
0	1	3	2	3	1	2	0	1	EU780625.1.1684_Eukaryota;SAR;Alveolata;Dinoflagellata;Dinophyceae;Gymnodiniphycidae;Gymnodinium_clade;Lepidodinium;uncultured_eukaryote
0	1	2	0	0	0	0	0	0	KJ762755.1.1801_Eukaryota;SAR;Alveolata;Protalveolata;Syndiniales;Syndiniales_Group_II;uncultured_eukaryote
0	1	1	0	1	1	0	1	1	JX188282.1.1758_Eukaryota;SAR;Alveolata;Dinoflagellata;Dinophyceae;Dinophysiales;Sinophysis;uncultured_eukaryote
0	1	0	0	0	1	0	0	1	KJ762188.1.1801_Eukaryota;SAR;Alveolata;Protalveolata;Syndiniales;Syndiniales_Group_II;uncultured_eukaryote
0	1	0	1	0	1	2	1	0	KF130322.1.1752_Eukaryota;SAR;Alveolata;Protalveolata;Syndiniales;Syndiniales_Group_I;uncultured_eukaryote
0	1	0	0	0	0	0	0	0	AB505518.1.1678_Eukaryota;SAR;Alveolata;Ciliophora;Intramacronucleata;Conthreep;Nassophorea;uncultured;uncultured_eukaryote
0	1	1	0	0	1	0	0	0	EF526884.1.1802_Eukaryota;SAR;Alveolata;Dinoflagellata;Dinophyceae;Peridiniphycidae;Peridiniales;Protoperidinium;uncultured_marine_eukaryote
0	1	0	1	2	0	0	0	0	EF432531.1.1778_Eukaryota;Opisthokonta;Holozoa;Choanomonada;Acanthoecida;Acanthoecidae;Choanoflagellida_sp._Z2171C
0	1	0	1	0	0	0	0	0	EU793380.1.1676_Eukaryota;SAR;Alveolata;Protalveolata;Syndiniales;Syndiniales_Group_I;uncultured_syndiniales
0	1	0	0	0	0	0	0	0	KJ762617.1.1806_Eukaryota;SAR;Alveolata;Protalveolata;Syndiniales;Syndiniales_Group_II;uncultured_eukaryote
0	1	4	2	1	0	1	2	1	JN832835.1.1706_Eukaryota;SAR;Alveolata;NIF-4C10;uncultured_eukaryote
0	1	3	4	3	1	1	2	2	KJ763578.1.1794_Eukaryota;SAR;Alveolata;Protalveolata;Syndiniales;uncultured_eukaryote
0	1	0	0	0	0	0	0	0	KJ759520.1.1797_Eukaryota;SAR;Alveolata;Protalveolata;Syndiniales;Amoebophrya;uncultured_eukaryote
0	1	0	0	0	0	0	0	0	KJ759318.1.1800_Eukaryota;SAR;Alveolata;Protalveolata;Syndiniales;Syndiniales_Group_II;uncultured_eukaryote
0	1	0	0	0	0	0	0	0	AF530533.1.1627_Eukaryota;SAR;Alveolata;Ciliophora;Intramacronucleata;Conthreep;IN2411;uncultured_ciliate
0	1	0	0	0	0	0	0	0	JN811202.1.1706_Eukaryota;SAR;Rhizaria;Retaria;Acantharia;Holocanthida;Trizona;Trizona_brandti
0	1	1	1	1	0	0	0	0	FN690336.1.1694_Eukaryota;SAR;Alveolata;Dinoflagellata;Dinophyceae;CCMP1878;uncultured_alveolate
0	1	3	1	0	1	1	4	3	AY664968.1.1756_Eukaryota;SAR;Alveolata;Dinoflagellata;Dinophyceae;Gymnodiniphycidae;Gymnodinium_clade;Lepidodinium;uncultured_eukaryote
0	1	0	0	0	0	0	0	0	DM372743.2.1791_Eukaryota;SAR;Alveolata;Dinoflagellata;Dinophyceae;Peridiniphycidae;Peridiniales;Crypthecodinium;unidentified
0	1	1	0	0	1	1	1	1	KJ763643.1.1795_Eukaryota;Picozoa;uncultured_eukaryote
0	1	1	1	2	2	0	0	0	KJ757221.1.1747_Eukaryota;SAR;Alveolata;Ciliophora;Intramacronucleata;Spirotrichea;Choreotrichia;uncultured;uncultured_eukaryote
0	1	0	0	0	0	2	0	0	AB695506.1.1753_Eukaryota;SAR;Alveolata;Dinoflagellata;Dinophyceae;Gymnodiniphycidae;Suessiaceae;Pelagodinium;uncultured_eukaryote
0	1	1	1	1	0	0	0	0	KJ759374.1.1794_Eukaryota;SAR;Alveolata;Protalveolata;Syndiniales;Syndiniales_Group_I;uncultured_eukaryote
0	1	0	0	0	0	0	0	0	KF129740.1.1760_Eukaryota;SAR;Alveolata;Protalveolata;Syndiniales;Syndiniales_Group_II;uncultured_eukaryote
0	1	0	1	0	0	0	0	0	EU793378.1.1689_Eukaryota;SAR;Alveolata;SCM37C52;uncultured_dinoflagellate
0	1	0	1	3	2	2	0	1	KJ763706.1.1765_Eukaryota;SAR;Alveolata;Ciliophora;Intramacronucleata;Conthreep;Oligohymenophorea;Scuticociliatia;uncultured;uncultured_eukaryote
0	1	0	0	0	0	1	0	0	KJ763654.1.1797_Eukaryota;SAR;Alveolata;Protalveolata;Syndiniales;Syndiniales_Group_II;uncultured_eukaryote
0	1	0	0	1	0	0	0	0	KF129863.1.1746_Eukaryota;SAR;Alveolata;Ciliophora;Intramacronucleata;Spirotrichea;Oligotrichia;Strombidium;uncultured_eukaryote
0	1	0	0	0	1	1	1	0	KJ763884.1.1796_Eukaryota;SAR;Alveolata;Dinoflagellata;Dinophyceae;Peridiniphycidae;Peridiniales;Heterocapsa;uncultured_eukaryote
0	1	0	2	2	1	0	0	0	KJ757361.1.1802_Eukaryota;SAR;Rhizaria;Retaria;RAD_A;uncultured_eukaryote
0	1	1	2	0	1	0	0	0	KJ760737.1.1798_Eukaryota;SAR;Alveolata;Protalveolata;Syndiniales;uncultured;uncultured_eukaryote
0	1	0	0	0	0	0	0	0	KJ759613.1.1802_Eukaryota;SAR;Alveolata;Protalveolata;Syndiniales;Syndiniales_Group_II;uncultured_eukaryote
0	1	0	0	0	0	0	0	0	KF651064.1.1791_Eukaryota;SAR;Alveolata;Incertae_Sedis;Colponema;Colponema_edaphicum
0	1	0	0	0	0	0	0	0	GU822828.1.1410_Eukaryota;SAR;Rhizaria;Retaria;Polycystinea;Spumellaria;uncultured;uncultured_Rhizaria
0	1	0	0	0	0	0	0	0	AY788163.1.1686_Eukaryota;Archaeplastida;Chloroplastida;Charophyta;Phragmoplastophyta;Streptophyta;Embryophyta;Tracheophyta;Spermatophyta;Magnoliophyta;Dilleniales;Dillenia;Dillenia_philippinensis
0	1	0	0	0	0	0	0	0	AB363063.1.1731_Eukaryota;SAR;Stramenopiles;Peronosporomycetes;Olpidiopsis;Olpidiopsis_sp._4439
0	1	0	0	0	0	0	0	0	HM135075.1.1737_Eukaryota;Archaeplastida;Chloroplastida;Chlorophyta;Mamiellophyceae;Monomastigales;Monomastix;uncultured_Chlorophyta
0	1	0	0	0	0	0	0	0	KJ757615.1.1807_Eukaryota;SAR;Alveolata;Protalveolata;Syndiniales;Syndiniales_Group_II;uncultured_eukaryote
0	1	1	0	1	2	1	0	2	KJ763477.1.1801_Eukaryota;SAR;Alveolata;SCM37C52;uncultured_eukaryote
0	1	2	0	0	0	0	0	0	KJ758281.1.1804_Eukaryota;SAR;Alveolata;Dinoflagellata;Dinophyceae;Gymnodiniphycidae;Gymnodinium_clade;Erythropsidinium;uncultured_eukaryote
0	1	0	0	3	0	1	0	0	KJ762456.1.1798_Eukaryota;SAR;Alveolata;Dinoflagellata;Dinophyceae;Gymnodiniphycidae;Gymnodinium_clade;Woloszynskia;uncultured_eukaryote
0	1	0	0	0	0	0	0	0	KC488515.1.1677_Eukaryota;SAR;Alveolata;Protalveolata;Syndiniales;Amoebophrya;uncultured_marine_alveolate
0	1	1	1	1	0	0	0	0	KJ763811.1.1802_Eukaryota;SAR;Alveolata;Protalveolata;Syndiniales;Syndiniales_Group_II;uncultured_eukaryote
0	1	0	0	0	0	0	0	0	GU822207.1.1205_Eukaryota;SAR;Rhizaria;Retaria;Polycystinea;Spumellaria;uncultured;uncultured_Rhizaria
0	1	0	0	1	0	0	0	0	KJ763707.1.1804_Eukaryota;SAR;Alveolata;Protalveolata;Syndiniales;Syndiniales_Group_I;uncultured_eukaryote
0	1	0	1	0	0	1	0	0	KJ763010.1.1784_Eukaryota;SAR;Alveolata;Protalveolata;Syndiniales;uncultured_eukaryote
0	1	0	0	0	0	0	0	0	KJ763101.1.1798_Eukaryota;SAR;Alveolata;Protalveolata;Syndiniales;Syndiniales_Group_II;uncultured_eukaryote
0	1	0	1	0	0	0	0	0	KJ761129.1.1791_Eukaryota;SAR;Alveolata;Protalveolata;Syndiniales;uncultured_eukaryote
0	1	2	0	0	0	0	0	0	EU793257.1.1695_Eukaryota;SAR;Alveolata;Protalveolata;Syndiniales;Syndiniales_Group_I;uncultured_syndiniales
0	1	0	0	0	0	1	0	0	FJ422992.1.1775_Eukaryota;SAR;Alveolata;Ciliophora;Intramacronucleata;Spirotrichea;Oligotrichia;Strombidium;Strombidium_conicum
0	1	1	0	0	0	0	0	0	KJ762823.1.1776_Eukaryota;SAR;Alveolata;Ciliophora;Intramacronucleata;Spirotrichea;Oligotrichia;Strombidium;uncultured_eukaryote
0	1	0	0	0	0	0	0	0	EU847660.1.1390_Eukaryota;Opisthokonta;Nucletmycea;Fungi;Zygomycota;Mucoromycotina;Incertae_Sedis;Mucorales;Mucor_sp._A27
0	1	1	1	1	2	2	0	0	KJ760053.1.1794_Eukaryota;SAR;Alveolata;Protalveolata;Syndiniales;uncultured_eukaryote
0	1	0	0	0	0	0	0	0	AB695523.1.1762_Eukaryota;SAR;Rhizaria;Cercozoa;Cercomonadidae;Cercomonas;uncultured_eukaryote
0	1	0	2	0	2	0	1	0	KJ759741.1.1784_Eukaryota;SAR;Alveolata;Protalveolata;Syndiniales;Syndiniales_Group_I;uncultured_eukaryote
0	1	2	0	0	0	0	0	0	KF129903.1.1776_Eukaryota;Opisthokonta;Holozoa;Metazoa_(Animalia);Eumetazoa;Bilateria;Chordata;Tunicata;Appendicularia;Copelata;Oikopleuridae;uncultured_eukaryote
0	1	0	0	0	0	1	0	0	KF129965.1.1757_Eukaryota;SAR;Alveolata;Dinoflagellata;Dinophyceae;Peridiniphycidae;Peridiniales;Peridinium;uncultured_eukaryote
0	1	4	0	0	1	0	1	0	KJ763041.1.1780_Eukaryota;SAR;Alveolata;Ciliophora;Intramacronucleata;Spirotrichea;Oligotrichia;Laboea;uncultured_eukaryote
0	1	2	0	1	0	0	0	0	AB052556.1.1793_Eukaryota;SAR;Stramenopiles;Labyrinthulomycetes;Thraustochytriaceae;Schizochytrium;Thraustochytrium_sp._KK17-3
0	1	0	0	0	0	0	0	0	KC902230.1.1721_Eukaryota;Opisthokonta;Holozoa;Metazoa_(Animalia);Porifera;Demospongiae;Poecilosclerida;Mycale_titubans
0	1	0	0	0	0	0	0	0	FJ032670.1.1636_Eukaryota;SAR;Alveolata;Ciliophora;Intramacronucleata;Spirotrichea;Choreotrichia;uncultured;uncultured_marine_ciliate
0	1	0	0	0	0	0	0	0	KJ759705.1.1779_Eukaryota;SAR;Alveolata;Ciliophora;Intramacronucleata;Spirotrichea;Oligotrichia;Strombidium;uncultured_eukaryote
0	1	0	0	0	0	0	0	0	KF130352.1.1762_Eukaryota;SAR;Alveolata;Protalveolata;Syndiniales;Syndiniales_Group_II;uncultured_eukaryote
0	1	0	1	0	0	0	0	0	EU793383.1.1660_Eukaryota;SAR;Alveolata;Protalveolata;Syndiniales;Amoebophrya;uncultured_syndiniales
0	1	0	0	0	0	0	0	0	AY303596.1.1755_Eukaryota;Archaeplastida;Chloroplastida;Chlorophyta;Ulvophyceae;Ulvales;Bolbocoleon;Bolbocoleon_piliferum
0	1	0	0	0	0	0	0	0	KC582992.1.1792_Eukaryota;SAR;Stramenopiles;MAST-3;MAST-3L;uncultured_stramenopile
0	1	0	2	1	2	0	1	1	KJ762722.1.1799_Eukaryota;SAR;Alveolata;Protalveolata;Syndiniales;Syndiniales_Group_II;uncultured_eukaryote
0	1	0	0	0	0	1	0	0	KC488357.1.1681_Eukaryota;Opisthokonta;Holozoa;Choanomonada;Acanthoecida;Stephanoecidae;Stephanoeca;uncultured_choanoflagellate
0	1	1	0	2	2	1	0	0	EF526870.1.1411_Eukaryota;SAR;Alveolata;Dinoflagellata;Dinophyceae;Gymnodiniphycidae;Suessiaceae;Symbiodinium;uncultured_marine_eukaryote
0	1	0	0	0	0	0	1	0	L13716.1.1797_Eukaryota;SAR;Alveolata;Dinoflagellata;Dinophyceae;Peridiniphycidae;Thoracosphaeraceae;Gloeodinium;Gloeodinium_viscum
0	1	2	2	0	0	1	0	0	GU822961.1.1400_Eukaryota;SAR;Stramenopiles;Labyrinthulomycetes;AB3F14RJ3E10;uncultured_stramenopile
0	1	0	0	0	0	0	2	0	GU295202.1.1779_Eukaryota;SAR;Alveolata;Dinoflagellata;Dinophyceae;Gymnodiniphycidae;Amphidinium;Amphidinium_mootonorum
0	1	0	7	0	3	6	6	4	KJ757619.1.2061_Eukaryota;Excavata;Discoba;Discicristata;Euglenozoa;Diplonemea;SCM38C39_marine_group;uncultured_eukaryote
0	1	0	0	0	1	0	0	0	KF129856.1.1754_Eukaryota;SAR;Alveolata;Protalveolata;Syndiniales;Syndiniales_Group_II;uncultured_eukaryote
0	1	0	0	0	0	0	0	2	KJ761542.1.1801_Eukaryota;SAR;Rhizaria;Retaria;RAD_B;uncultured_eukaryote
0	1	1	1	0	0	0	0	0	KJ758616.1.1795_Eukaryota;SAR;Alveolata;Protalveolata;Syndiniales;Syndiniales_Group_II;uncultured_eukaryote
0	1	1	2	0	1	0	0	0	KF129783.1.1747_Eukaryota;SAR;Alveolata;Protalveolata;Syndiniales;Syndiniales_Group_I;uncultured_eukaryote
0	1	0	1	0	0	1	0	1	JF791058.1.1777_Eukaryota;SAR;Alveolata;Protalveolata;Syndiniales;Syndiniales_Group_II;uncultured_syndiniales
0	1	0	0	0	0	0	0	0	FJ914469.1.1493_Eukaryota;SAR;Alveolata;OLI11255;uncultured_marine_dinoflagellate
0	1	0	0	0	0	0	0	1	KJ763216.1.1781_Eukaryota;SAR;Alveolata;Ciliophora;Intramacronucleata;Spirotrichea;Oligotrichia;Laboea;uncultured_eukaryote
0	1	0	0	0	0	0	0	0	EU050964.1.1729_Eukaryota;SAR;Alveolata;Ciliophora;Intramacronucleata;Spirotrichea;Choreotrichia;uncultured;uncultured_eukaryote
0	1	0	0	0	0	0	0	0	KJ759998.1.1792_Eukaryota;SAR;Alveolata;Protalveolata;Syndiniales;Syndiniales_Group_II;uncultured_eukaryote
0	1	0	0	1	0	0	0	0	KJ763618.1.1794_Eukaryota;SAR;Alveolata;Protalveolata;Syndiniales;Syndiniales_Group_I;uncultured_eukaryote
0	1	0	0	0	0	1	0	0	AB704003.1.1725_Eukaryota;SAR;Alveolata;Dinoflagellata;Dinophyceae;Gymnodiniphycidae;Kareniaceae;Karlodinium;Testudodinium_corrugatum
0	1	0	0	0	0	0	0	0	U22316.1.2143_Eukaryota;Excavata;Discoba;Discicristata;Euglenozoa;Kinetoplastea;Metakinetoplastina;Trypanosomatida;Trypanosoma;Trypanosoma_vivax
0	1	0	0	0	0	0	0	0	GQ995410.1.1790_Eukaryota;Opisthokonta;Nucletmycea;Fungi;Chytridiomycota;Incertae_Sedis;Chytridiomycetes;Chytridiales;uncultured_Chytridiomycota
0	1	0	0	0	0	0	0	0	GU825237.1.1220_Eukaryota;SAR;Stramenopiles;Ochrophyta;Diatomea;Bacillariophytina;Mediophyceae;Chaetoceros;uncultured_eukaryote
0	1	0	0	0	2	0	0	0	KF130418.1.1758_Eukaryota;SAR;Alveolata;Protalveolata;Syndiniales;Syndiniales_Group_I;uncultured_eukaryote
0	1	0	1	0	0	1	0	0	KJ762941.1.1790_Eukaryota;Excavata;Discoba;Jakobida;uncultured;uncultured_eukaryote
0	1	1	0	0	0	1	0	0	KJ763522.1.1764_Eukaryota;SAR;Rhizaria;Retaria;RAD_A;uncultured_eukaryote
0	1	0	0	0	0	0	0	0	AY266468.1.2031_Eukaryota;SAR;Stramenopiles;Incertae_Sedis;Blastocystis;Blastocystis_sp._AFJ96-U12
0	1	0	0	0	0	1	0	0	KJ763524.1.1790_Eukaryota;SAR;Alveolata;Protalveolata;Syndiniales;Syndiniales_Group_I;uncultured_eukaryote
0	1	0	1	0	0	1	0	0	JN832726.1.1705_Eukaryota;SAR;Alveolata;Protalveolata;Syndiniales;Syndiniales_Group_I;uncultured_eukaryote
0	1	0	0	0	0	0	0	0	KJ763500.1.1801_Eukaryota;SAR;Alveolata;Protalveolata;Syndiniales;Syndiniales_Group_II;uncultured_eukaryote
0	1	0	0	0	0	0	0	0	FN598430.1.1823_Eukaryota;SAR;Alveolata;Protalveolata;Syndiniales;Syndiniales_Group_II;uncultured_marine_Syndiniales
0	1	0	0	0	0	0	0	0	AJ246262.1.1795_Eukaryota;Haptophyta;Prymnesiophyceae;Coccolithales;Cruciplacolithus;Cruciplacolithus_neohelis
0	1	0	1	0	0	0	0	0	JQ226502.1.1602_Eukaryota;Incertae_Sedis;Mantamonas;uncultured_eukaryote
0	1	0	0	0	0	0	0	0	KJ759195.1.1797_Eukaryota;SAR;Stramenopiles;MAST-1;MAST-1C;uncultured_eukaryote
0	1	0	0	0	0	0	0	0	CAFX01000135.1866.3380_Bacteria;Proteobacteria;Deltaproteobacteria;Bdellovibrionales;Bacteriovoracaceae;Halobacteriovorax;uncultured_phototrophic_eukaryote
4	0	1	0	0	0	0	0	1	EF526881.1.1802_Eukaryota;SAR;Alveolata;Dinoflagellata;Dinophyceae;Gymnodiniphycidae;Amphidinium;uncultured_marine_eukaryote
1	0	0	0	0	0	0	0	0	KJ763039.1.1793_Eukaryota;Archaeplastida;Chloroplastida;Chlorophyta;Mamiellophyceae;Mamiellales;Bathycoccus;uncultured_eukaryote
3	0	0	1	1	0	0	0	1	KJ757193.1.1802_Eukaryota;SAR;Alveolata;Protalveolata;Syndiniales;Syndiniales_Group_II;uncultured_eukaryote
4	0	0	0	0	1	0	0	1	KJ763865.1.1788_Eukaryota;SAR;Alveolata;Protalveolata;Syndiniales;Syndiniales_Group_I;uncultured_eukaryote
1	0	0	0	0	0	0	0	0	DQ103814.1.1402_Eukaryota;SAR;Alveolata;Protalveolata;Syndiniales;Syndiniales_Group_I;uncultured_marine_eukaryote
3	0	0	0	0	0	0	0	0	KP020115.1.2868_Eukaryota;Opisthokonta;Nucletmycea;Fungi;Dikarya;Basidiomycota;Agaricomycotina;Tremellomycetes;Tremellales;Bullera_sp._XZ_20A4
1	0	0	0	0	0	0	0	0	KJ763184.1.1781_Eukaryota;Archaeplastida;Chloroplastida;Chlorophyta;Mamiellophyceae;Mamiellales;Ostreococcus;uncultured_eukaryote
2	0	1	2	0	1	0	1	0	KJ759687.1.1788_Eukaryota;SAR;Alveolata;Protalveolata;Syndiniales;Syndiniales_Group_I;uncultured_eukaryote
1	0	1	2	1	0	0	0	1	KF130378.1.1753_Eukaryota;SAR;Alveolata;Protalveolata;Syndiniales;Syndiniales_Group_I;uncultured_eukaryote
1	0	2	0	0	1	0	0	1	AY665074.1.1629_Eukaryota;SAR;Alveolata;Ciliophora;Intramacronucleata;Litostomatea;Mesodiniidae;uncultured;uncultured_eukaryote
1	0	2	0	0	0	0	0	0	KJ763901.1.1724_Eukaryota;SAR;Alveolata;Ciliophora;Intramacronucleata;Conthreep;Phyllopharyngea;Cyrtophoria;Pithites;uncultured_eukaryote
2	0	0	1	1	1	0	0	0	KJ763843.1.1797_Eukaryota;SAR;Alveolata;Protalveolata;Syndiniales;uncultured;uncultured_eukaryote
6	0	0	0	1	0	0	0	0	KF130039.1.1756_Eukaryota;SAR;Alveolata;Protalveolata;Syndiniales;Syndiniales_Group_II;uncultured_eukaryote
6	0	3	1	1	0	1	0	0	KJ925477.1.1495_Eukaryota;SAR;Alveolata;Dinoflagellata;Dinophyceae;Gymnodiniphycidae;Gyrodinium;uncultured_eukaryote
1	0	1	1	4	1	1	0	0	AY664926.1.1754_Eukaryota;SAR;Alveolata;Dinoflagellata;Dinophyceae;SCM15C35;uncultured_eukaryote
2	0	0	0	2	0	0	0	0	JF826314.1.1615_Eukaryota;SAR;Alveolata;Protalveolata;Syndiniales;Syndiniales_Group_I;uncultured_marine_alveolate
2	0	5	2	0	2	0	1	3	KJ763161.1.1786_Eukaryota;DH147-EKD10;uncultured_eukaryote
1	0	0	0	0	0	0	0	0	JQ613220.1.1717_Eukaryota;Archaeplastida;Chloroplastida;Charophyta;Phragmoplastophyta;Streptophyta;Embryophyta;Tracheophyta;Spermatophyta;Magnoliophyta;Santalales;Loranthus;Loranthus_delavayi
1	0	1	0	0	0	0	0	0	KF130154.1.1755_Eukaryota;SAR;Alveolata;Protalveolata;Syndiniales;Syndiniales_Group_II;uncultured_eukaryote
5	0	1	1	0	0	1	0	0	KF130518.1.1758_Eukaryota;SAR;Alveolata;Protalveolata;Syndiniales;Syndiniales_Group_II;uncultured_eukaryote
3	0	0	1	0	0	3	0	0	KJ763836.1.1799_Eukaryota;SAR;Alveolata;Protalveolata;Syndiniales;Syndiniales_Group_III;uncultured_eukaryote
2	0	0	1	0	0	2	0	1	JF730800.1.1704_Eukaryota;SAR;Alveolata;Dinoflagellata;Dinophyceae;Gymnodiniphycidae;Suessiaceae;Biecheleria;uncultured_eukaryote
2	0	0	1	0	0	1	0	0	GU822719.1.1408_Eukaryota;SAR;Rhizaria;Retaria;Polycystinea;Spumellaria;uncultured;uncultured_Rhizaria
2	0	3	3	0	2	0	0	0	KJ757937.1.1799_Eukaryota;SAR;Alveolata;Dinoflagellata;Dinophyceae;Gymnodiniphycidae;Gyrodinium;uncultured_eukaryote
2	0	0	0	0	1	0	0	0	KJ763806.1.1797_Eukaryota;SAR;Alveolata;Protalveolata;Syndiniales;Syndiniales_Group_II;uncultured_eukaryote
1	0	0	0	0	0	0	0	0	AVPB01124967.104.1754_Eukaryota;Opisthokonta;Holozoa;Metazoa_(Animalia);Eumetazoa;Bilateria;Chordata;Vertebrata;Gnathostomata;Euteleostomi;Tetrapoda;Crocodylia;Alligator_sinensis_(Chinese_alligator)
4	0	0	1	1	2	2	0	1	KJ761345.1.1795_Eukaryota;SAR;Alveolata;Protalveolata;Syndiniales;Syndiniales_Group_II;uncultured_eukaryote
1	0	0	0	0	0	1	0	0	KJ763611.1.1765_Eukaryota;SAR;Alveolata;Ciliophora;Intramacronucleata;Conthreep;Oligohymenophorea;Scuticociliatia;uncultured;uncultured_eukaryote
4	0	6	0	1	3	1	2	0	KJ481834.1.1754_Eukaryota;SAR;Alveolata;Dinoflagellata;Dinophyceae;Gymnodiniphycidae;Gymnodinium_clade;Gymnodinium;Gymnodinium_aureolum
2	0	0	1	1	6	4	2	1	KJ763171.1.1799_Eukaryota;SAR;Alveolata;Dinoflagellata;Dinophyceae;Peridiniphycidae;Gonyaulacales;Neoceratium;uncultured_eukaryote
2	0	0	0	0	0	0	0	0	HM117907.1.1754_Eukaryota;SAR;Alveolata;Apicomplexa;Conoidasida;Coccidia;Eimeriorina;Goussia;Coccidia_sp._Lutjanus/HAW36/TMW-2003
3	0	0	0	0	0	0	0	0	AB505506.1.1651_Eukaryota;Excavata;Discoba;Jakobida;RM1-SGM49;uncultured_eukaryote
2	0	0	0	0	0	0	0	0	KJ759107.1.1776_Eukaryota;SAR;Alveolata;Ciliophora;Intramacronucleata;Spirotrichea;uncultured_eukaryote
7	0	5	1	0	1	2	0	1	KJ757821.1.1800_Eukaryota;SAR;Alveolata;Dinoflagellata;Dinophyceae;Gymnodiniphycidae;Gyrodinium;uncultured_eukaryote
1	0	1	1	1	1	0	0	0	GU246579.1.1774_Eukaryota;SAR;Rhizaria;Retaria;Acantharia;Acantharea_Group_I;uncultured_marine_eukaryote
1	0	1	0	0	0	0	0	0	KJ757963.1.1801_Eukaryota;SAR;Alveolata;SGUH942;uncultured_eukaryote
1	0	0	0	0	2	0	0	0	KC488461.1.1687_Eukaryota;SAR;Alveolata;Protalveolata;Syndiniales;Syndiniales_Group_I;uncultured_marine_alveolate
2	0	1	0	0	1	0	0	0	JN098209.1.1536_Eukaryota;SAR;Alveolata;Protalveolata;Syndiniales;Syndiniales_Group_II;uncultured_dinoflagellate
1	0	0	0	0	1	1	0	1	JF791018.1.1777_Eukaryota;SAR;Alveolata;Protalveolata;Syndiniales;Syndiniales_Group_II;uncultured_alveolate
1	0	0	0	0	0	0	0	3	KJ762655.1.1793_Eukaryota;SAR;Alveolata;Protalveolata;Syndiniales;Syndiniales_Group_II;uncultured_eukaryote
1	0	0	1	0	0	0	0	0	KJ763722.1.1799_Eukaryota;SAR;Alveolata;Protalveolata;Syndiniales;uncultured_eukaryote
3	0	0	0	1	1	0	1	1	KJ761607.1.1798_Eukaryota;SAR;Alveolata;Protalveolata;Syndiniales;uncultured_eukaryote
3	0	1	2	1	3	2	1	1	KF620996.1.1754_Eukaryota;Haptophyta;Prymnesiophyceae;Phaeocystis;uncultured_haptophyte
1	0	2	0	0	1	0	0	1	KJ763606.1.1804_Eukaryota;SAR;Alveolata;Protalveolata;Syndiniales;Syndiniales_Group_II;uncultured_eukaryote
2	0	0	0	0	0	0	0	0	GU822237.1.1225_Eukaryota;SAR;Rhizaria;Retaria;Polycystinea;Spumellaria;uncultured;uncultured_Rhizaria
1	0	0	0	0	1	0	0	0	KF130136.1.1755_Eukaryota;SAR;Alveolata;Protalveolata;Syndiniales;Syndiniales_Group_II;uncultured_eukaryote
1	0	1	0	0	0	0	0	0	DQ186535.1.1757_Eukaryota;SAR;Alveolata;Protalveolata;Syndiniales;Syndiniales_Group_II;uncultured_alveolate
1	0	0	0	0	0	0	0	0	KJ925319.1.1679_Eukaryota;Cryptophyceae;Kathablepharidae;uncultured;uncultured_eukaryote
1	0	1	0	0	0	0	0	0	AB992210.1.1492_Eukaryota;SAR;Alveolata;Ciliophora;Intramacronucleata;Litostomatea;Trichostomatia;Dasytricha;uncultured_protist
3	0	0	0	0	0	0	0	0	KJ757345.1.1802_Eukaryota;SAR;Alveolata;Protalveolata;Syndiniales;Syndiniales_Group_II;uncultured_eukaryote
2	0	0	0	0	1	0	1	1	KF129842.1.1759_Eukaryota;SAR;Alveolata;Protalveolata;Syndiniales;Syndiniales_Group_II;uncultured_eukaryote
2	0	2	0	0	0	0	0	0	KJ762093.1.1803_Eukaryota;SAR;Alveolata;Protalveolata;Syndiniales;Syndiniales_Group_I;uncultured_eukaryote
1	0	1	0	0	0	0	5	0	KJ762605.1.1799_Eukaryota;SAR;Alveolata;Protalveolata;Syndiniales;uncultured;uncultured_eukaryote
1	0	1	1	0	1	0	1	0	KJ763892.1.1800_Eukaryota;SAR;Alveolata;Protalveolata;Syndiniales;Syndiniales_Group_II;uncultured_eukaryote
1	0	1	0	0	0	0	0	0	GU821689.1.1207_Eukaryota;SAR;Rhizaria;Retaria;Polycystinea;Spumellaria;uncultured;uncultured_Rhizaria
2	0	0	0	0	0	0	0	0	AC192246.81525.83176_Eukaryota;Archaeplastida;Chloroplastida;Charophyta;Phragmoplastophyta;Streptophyta;Embryophyta;Tracheophyta;Spermatophyta;Magnoliophyta;Liliopsida;Poales;Zea;Zea_mays
4	0	2	6	3	2	3	1	2	KJ757337.1.1789_Eukaryota;SAR;Alveolata;Protalveolata;Syndiniales;Syndiniales_Group_II;uncultured_eukaryote
1	0	0	0	0	0	0	0	0	AB695446.1.1749_Eukaryota;SAR;Alveolata;Ciliophora;Intramacronucleata;Spirotrichea;Oxytrichidae;uncultured_eukaryote
1	0	0	0	1	1	0	0	0	KJ762976.1.1803_Eukaryota;SAR;Alveolata;Protalveolata;Syndiniales;Syndiniales_Group_III;uncultured_eukaryote
3	0	1	1	0	2	1	0	1	JF791101.1.1777_Eukaryota;SAR;Alveolata;Dinoflagellata;Dinophyceae;Gymnodiniphycidae;Gyrodinium;uncultured_marine_eukaryote
1	0	0	0	0	0	0	0	0	JN098212.1.1539_Eukaryota;SAR;Alveolata;Dinoflagellata;Dinophyceae;Peridiniphycidae;Gonyaulacales;Alexandrium;uncultured_dinoflagellate
2	0	2	2	1	4	1	2	2	KF130450.1.1757_Eukaryota;SAR;Alveolata;Protalveolata;Syndiniales;Syndiniales_Group_II;uncultured_eukaryote
1	0	2	0	1	5	2	0	0	KJ757581.1.1801_Eukaryota;SAR;Alveolata;Protalveolata;Syndiniales;Syndiniales_Group_II;uncultured_eukaryote
6	0	2	1	1	2	0	0	0	KJ762742.1.2068_Eukaryota;Excavata;Discoba;Discicristata;Euglenozoa;Diplonemea;SCM38C39_marine_group;uncultured_eukaryote
1	0	0	0	0	0	0	0	0	KC535785.1.1588_Eukaryota;Archaeplastida;Chloroplastida;Charophyta;Phragmoplastophyta;Streptophyta;Embryophyta;Tracheophyta;Spermatophyta;Magnoliophyta;Solanales;Solanum;Solanum_aculeatissimum
4	0	0	1	0	1	3	1	0	KJ760432.1.1795_Eukaryota;SAR;Alveolata;Protalveolata;Syndiniales;Syndiniales_Group_II;uncultured_eukaryote
1	0	0	0	0	0	0	0	0	KJ762736.1.1796_Eukaryota;SAR;Alveolata;Protalveolata;Syndiniales;Syndiniales_Group_II;uncultured_eukaryote
3	0	0	1	0	0	2	0	0	EU371353.1.1768_Eukaryota;Opisthokonta;Holozoa;Metazoa_(Animalia);Eumetazoa;Bilateria;uncultured;uncultured_eukaryote
3	0	1	0	0	0	0	0	1	KJ762869.1.1798_Eukaryota;SAR;Alveolata;Dinoflagellata;Dinophyceae;Gymnodiniphycidae;Gyrodinium;uncultured_eukaryote
3	0	0	2	0	2	1	0	0	JQ222913.1.1653_Eukaryota;SAR;Stramenopiles;MAST-8;uncultured_eukaryote
1	0	0	0	0	0	0	1	1	KJ759430.1.1795_Eukaryota;SAR;Stramenopiles;Ochrophyta;Diatomea;Bacillariophytina;Mediophyceae;Chaetoceros;uncultured_eukaryote
1	0	2	0	0	0	2	0	0	AF218805.1.1800_Eukaryota;SAR;Alveolata;Dinoflagellata;Dinophyceae;Peridiniphycidae;Thoracosphaeraceae;Pfiesteria;Pfiesteria_sp._B112456
2	0	2	1	0	1	0	0	0	KJ759423.1.1800_Eukaryota;SAR;Alveolata;Protalveolata;Syndiniales;Syndiniales_Group_III;uncultured_eukaryote
3	0	0	0	1	2	3	0	0	KJ763837.1.1763_Eukaryota;SAR;Alveolata;Ciliophora;Intramacronucleata;Conthreep;Oligohymenophorea;Scuticociliatia;uncultured;uncultured_eukaryote
2	0	0	0	0	0	0	0	0	AANN01055325.1.1316_Eukaryota;Opisthokonta;Holozoa;Metazoa_(Animalia);Eumetazoa;Bilateria;Chordata;Vertebrata;Gnathostomata;Euteleostomi;Tetrapoda;Mammalia;Erinaceus_europaeus_(western_European_hedgehog)
1	0	0	0	0	0	0	1	0	KJ763823.1.1802_Eukaryota;SAR;Alveolata;Dinoflagellata;uncultured_eukaryote
1	0	1	4	0	0	0	1	0	KJ763258.1.1791_Eukaryota;SAR;Alveolata;Protalveolata;Syndiniales;Syndiniales_Group_I;uncultured_eukaryote
1	0	0	0	0	0	2	1	0	KF620990.1.1809_Eukaryota;Haptophyta;Prymnesiophyceae;Phaeocystis;uncultured_haptophyte
3	0	0	1	0	0	4	1	0	AY268045.1.1798_Eukaryota;SAR;Rhizaria;Retaria;RAD_B;Sticholonche_sp._JJP-2003
2	0	0	0	0	1	0	0	0	KJ763408.1.1771_Eukaryota;SAR;Alveolata;Ciliophora;Intramacronucleata;Spirotrichea;Oligotrichia;Strombidium;uncultured_eukaryote
2	0	0	0	0	0	0	2	2	KJ763045.1.1778_Eukaryota;SAR;Rhizaria;Retaria;Acantharia;uncultured;uncultured_eukaryote
2	0	0	0	0	0	0	0	0	DQ317020.1.1672_Eukaryota;Archaeplastida;Chloroplastida;Charophyta;Phragmoplastophyta;Streptophyta;Embryophyta;Tracheophyta;Spermatophyta;Magnoliophyta;Geraniales;Erodium;Erodium_trifolium
1	0	0	0	0	0	0	0	0	JQ283927.1.1789_Eukaryota;Archaeplastida;Chloroplastida;Charophyta;Phragmoplastophyta;Streptophyta;Embryophyta;Tracheophyta;Spermatophyta;Magnoliophyta;Liliopsida;Asparagales;Gilliesia;Gilliesia_graminea
1	0	2	0	0	0	1	1	0	KJ760021.1.1815_Eukaryota;Opisthokonta;Holozoa;Metazoa_(Animalia);Eumetazoa;Bilateria;Chordata;Tunicata;Appendicularia;Copelata;Oikopleuridae;uncultured_eukaryote
1	0	0	0	0	0	0	0	0	KJ925502.1.1495_Eukaryota;SAR;Alveolata;Dinoflagellata;Dinophyceae;Gymnodiniphycidae;Gyrodinium;uncultured_eukaryote
1	0	0	0	0	1	0	0	0	AY919736.1.1699_Eukaryota;SAR;Alveolata;Protalveolata;Perkinsidae;A31;uncultured_freshwater_eukaryote
3	0	0	1	1	0	0	0	0	KJ763428.1.1773_Eukaryota;SAR;Alveolata;Ciliophora;Intramacronucleata;Spirotrichea;Choreotrichia;Amphorides;uncultured_eukaryote
1	0	1	1	0	0	0	0	1	KJ763928.1.1808_Eukaryota;SAR;Stramenopiles;Labyrinthulomycetes;D52;uncultured_eukaryote
2	0	0	0	0	1	1	0	0	GU823593.1.1207_Eukaryota;SAR;Stramenopiles;Labyrinthulomycetes;D52;uncultured_stramenopile
2	0	0	0	1	1	1	0	0	KJ762754.1.1800_Eukaryota;SAR;Alveolata;OLI11255;uncultured_eukaryote
1	0	0	0	1	1	0	0	1	KF129872.1.1755_Eukaryota;SAR;Alveolata;Protalveolata;Syndiniales;Syndiniales_Group_II;uncultured_eukaryote
2	0	5	2	3	3	2	0	2	KJ763014.1.1803_Eukaryota;SAR;Alveolata;Dinoflagellata;Dinophyceae;SCM15C35;uncultured_eukaryote
1	0	0	0	0	0	0	0	0	JQ926737.1.1765_Eukaryota;Archaeplastida;Chloroplastida;Chlorophyta;Chlorophyceae;Chloromonas_sp._KOPRI_AnM0048
2	0	0	0	0	0	0	0	0	KJ763416.1.1788_Eukaryota;Incertae_Sedis;Telonema;uncultured_eukaryote
1	0	0	1	0	0	0	0	0	KJ758904.1.1796_Eukaryota;SAR;Alveolata;Protalveolata;Syndiniales;Amoebophrya;uncultured_eukaryote
1	0	2	0	0	0	0	0	1	FJ914430.1.1503_Eukaryota;SAR;Alveolata;Dinoflagellata;Dinophyceae;B36;uncultured_marine_dinoflagellate
2	0	0	1	1	0	1	3	0	KF129844.1.1760_Eukaryota;SAR;Alveolata;Protalveolata;Syndiniales;Syndiniales_Group_II;uncultured_eukaryote
2	0	0	0	0	0	2	0	0	FJ000248.1.1380_Eukaryota;SAR;Alveolata;Dinoflagellata;Dinophyceae;Gymnodiniphycidae;Kareniaceae;Karlodinium;uncultured_eukaryote
7	0	4	3	0	3	0	0	0	KJ925450.1.1706_Eukaryota;SAR;Alveolata;Dinoflagellata;Dinophyceae;Peridiniphycidae;Peridiniales;Protoperidinium;uncultured_eukaryote
1	0	0	0	0	0	0	0	0	KJ757298.1.1800_Eukaryota;SAR;Rhizaria;Retaria;RAD_B;uncultured_eukaryote
1	0	0	0	0	0	0	1	0	EU780593.1.1515_Eukaryota;SAR;Alveolata;Dinoflagellata;Dinophyceae;Incertae_Sedis;Azadinium;uncultured_eukaryote
2	0	1	0	0	0	0	0	1	JSAF02017773.7953.9768_Eukaryota;Opisthokonta;Holozoa;Metazoa_(Animalia);Eumetazoa;Bilateria;Chordata;Vertebrata;Gnathostomata;Euteleostomi;Tetrapoda;Mammalia;Homo_sapiens_(human)
1	0	2	2	0	0	0	2	0	KJ760942.1.1797_Eukaryota;SAR;Alveolata;Protalveolata;Syndiniales;Syndiniales_Group_I;uncultured_eukaryote
3	0	2	1	0	1	0	1	1	KJ763208.1.1793_Eukaryota;SAR;Alveolata;Protalveolata;Syndiniales;Syndiniales_Group_I;uncultured_eukaryote
1	0	0	0	0	0	0	0	0	AY929342.1.1781_Eukaryota;Archaeplastida;Chloroplastida;Charophyta;Phragmoplastophyta;Streptophyta;Embryophyta;Tracheophyta;Spermatophyta;Magnoliophyta;Celastrales;Canotia;Canotia_holacantha
1	0	0	0	0	0	0	0	0	EU793219.1.1532_Eukaryota;SAR;Alveolata;Protalveolata;Syndiniales;Syndiniales_Group_II;uncultured_syndiniales
1	0	0	0	0	0	0	0	0	KJ759798.1.1806_Eukaryota;SAR;Rhizaria;Retaria;uncultured_eukaryote
1	0	0	1	1	1	1	0	0	EF058238.1.1692_Eukaryota;SAR;Alveolata;Dinoflagellata;Dinophyceae;Peridiniphycidae;Thoracosphaeraceae;Gloeodinium;Gloeodinium_montanum
1	0	0	0	0	0	0	0	0	AOFL01016401.16380.18048_Eukaryota;Archaeplastida;Chloroplastida;Charophyta;Phragmoplastophyta;Streptophyta;Embryophyta;Tracheophyta;Spermatophyta;Magnoliophyta;Malpighiales;Populus;Populus_euphratica
1	0	0	0	0	0	0	0	0	EF024283.1.1783_Eukaryota;SAR;Alveolata;Ciliophora;Intramacronucleata;Spirotrichea;Hypotrichia;uncultured_Oxytrichidae
1	0	1	1	0	1	0	0	0	AY803752.1.1783_Eukaryota;Opisthokonta;Nucletmycea;Fungi;Dikarya;Basidiomycota;Ustilaginomycotina;Exobasidiomycetes;Georgefischeriales;Tilletiariaceae;Tilletiaria;Tilletiaria_anomala
1	0	0	0	0	0	0	0	0	KJ757271.1.1808_Eukaryota;SAR;Alveolata;Protalveolata;Syndiniales;Syndiniales_Group_II;uncultured_eukaryote
1	0	0	0	0	0	0	0	0	EF100275.1.1325_Eukaryota;SAR;Stramenopiles;uncultured_eukaryote
1	0	0	0	0	0	0	0	0	KC670909.1.1809_Eukaryota;Opisthokonta;Nucletmycea;Fungi;Dikarya;Basidiomycota;Agaricomycotina;Agaricomycetes;uncultured_fungus
1	0	0	3	1	3	2	1	2	KJ757199.1.1801_Eukaryota;SAR;Alveolata;Protalveolata;Syndiniales;Syndiniales_Group_II;uncultured_eukaryote
1	0	0	0	3	1	0	1	0	KJ763787.1.1802_Eukaryota;SAR;Alveolata;Protalveolata;Syndiniales;Syndiniales_Group_III;uncultured_eukaryote
1	0	0	0	1	2	0	0	0	EU162648.1.1797_Eukaryota;SAR;Stramenopiles;Hyphochytriomycetes;Hyphochytriales;uncultured_stramenopile
3	0	0	0	0	0	0	0	0	KJ760352.1.1795_Eukaryota;SAR;Alveolata;NIF-4C10;uncultured_eukaryote
1	0	0	0	0	1	0	0	0	KJ763494.1.1791_Eukaryota;Incertae_Sedis;Telonema;uncultured_eukaryote
1	0	0	1	0	0	0	0	0	KC488431.1.1688_Eukaryota;SAR;Alveolata;Protalveolata;Syndiniales;Syndiniales_Group_I;uncultured_dinoflagellate
3	0	0	1	0	1	1	1	1	KC488369.1.1660_Eukaryota;SAR;Alveolata;Ciliophora;Intramacronucleata;Conthreep;Nassophorea;uncultured;uncultured_ciliate
2	0	0	0	1	0	0	3	0	KJ763100.1.1794_Eukaryota;Haptophyta;Prymnesiophyceae;Prymnesiales;Braarudosphaera;uncultured_eukaryote
1	0	0	0	0	0	0	0	0	KJ757042.1.1805_Eukaryota;SAR;Alveolata;Protalveolata;Syndiniales;Syndiniales_Group_II;uncultured_eukaryote
1	0	0	0	2	0	0	0	0	KJ763563.1.1796_Eukaryota;SAR;Alveolata;Protalveolata;Syndiniales;Syndiniales_Group_I;uncultured_eukaryote
1	0	0	0	0	0	0	0	0	DQ195071.1.1719_Eukaryota;Opisthokonta;Nucletmycea;Fungi;Dikarya;Ascomycota;Saccharomycotina;Saccharomycetes;Saccharomycetales;Candida_sp._RY1
1	0	0	1	2	0	1	0	0	KJ763131.1.1800_Eukaryota;SAR;Alveolata;Protalveolata;Syndiniales;Syndiniales_Group_II;uncultured_eukaryote
1	0	0	0	0	1	1	0	1	KJ763496.1.1796_Eukaryota;SAR;Alveolata;Protalveolata;Syndiniales;Syndiniales_Group_I;uncultured_eukaryote
2	0	0	0	0	0	0	0	0	JN680936.1.1615_Eukaryota;Opisthokonta;Holozoa;Metazoa_(Animalia);Eumetazoa;Bilateria;Bryozoa;Gymnolaemata;Ctenostomatida;Alcyonidioides_mytili
1	0	0	0	0	0	0	1	0	FJ537314.1.1794_Eukaryota;Incertae_Sedis;Telonema;uncultured_Telonemia
2	0	0	0	0	0	0	0	0	EF058239.1.1701_Eukaryota;SAR;Alveolata;Dinoflagellata;Dinophyceae;Peridiniphycidae;Peridiniales;Glenodiniopsis;Gymnodinium_impatiens
1	0	0	0	0	0	0	0	0	GU819890.1.1386_Eukaryota;SAR;Alveolata;Protalveolata;Syndiniales;Syndiniales_Group_I;uncultured_dinoflagellate
1	0	1	1	0	0	0	0	0	KJ758534.1.1800_Eukaryota;SAR;Alveolata;Dinoflagellata;Dinophyceae;Gymnodiniphycidae;Gymnodinium_clade;FV18-2D9;uncultured_eukaryote
5	0	4	1	2	1	1	4	1	KJ759702.1.1796_Eukaryota;SAR;Alveolata;Protalveolata;Syndiniales;Syndiniales_Group_I;uncultured_eukaryote
1	0	0	0	1	0	0	0	0	KC670053.1.1736_Eukaryota;Opisthokonta;Nucletmycea;Fungi;Dikarya;Basidiomycota;Ustilaginomycotina;Exobasidiomycetes;Malasseziales;Incertae_Sedis;Malassezia;uncultured_fungus
1	0	0	0	0	0	0	0	0	AB275041.1.1657_Eukaryota;SAR;Stramenopiles;MAST-9;MAST-9C;uncultured_eukaryote
1	0	0	0	0	0	0	0	0	JX535339.1.1743_Eukaryota;SAR;Alveolata;Apicomplexa;Novel_Apicomplexa_Class_2;Gregarinasina_gen._sp._1_KCW-2013
3	0	1	0	0	0	0	0	0	KJ759492.1.1752_Eukaryota;SAR;Alveolata;Ciliophora;Intramacronucleata;Conthreep;Phyllopharyngea;Cyrtophoria;Pithites;uncultured_eukaryote
2	0	0	0	0	0	0	0	0	KJ759568.1.1795_Eukaryota;SAR;Alveolata;Protalveolata;Syndiniales;Syndiniales_Group_II;uncultured_eukaryote
1	0	0	0	0	0	0	0	0	KF620971.1.1798_Eukaryota;Haptophyta;Prymnesiophyceae;Prymnesiales;uncultured_haptophyte
2	0	2	0	1	1	0	2	0	KF620986.1.1798_Eukaryota;Haptophyta;Prymnesiophyceae;Phaeocystis;uncultured_haptophyte
2	0	0	0	0	0	0	0	0	GU823236.1.1403_Eukaryota;SAR;Stramenopiles;Labyrinthulomycetes;TAGIRI-15;uncultured_stramenopile
1	0	0	0	1	1	7	6	7	KJ757272.1.1795_Eukaryota;SAR;Rhizaria;Retaria;RAD_B;uncultured_eukaryote
2	0	0	0	0	0	0	0	0	AF099675.1.1802_Eukaryota;Opisthokonta;Holozoa;Metazoa_(Animalia);Eumetazoa;Cnidaria;Hydrozoa;Cassiopea_sp.
1	0	0	0	0	0	0	0	0	JX188312.1.1754_Eukaryota;SAR;Alveolata;Protalveolata;Syndiniales;Amoebophrya;uncultured_eukaryote
1	0	0	0	0	0	0	0	0	KJ758826.1.1799_Eukaryota;SAR;Alveolata;Protalveolata;Syndiniales;Syndiniales_Group_II;uncultured_eukaryote
1	0	1	0	0	0	0	0	0	KC488392.1.1671_Eukaryota;SAR;Alveolata;Ciliophora;Intramacronucleata;Spirotrichea;Oligotrichia;Strombidium;uncultured_ciliate
1	0	0	0	0	0	0	0	0	KJ758380.1.1780_Eukaryota;SAR;Alveolata;Dinoflagellata;Dinophyceae;Gymnodiniphycidae;Incertae_Sedis;Cochlodinium;uncultured_eukaryote
2	0	0	0	0	1	1	0	0	JF790988.1.1777_Eukaryota;SAR;Alveolata;Protalveolata;Syndiniales;Syndiniales_Group_I;Karlodinium_veneficum
3	0	3	1	0	0	1	0	0	JN587286.1.1218_Eukaryota;SAR;Alveolata;Dinoflagellata;Dinophyceae;Dinophysiales;Pseudophalacroma;Pseudophalacroma_nasutum
2	0	0	0	0	0	0	0	0	KF129681.1.1759_Eukaryota;SAR;Alveolata;Protalveolata;Syndiniales;Syndiniales_Group_II;uncultured_eukaryote
3	0	2	1	3	4	1	1	1	JQ222906.1.1625_Eukaryota;SAR;Stramenopiles;MAST-8;uncultured_eukaryote
3	0	0	0	0	0	1	0	0	KJ759287.1.1799_Eukaryota;Haptophyta;Prymnesiophyceae;SGUH624;uncultured_eukaryote
3	0	0	0	0	0	0	0	0	KJ759417.1.1743_Eukaryota;SAR;Alveolata;Ciliophora;Intramacronucleata;Spirotrichea;Choreotrichia;uncultured;uncultured_eukaryote
1	0	0	0	0	0	0	0	0	KC488574.1.1704_Eukaryota;SAR;Rhizaria;Cercozoa;Thecofilosea;uncultured;uncultured_Rhizaria
4	0	1	0	0	0	0	0	0	KF031915.1.1773_Eukaryota;Opisthokonta;Holozoa;Metazoa_(Animalia);Eumetazoa;Bilateria;Chordata;Tunicata;Appendicularia;Copelata;Oikopleuridae;uncultured_eukaryote
1	0	0	0	0	0	0	0	0	DQ916409.1.1708_Eukaryota;SAR;Alveolata;Dinoflagellata;BBSRP1;uncultured_marine_alveolate
1	0	0	0	0	0	0	0	0	KJ759715.1.1797_Eukaryota;Opisthokonta;Holozoa;Metazoa_(Animalia);Eumetazoa;Bilateria;Arthropoda;Crustacea;Maxillopoda;Copepoda;Calanoida;uncultured_eukaryote
2	0	0	0	0	0	0	0	0	KF129638.1.1759_Eukaryota;SAR;Alveolata;Protalveolata;Syndiniales;Syndiniales_Group_II;uncultured_eukaryote
1	0	0	1	1	1	1	0	0	EU793695.1.1670_Eukaryota;SAR;Alveolata;Protalveolata;Syndiniales;Syndiniales_Group_I;uncultured_syndiniales
1	0	0	0	1	0	0	0	0	AK173067.1.1732_Eukaryota;Opisthokonta;Holozoa;Metazoa_(Animalia);Eumetazoa;Bilateria;Chordata;Vertebrata;Gnathostomata;Euteleostomi;Tetrapoda;Mammalia;Mus_musculus_(house_mouse)
3	0	2	2	3	0	3	2	3	EU371139.1.1609_Eukaryota;SAR;Alveolata;Dinoflagellata;Dinophyceae;Gymnodiniphycidae;Gymnodinium_clade;Chytriodinium;uncultured_marine_eukaryote
1	0	0	0	0	0	0	0	0	AB045594.1.1718_Eukaryota;Archaeplastida;Rhodophyceae;Rhodellophyceae;Rhodella;Rhodella_sp._BC73C
1	0	0	0	0	0	0	0	0	DQ351888.1.1898_Eukaryota;Opisthokonta;Holozoa;Metazoa_(Animalia);Eumetazoa;Bilateria;Chaetognatha;Sagittoidea;Monophragmophora;Xenokrohnia_sorbei
1	0	3	1	0	2	0	0	0	JF826372.1.1608_Eukaryota;SAR;Alveolata;Dinoflagellata;Dinophyceae;Gymnodiniphycidae;Gyrodinium;uncultured_marine_alveolate
1	0	0	1	1	0	0	0	0	ABDC01543087.117.1432_Eukaryota;Opisthokonta;Holozoa;Metazoa_(Animalia);Eumetazoa;Bilateria;Chordata;Vertebrata;Gnathostomata;Euteleostomi;Tetrapoda;Mammalia;Microcebus_murinus_(gray_mouse_lemur)
2	0	0	9	1	4	10	4	2	KJ762460.1.2066_Eukaryota;Excavata;Discoba;Discicristata;Euglenozoa;Diplonemea;SCM38C39_marine_group;uncultured_eukaryote
2	0	0	2	0	0	2	1	1	DQ222873.1.1798_Eukaryota;Picozoa;uncultured_phototrophic_eukaryote
1	0	0	2	3	0	3	1	0	JN832724.1.1716_Eukaryota;SAR;Alveolata;Dinoflagellata;Dinophyceae;Gymnodiniphycidae;Gyrodinium;uncultured_eukaryote
2	0	0	0	0	0	1	0	0	HM437186.1.1700_Eukaryota;Opisthokonta;Holozoa;Metazoa_(Animalia);Eumetazoa;Cnidaria;Anthozoa;Octocorallia;Alcyonacea;Paragorgia_arborea
1	0	0	0	0	0	0	0	0	AY665011.1.1749_Eukaryota;SAR;Rhizaria;Retaria;RAD_A;uncultured_eukaryote
2	0	5	6	1	1	1	2	0	KJ757562.1.1782_Eukaryota;SAR;Alveolata;Ciliophora;Intramacronucleata;Spirotrichea;Oligotrichia;uncultured;uncultured_eukaryote
3	0	1	2	0	0	0	0	0	KJ757985.1.1803_Eukaryota;SAR;Alveolata;Dinoflagellata;Dinophyceae;Incertae_Sedis;Azadinium;uncultured_eukaryote
2	0	0	0	0	2	0	0	0	KJ763478.1.1807_Eukaryota;SAR;Alveolata;Dinoflagellata;Dinophyceae;Peridiniphycidae;Thoracosphaeraceae;uncultured_eukaryote
1	0	0	0	0	0	0	0	0	KJ760028.1.1798_Eukaryota;SAR;Rhizaria;Retaria;Polycystinea;Spumellaria;uncultured;uncultured_eukaryote
1	0	1	0	0	2	1	1	2	KJ761544.1.1798_Eukaryota;SAR;Alveolata;Protalveolata;Syndiniales;Syndiniales_Group_I;uncultured_eukaryote
1	0	1	0	0	0	0	0	0	KC488577.1.1708_Eukaryota;SAR;Stramenopiles;MAST-3;MAST-3B;uncultured_Rhizaria
1	0	0	0	1	0	0	0	0	KJ759678.1.1783_Eukaryota;SAR;Alveolata;Dinoflagellata;uncultured_eukaryote
1	0	0	0	0	0	2	0	1	EU793688.1.1653_Eukaryota;SAR;Alveolata;Protalveolata;Syndiniales;Syndiniales_Group_II;uncultured_syndiniales
1	0	0	0	0	0	0	0	0	KJ758143.1.1801_Eukaryota;SAR;Stramenopiles;Ochrophyta;Diatomea;Bacillariophytina;Mediophyceae;Thalassiosira;uncultured_eukaryote
1	0	0	0	0	0	0	0	0	AY664959.1.1752_Eukaryota;SAR;Alveolata;Protalveolata;Syndiniales;Syndiniales_Group_I;uncultured_eukaryote
2	0	0	0	0	0	0	0	0	KJ761365.1.1795_Eukaryota;SAR;Alveolata;Protalveolata;Syndiniales;Syndiniales_Group_II;uncultured_eukaryote
2	0	0	0	0	1	1	0	0	KJ757065.1.1799_Eukaryota;SAR;Alveolata;Protalveolata;Syndiniales;Amoebophrya;uncultured_eukaryote
1	0	0	0	0	0	0	0	0	FJ914411.1.1543_Eukaryota;SAR;Alveolata;Protalveolata;Syndiniales;Syndiniales_Group_III;uncultured_marine_dinoflagellate
1	0	0	0	0	0	0	1	0	AC170399.153307.154672_Eukaryota;Opisthokonta;Holozoa;Metazoa_(Animalia);Eumetazoa;Bilateria;Chordata;Vertebrata;Gnathostomata;Euteleostomi;Tetrapoda;Mammalia;Bos_taurus_(cattle)
1	0	0	0	0	0	0	0	0	KF129889.1.1754_Eukaryota;SAR;Alveolata;Protalveolata;Syndiniales;Syndiniales_Group_II;uncultured_eukaryote
1	0	0	0	0	0	0	0	0	KJ763518.1.1798_Eukaryota;SAR;Alveolata;Protalveolata;Syndiniales;Syndiniales_Group_II;uncultured_eukaryote
1	0	0	0	1	0	0	0	0	KJ757146.1.1802_Eukaryota;SAR;Alveolata;Protalveolata;Syndiniales;Syndiniales_Group_II;uncultured_eukaryote
1	0	0	0	2	0	1	0	0	KJ757452.1.1799_Eukaryota;SAR;Alveolata;Protalveolata;Syndiniales;Syndiniales_Group_I;uncultured_eukaryote
1	0	0	0	0	0	0	0	0	FJ848477.1.1573_Eukaryota;Opisthokonta;Nucletmycea;Fungi;Dikarya;Basidiomycota;Agaricomycotina;Agaricomycetes;uncultured_eukaryote
1	0	0	0	0	1	0	0	0	KC488586.1.1688_Eukaryota;SAR;Rhizaria;Retaria;Acantharia;Chaunocanthida;uncultured_Rhizaria
1	0	0	0	0	0	0	0	0	KF129989.1.1750_Eukaryota;SAR;Alveolata;Protalveolata;Syndiniales;Amoebophrya;uncultured_eukaryote
1	0	0	2	1	4	1	1	1	KJ760732.1.1804_Eukaryota;SAR;Alveolata;Protalveolata;Syndiniales;Syndiniales_Group_II;uncultured_eukaryote
1	0	1	0	0	0	0	0	0	FJ876958.1.1774_Eukaryota;SAR;Alveolata;Ciliophora;Intramacronucleata;Spirotrichea;Oligotrichia;uncultured;Novistrombidium_apsheronicum
1	0	0	0	0	0	0	0	0	AF080225.1.2027_Eukaryota;Excavata;Discoba;Discicristata;Euglenozoa;Kinetoplastea;Metakinetoplastina;Parabodonida;Cryptobia;Cryptobia_salmositica
1	0	0	0	0	0	0	0	0	KJ757948.1.1800_Eukaryota;SAR;Stramenopiles;Ochrophyta;Diatomea;Bacillariophytina;Mediophyceae;Thalassiosira;uncultured_eukaryote
1	0	0	0	0	0	0	1	1	HM369696.1.1230_Eukaryota;SAR;Stramenopiles;MAST-3;MAST-3F;uncultured_eukaryote
1	0	0	0	0	0	0	0	0	AY753622.1.2104_Eukaryota;Excavata;Discoba;Discicristata;Euglenozoa;Kinetoplastea;Metakinetoplastina;Neobodonida;Neobodo;Neobodo_designis
1	0	0	0	0	0	0	0	0	EH189129.5.1367_Eukaryota;Archaeplastida;Chloroplastida;Charophyta;Phragmoplastophyta;Streptophyta;Embryophyta;Tracheophyta;Spermatophyta;Magnoliophyta;Liliopsida;Poales;Eragrostis;Eragrostis_curvula_(weeping_love_grass)
1	0	0	2	0	1	0	0	1	DQ371293.1.1755_Eukaryota;SAR;Alveolata;Dinoflagellata;Dinophyceae;Gymnodiniphycidae;Gymnodinium_clade;Polykrikos;Polykrikos_lebourae
1	0	2	0	0	0	0	0	0	EU446363.1.1536_Eukaryota;SAR;Alveolata;Ciliophora;Intramacronucleata;Spirotrichea;Oligotrichia;uncultured;uncultured_marine_eukaryote
1	0	0	0	0	0	0	0	0	AY919754.1.1737_Eukaryota;SAR;Rhizaria;Cercozoa;Novel_Clade_10;uncultured_freshwater_eukaryote
1	0	0	0	0	0	0	0	0	AC213071.20070.21751_Eukaryota;Archaeplastida;Chloroplastida;Charophyta;Phragmoplastophyta;Streptophyta;Embryophyta;Tracheophyta;Spermatophyta;Magnoliophyta;Liliopsida;Poales;Zea;Zea_mays
4	0	1	2	2	2	1	0	0	KJ762903.1.1791_Eukaryota;SAR;Alveolata;Protalveolata;Syndiniales;Syndiniales_Group_II;uncultured_eukaryote
1	0	3	2	1	0	1	0	1	AY665050.1.1744_Eukaryota;SAR;Alveolata;Dinoflagellata;Dinophyceae;Gymnodiniphycidae;SCM27C9;uncultured_eukaryote
1	0	7	2	1	0	2	0	0	HM483397.1.1802_Eukaryota;SAR;Alveolata;Dinoflagellata;Dinophyceae;Peridiniphycidae;Thoracosphaeraceae;Tintinnophagus;Tintinnophagus_acutus
2	0	0	1	0	2	0	0	1	KF130347.1.1751_Eukaryota;SAR;Alveolata;Protalveolata;Syndiniales;Syndiniales_Group_I;uncultured_eukaryote
1	0	0	1	1	0	1	4	1	KJ757454.1.1796_Eukaryota;SAR;Alveolata;Protalveolata;Syndiniales;uncultured_eukaryote
1	0	0	0	0	0	0	0	0	KJ758127.1.1808_Eukaryota;SAR;Alveolata;Dinoflagellata;Dinophyceae;Gymnodiniphycidae;Gymnodinium_clade;Gymnodinium;uncultured_eukaryote
1	0	0	0	0	0	0	0	0	AY179975.1.1735_Eukaryota;SAR;Alveolata;Apicomplexa;Novel_Apicomplexa_Class_2;uncultured_eukaryote
1	0	0	0	1	0	0	0	0	AY572312.1.1688_Eukaryota;Archaeplastida;Chloroplastida;Charophyta;Phragmoplastophyta;Streptophyta;Embryophyta;Tracheophyta;Spermatophyta;Magnoliophyta;Piperales;Aristolochia;Aristolochia_grandiflora
1	0	3	0	0	1	2	1	0	KJ761265.1.1799_Eukaryota;SAR;Alveolata;Protalveolata;Syndiniales;Syndiniales_Group_II;uncultured_eukaryote
2	0	0	0	0	0	0	0	0	X95934.1.1842_Eukaryota;Archaeplastida;Chloroplastida;Charophyta;Phragmoplastophyta;Streptophyta;Embryophyta;Bryophyta;Dicranales;Fissidens;Fissidens_taxifolius
6	0	5	3	1	0	1	2	0	KJ925461.1.1505_Eukaryota;SAR;Alveolata;Dinoflagellata;Dinophyceae;Gymnodiniphycidae;Gyrodinium;uncultured_eukaryote
1	0	0	1	2	2	1	1	1	KJ761081.1.1802_Eukaryota;SAR;Rhizaria;Retaria;RAD_B;uncultured_eukaryote
1	0	0	0	0	0	0	0	0	AC213829.35539.37316_Eukaryota;Archaeplastida;Chloroplastida;Charophyta;Phragmoplastophyta;Streptophyta;Embryophyta;Tracheophyta;Spermatophyta;Magnoliophyta;Liliopsida;Poales;Zea;Zea_mays
1	0	1	0	0	0	0	0	0	EU793931.1.1667_Eukaryota;SAR;Alveolata;Protalveolata;Syndiniales;Syndiniales_Group_II;uncultured_syndiniales
1	0	0	0	0	0	0	0	0	GU823292.1.1216_Eukaryota;SAR;Stramenopiles;Ochrophyta;Raphidophyceae;uncultured_stramenopile
1	0	0	0	0	0	0	0	0	AF372781.1.1557_Eukaryota;SAR;Alveolata;Dinoflagellata;Dinophyceae;Gymnodiniphycidae;Suessiaceae;uncultured_alveolate
1	0	0	2	1	0	0	0	0	KJ757942.1.1786_Eukaryota;SAR;Alveolata;Dinoflagellata;Dinophyceae;Gymnodiniphycidae;Gymnodinium_clade;Gymnodinium;uncultured_eukaryote
2	0	1	0	0	0	0	1	1	DQ186529.1.1651_Eukaryota;SAR;Alveolata;Protalveolata;Syndiniales;Syndiniales_Group_I;uncultured_alveolate
1	0	1	0	0	0	1	0	0	JN098183.1.1537_Eukaryota;SAR;Alveolata;Dinoflagellata;Dinophyceae;Peridiniphycidae;Gonyaulacales;Alexandrium;uncultured_Alexandrium
1	0	0	1	1	1	0	0	0	KJ763151.1.1798_Eukaryota;SAR;Alveolata;Dinoflagellata;Dinophyceae;Gymnodiniphycidae;Gymnodinium_clade;Woloszynskia;uncultured_eukaryote
2	0	1	1	0	3	1	0	2	KJ759840.1.1743_Eukaryota;SAR;Alveolata;Ciliophora;Intramacronucleata;Spirotrichea;Choreotrichia;uncultured;uncultured_eukaryote
1	0	0	0	1	0	0	0	0	KJ757480.1.1798_Eukaryota;SAR;Alveolata;Protalveolata;Syndiniales;Syndiniales_Group_II;uncultured_eukaryote
2	0	0	0	2	1	0	0	0	KJ758564.1.1797_Eukaryota;SAR;Alveolata;Protalveolata;Syndiniales;Syndiniales_Group_II;uncultured_eukaryote
2	0	0	0	0	1	0	1	0	FJ000250.1.1382_Eukaryota;SAR;Alveolata;Dinoflagellata;Dinophyceae;Gymnodiniphycidae;Kareniaceae;Karlodinium;uncultured_eukaryote
2	0	0	8	1	5	3	2	2	FJ032684.1.1917_Eukaryota;Excavata;Discoba;Discicristata;Euglenozoa;Diplonemea;SCM38C39_marine_group;uncultured_marine_diplonemid
1	0	0	0	0	0	0	0	0	AL162451.54408.56266_Eukaryota;Opisthokonta;Holozoa;Metazoa_(Animalia);Eumetazoa;Bilateria;Chordata;Vertebrata;Gnathostomata;Euteleostomi;Tetrapoda;Mammalia;Homo_sapiens_(human)
1	0	1	1	1	1	0	0	1	AJ402355.1.1758_Eukaryota;SAR;Stramenopiles;MAST-7;MAST-7D;eukaryote_clone_OLI11150
1	0	0	0	0	0	2	0	1	KJ763551.1.1799_Eukaryota;SAR;Alveolata;Protalveolata;Syndiniales;Syndiniales_Group_II;uncultured_eukaryote
2	0	0	0	1	3	2	2	1	KF129899.1.1737_Eukaryota;SAR;Rhizaria;Retaria;Acantharia;Acantharea_Group_II;uncultured_eukaryote
1	0	1	0	1	2	0	0	3	KJ762512.1.1804_Eukaryota;SAR;Alveolata;Protalveolata;Syndiniales;Syndiniales_Group_II;uncultured_eukaryote
1	0	0	0	0	0	0	0	0	JC106282.3.1855_Eukaryota;Opisthokonta;Holozoa;Metazoa_(Animalia);Eumetazoa;Bilateria;Chordata;Vertebrata;Gnathostomata;Euteleostomi;Tetrapoda;Mammalia;Oryctolagus_cuniculus_(rabbit)
2	0	0	2	0	1	3	2	3	KJ763170.1.1795_Eukaryota;SAR;Alveolata;Protalveolata;Syndiniales;Amoebophrya;uncultured_eukaryote
1	0	1	2	0	0	0	0	0	AY919716.1.1731_Eukaryota;SAR;Alveolata;Dinoflagellata;Dinophyceae;Gymnodiniphycidae;Suessiaceae;Biecheleria;uncultured_freshwater_eukaryote
1	0	0	0	0	0	0	0	0	AJ496259.1.1787_Eukaryota;Opisthokonta;Nucletmycea;Fungi;Dikarya;Basidiomycota;Ustilaginomycotina;Ustilaginomycetes;Ustilaginales;Schizonella_sp._PWL-2013
1	0	0	0	0	1	0	0	0	KJ761261.1.1800_Eukaryota;SAR;Alveolata;Protalveolata;Syndiniales;Syndiniales_Group_II;uncultured_eukaryote
1	0	0	0	0	0	0	0	0	AF238264.1.1798_Eukaryota;SAR;Alveolata;Apicomplexa;Conoidasida;Coccidia;Eimeriorina;Symbiont_group;Apicomplexa_sp._type_N
1	0	0	0	1	0	0	0	0	JX840890.1.1235_Eukaryota;SAR;Stramenopiles;MAST-3;MAST-3B;uncultured_stramenopile
1	0	0	0	0	0	0	0	0	GU820339.1.1229_Eukaryota;SAR;Alveolata;Dinoflagellata;Dinophyceae;Gymnodiniphycidae;Gyrodinium;uncultured_dinoflagellate
2	0	0	0	0	2	0	0	0	KF130007.1.1756_Eukaryota;SAR;Alveolata;Protalveolata;Syndiniales;Syndiniales_Group_II;uncultured_eukaryote
1	0	0	0	0	0	0	0	0	KJ763155.1.1798_Eukaryota;SAR;Alveolata;Protalveolata;Syndiniales;Syndiniales_Group_I;uncultured_eukaryote
1	0	0	2	2	2	0	0	2	KJ757195.1.1804_Eukaryota;SAR;Alveolata;Protalveolata;Syndiniales;Syndiniales_Group_II;uncultured_eukaryote
1	0	0	0	1	0	0	0	2	KJ757291.1.1798_Eukaryota;SAR;Alveolata;Protalveolata;Syndiniales;Syndiniales_Group_II;uncultured_eukaryote
2	0	0	3	2	4	3	0	1	FN598297.1.1344_Eukaryota;Excavata;Discoba;Discicristata;Euglenozoa;Diplonemea;SCM38C39_marine_group;uncultured_marine_diplonemid
2	0	0	0	0	0	0	0	0	KJ762184.1.1795_Eukaryota;SAR;Alveolata;Protalveolata;Syndiniales;Syndiniales_Group_II;uncultured_eukaryote
2	0	2	1	0	2	2	0	0	KJ757082.1.1799_Eukaryota;SAR;Alveolata;Protalveolata;Syndiniales;Syndiniales_Group_I;uncultured_eukaryote
3	0	3	0	0	0	0	0	0	AF229921.1.1791_Eukaryota;Archaeplastida;Chloroplastida;Charophyta;Phragmoplastophyta;Streptophyta;Embryophyta;Bryophyta;Hypnodendrales;Racopilum;Racopilum_tomentosum
1	0	0	0	0	0	0	0	0	KJ759825.1.1797_Eukaryota;SAR;Alveolata;Protalveolata;Syndiniales;Syndiniales_Group_II;uncultured_eukaryote
1	0	2	1	0	4	1	2	0	AB246691.1.1741_Eukaryota;SAR;Rhizaria;Retaria;RAD_B;Spumellarian_radiolarian_7017
1	0	0	0	0	0	0	0	0	GU821706.1.1216_Eukaryota;SAR;Rhizaria;Retaria;Polycystinea;Spumellaria;uncultured;uncultured_Rhizaria
1	0	0	0	0	0	0	0	0	KJ757668.1.1802_Eukaryota;SAR;Alveolata;Protalveolata;Syndiniales;Syndiniales_Group_I;uncultured_eukaryote
1	0	0	0	0	0	0	0	0	KJ762517.1.1793_Eukaryota;SAR;Alveolata;Protalveolata;Syndiniales;Syndiniales_Group_I;uncultured_eukaryote
2	0	0	0	0	1	0	0	0	KJ758267.1.1770_Eukaryota;SAR;Alveolata;Ciliophora;Intramacronucleata;Spirotrichea;Choreotrichia;Amphorellopsis;uncultured_eukaryote
1	0	1	0	0	0	0	0	0	KF130428.1.1753_Eukaryota;Haptophyta;Prymnesiophyceae;Prymnesiales;uncultured_eukaryote
1	0	3	1	0	0	2	0	0	KJ925290.1.1514_Eukaryota;SAR;Alveolata;Dinoflagellata;Dinophyceae;Gymnodiniphycidae;Gyrodinium;uncultured_eukaryote
1	0	0	0	0	0	0	0	0	KF130285.1.1754_Eukaryota;SAR;Alveolata;Protalveolata;Syndiniales;Syndiniales_Group_II;uncultured_eukaryote
1	0	1	0	0	0	0	0	0	JX188295.1.1764_Eukaryota;SAR;Alveolata;Protalveolata;Syndiniales;Syndiniales_Group_II;uncultured_eukaryote
1	0	0	0	0	0	0	0	0	KJ759674.1.1798_Eukaryota;SAR;Alveolata;Protalveolata;Syndiniales;Syndiniales_Group_II;uncultured_eukaryote
1	0	1	1	2	0	0	1	1	KJ763673.1.1781_Eukaryota;SAR;Alveolata;Dinoflagellata;Dinophyceae;Gymnodiniphycidae;Gyrodinium;uncultured_eukaryote
1	0	0	0	0	0	0	0	0	KJ925399.1.1501_Eukaryota;SAR;Alveolata;Dinoflagellata;Dinophyceae;Gymnodiniphycidae;Suessiaceae;Symbiodinium;uncultured_eukaryote
1	0	0	0	1	1	0	0	0	KJ758539.1.1796_Eukaryota;SAR;Alveolata;Protalveolata;Syndiniales;Syndiniales_Group_II;uncultured_eukaryote
1	0	0	0	0	0	0	0	0	GQ995303.1.1780_Eukaryota;Opisthokonta;Nucletmycea;Fungi;Chytridiomycota;Incertae_Sedis;Chytridiomycetes;uncultured_Chytridiomycota
2	0	0	0	1	0	0	0	0	KJ758770.1.1800_Eukaryota;SAR;Alveolata;Protalveolata;Syndiniales;Syndiniales_Group_II;uncultured_eukaryote
1	0	0	0	0	0	0	1	0	KJ762845.1.1793_Eukaryota;SAR;Alveolata;Protalveolata;Syndiniales;Syndiniales_Group_I;uncultured_eukaryote
1	0	1	2	0	0	0	0	0	KJ762686.1.1792_Eukaryota;SAR;Alveolata;Protalveolata;Syndiniales;Syndiniales_Group_I;uncultured_eukaryote
2	0	1	0	0	0	1	0	1	KJ760235.1.1800_Eukaryota;SAR;Alveolata;Protalveolata;Syndiniales;uncultured;uncultured_eukaryote
1	0	0	0	1	0	0	0	0	GBRZ01000222.49.1839_Eukaryota;SAR;Alveolata;Dinoflagellata;Dinophyceae;Gymnodiniphycidae;Suessiaceae;Symbiodinium;Symbiodinium_sp._B2
2	0	0	0	1	1	0	0	0	KJ761046.1.1798_Eukaryota;SAR;Alveolata;Protalveolata;Syndiniales;Syndiniales_Group_II;uncultured_eukaryote
1	0	0	0	0	0	0	0	0	GU819739.1.1234_Eukaryota;SAR;Alveolata;Protalveolata;Syndiniales;Duboscquella;uncultured_dinoflagellate
3	0	4	2	0	2	2	0	0	KJ925466.1.1501_Eukaryota;SAR;Alveolata;Dinoflagellata;Dinophyceae;Gymnodiniphycidae;Gyrodinium;uncultured_eukaryote
1	0	0	0	0	0	0	0	0	FN690399.1.1722_Eukaryota;SAR;Rhizaria;Cercozoa;Thecofilosea;Cryomonadida;Protaspidae;Protaspis;uncultured_cercozoan
1	0	0	0	0	0	0	0	0	GU819685.1.1248_Eukaryota;SAR;Alveolata;Protalveolata;Syndiniales;Syndiniales_Group_I;uncultured_dinoflagellate
2	0	2	0	1	0	0	0	0	AY840208.1.1762_Eukaryota;SAR;Alveolata;Dinoflagellata;Dinophyceae;Gymnodiniphycidae;Gymnodinium_clade;uncultured_Gymnodinium
1	0	1	1	0	0	2	0	0	JQ226392.1.1612_Eukaryota;SAR;Stramenopiles;MAST-8;uncultured_eukaryote
1	0	0	0	0	0	0	0	0	KJ762559.1.1779_Eukaryota;SAR;Stramenopiles;MAST-3;MAST-3I;uncultured_eukaryote
2	0	0	1	0	0	0	0	0	KJ761439.1.1800_Eukaryota;SAR;Alveolata;Protalveolata;Syndiniales;Syndiniales_Group_II;uncultured_eukaryote
2	0	3	1	1	0	0	0	0	KJ754155.1.1753_Eukaryota;Opisthokonta;Holozoa;Metazoa_(Animalia);Eumetazoa;Ctenophora;Typhlocoela;Cydippida;Lampea_pancerina
1	0	0	0	0	0	0	0	0	KJ763505.1.1804_Eukaryota;SAR;Alveolata;Protalveolata;Syndiniales;Syndiniales_Group_II;uncultured_eukaryote
1	0	0	0	0	0	1	0	0	KJ760194.1.1803_Eukaryota;SAR;Rhizaria;Retaria;Polycystinea;Spumellaria;Cladococcus;uncultured_eukaryote
1	0	2	0	1	0	0	0	0	JF826385.1.1591_Eukaryota;SAR;Alveolata;Protalveolata;Syndiniales;uncultured_marine_alveolate
1	0	2	0	0	0	0	1	0	AF243501.1.1796_Eukaryota;SAR;Stramenopiles;Bicosoecida;Adriamonas;Adriamonas_peritocrescens
1	0	0	0	0	0	0	0	0	AKHW01020426.26104.27903_Eukaryota;Opisthokonta;Holozoa;Metazoa_(Animalia);Eumetazoa;Bilateria;Chordata;Vertebrata;Gnathostomata;Euteleostomi;Tetrapoda;Crocodylia;Alligator_mississippiensis_(American_alligator)
1	0	0	0	0	0	0	0	0	AY443025.1.1753_Eukaryota;SAR;Alveolata;Dinoflagellata;Dinophyceae;Gymnodiniphycidae;Gymnodinium_clade;Woloszynskia;Woloszynskia_leopoliensis
1	0	0	0	0	0	0	0	0	GU819725.1.1201_Eukaryota;SAR;Alveolata;Protalveolata;Syndiniales;Syndiniales_Group_II;uncultured_dinoflagellate
1	0	0	0	0	0	0	1	0	KJ763497.1.1804_Eukaryota;SAR;Alveolata;Protalveolata;Syndiniales;Amoebophrya;uncultured_eukaryote
1	0	0	0	0	0	1	0	0	KJ763198.1.1800_Eukaryota;SAR;Alveolata;Dinoflagellata;Dinophyceae;Gymnodiniphycidae;Kareniaceae;Karlodinium;uncultured_eukaryote
1	0	0	0	0	0	0	0	1	KJ760970.1.1800_Eukaryota;SAR;Alveolata;Protalveolata;Syndiniales;Syndiniales_Group_II;uncultured_eukaryote
1	0	2	2	0	2	3	0	0	JF790995.1.1777_Eukaryota;SAR;Alveolata;Protalveolata;Syndiniales;Syndiniales_Group_I;Takayama_cf._pulchellum
1	0	1	1	1	0	1	1	0	FN690234.1.1459_Eukaryota;Archaeplastida;Chloroplastida;Charophyta;Phragmoplastophyta;Streptophyta;Embryophyta;Tracheophyta;Spermatophyta;Magnoliophyta;uncultured_alveolate
1	0	0	0	0	0	0	0	0	FJ425749.1.1701_Eukaryota;Archaeplastida;Chloroplastida;Charophyta;Phragmoplastophyta;Streptophyta;Embryophyta;Tracheophyta;Spermatophyta;Magnoliophyta;Liliopsida;Asparagales;Eriaxis;Eriaxis_rigida
1	0	0	0	0	0	1	0	0	KJ763759.1.1797_Eukaryota;SAR;Rhizaria;Retaria;RAD_B;uncultured_eukaryote
1	0	1	2	0	0	0	1	0	KJ757660.1.1796_Eukaryota;SAR;Alveolata;Protalveolata;Syndiniales;Syndiniales_Group_II;uncultured_eukaryote
1	0	0	0	0	0	0	0	0	AB090828.1.1244_Eukaryota;Archaeplastida;Rhodophyceae;Cyanidiales;Galdieria;Galdieria_sulphuraria
1	0	0	0	0	0	0	1	0	EU793715.1.1685_Eukaryota;SAR;Alveolata;Protalveolata;Syndiniales;Syndiniales_Group_II;uncultured_syndiniales
1	0	0	1	0	0	1	0	0	KJ758381.1.1800_Eukaryota;SAR;Alveolata;Dinoflagellata;Dinophyceae;Gymnodiniphycidae;Gymnodinium_clade;uncultured_eukaryote
1	0	1	0	0	2	0	0	2	KC488416.1.1700_Eukaryota;SAR;Alveolata;Dinoflagellata;Dinophyceae;Gymnodiniphycidae;Gymnodinium_clade;uncultured_dinoflagellate
2	0	0	0	0	0	1	0	0	KJ762705.1.1799_Eukaryota;SAR;Alveolata;Protalveolata;Syndiniales;Syndiniales_Group_I;uncultured_eukaryote
1	0	0	0	0	0	1	0	0	KJ763443.1.1805_Eukaryota;SAR;Rhizaria;Retaria;Polycystinea;Spumellaria;uncultured;uncultured_eukaryote
2	0	2	1	0	0	0	0	0	KJ759534.1.1800_Eukaryota;SAR;Alveolata;Protalveolata;Syndiniales;uncultured_eukaryote
1	0	0	0	0	0	0	0	0	FJ800599.1.1389_Eukaryota;SAR;Stramenopiles;Labyrinthulomycetes;TAGIRI-15;uncultured_labyrinthulid
2	0	2	1	3	1	1	1	0	KF129909.1.1758_Eukaryota;SAR;Rhizaria;Retaria;RAD_B;uncultured_eukaryote
1	0	1	1	1	1	2	3	2	KJ761653.1.1798_Eukaryota;SAR;Alveolata;Protalveolata;Syndiniales;Syndiniales_Group_II;uncultured_eukaryote
1	0	0	1	0	1	0	0	0	GU824035.1.1400_Eukaryota;SAR;Stramenopiles;Labyrinthulomycetes;AB3F14RJ3E10;uncultured_eukaryote
1	0	3	0	0	0	0	1	0	AY919821.1.1744_Eukaryota;SAR;Alveolata;Protalveolata;Perkinsidae;Parvilucifera;uncultured_freshwater_eukaryote
1	0	0	1	1	0	0	0	0	DD260345.18.1357_Eukaryota;Opisthokonta;Holozoa;Metazoa_(Animalia);Eumetazoa;Bilateria;Chordata;Vertebrata;Gnathostomata;Euteleostomi;Tetrapoda;Mammalia;unidentified
1	0	0	0	0	0	0	0	0	GU479667.1.1524_Eukaryota;SAR;Alveolata;Apicomplexa;Conoidasida;Coccidia;Eimeriorina;Goussia;Eimeria_rutili
1	0	0	0	0	0	0	0	0	KC488490.1.1676_Eukaryota;SAR;Alveolata;Protalveolata;Syndiniales;Syndiniales_Group_I;uncultured_marine_alveolate
1	0	0	0	1	1	1	0	0	KJ762569.1.1762_Eukaryota;SAR;Alveolata;Ciliophora;Intramacronucleata;Conthreep;Nassophorea;uncultured;uncultured_eukaryote
2	0	1	0	0	0	0	0	1	KC488509.1.1708_Eukaryota;SAR;Alveolata;Protalveolata;Syndiniales;Syndiniales_Group_II;uncultured_marine_alveolate
1	0	0	0	0	0	0	0	0	KJ763664.1.1800_Eukaryota;SAR;Alveolata;Protalveolata;Syndiniales;Syndiniales_Group_II;uncultured_eukaryote
1	0	0	0	0	0	0	0	0	KJ763571.1.1802_Eukaryota;SAR;Alveolata;Protalveolata;Syndiniales;Amoebophrya;uncultured_eukaryote
2	0	0	0	0	0	0	0	0	JF791052.1.1777_Eukaryota;SAR;Alveolata;Protalveolata;Syndiniales;Syndiniales_Group_II;uncultured_Amoebophrya
1	0	0	2	0	1	0	0	1	FJ000257.1.1376_Eukaryota;SAR;Alveolata;Protalveolata;Syndiniales;Duboscquella;uncultured_eukaryote
1	0	0	0	0	0	0	1	0	KJ762753.1.1798_Eukaryota;SAR;Alveolata;Protalveolata;Syndiniales;Amoebophrya;uncultured_eukaryote
1	0	1	0	0	2	0	0	0	EU162619.1.1753_Eukaryota;SAR;Alveolata;Dinoflagellata;Dinophyceae;Gymnodiniphycidae;Suessiaceae;Biecheleria;uncultured_alveolate
1	0	1	1	0	2	1	1	1	KC488363.1.1629_Eukaryota;SAR;Alveolata;Ciliophora;Intramacronucleata;Conthreep;Nassophorea;uncultured;uncultured_ciliate
1	0	0	0	0	0	0	0	0	GU823363.1.1210_Eukaryota;SAR;Stramenopiles;MAST-8;uncultured_stramenopile
1	0	0	0	0	1	0	0	0	AB032644.1.1781_Eukaryota;Opisthokonta;Nucletmycea;Fungi;Dikarya;Basidiomycota;Agaricomycotina;Tremellomycetes;Tremellales;Tremellaceae;Cryptococcus;Cryptococcus_marinus
1	0	1	1	0	0	0	0	0	KJ763245.1.1785_Eukaryota;DH147-EKD10;uncultured_eukaryote
1	0	0	0	0	0	0	0	0	KF130321.1.1751_Eukaryota;SAR;Alveolata;Protalveolata;Syndiniales;Syndiniales_Group_II;uncultured_eukaryote
1	0	0	0	0	0	0	0	0	AY046663.1.1204_Eukaryota;Excavata;Discoba;Jakobida;uncultured_eukaryote
1	0	0	0	1	0	1	0	0	KJ759242.1.1793_Eukaryota;SAR;Alveolata;NIF-4C10;uncultured_eukaryote
1	0	0	0	0	0	0	0	0	JQ041659.1.1904_Eukaryota;Archaeplastida;Chloroplastida;Charophyta;Phragmoplastophyta;Streptophyta;Embryophyta;Tracheophyta;Spermatophyta;Magnoliophyta;Liliopsida;Alismatales;Halophila;Halophila_minor
1	0	0	0	1	1	1	0	0	KJ757184.1.1806_Eukaryota;SAR;Alveolata;Protalveolata;Syndiniales;Syndiniales_Group_II;uncultured_eukaryote
1	0	0	0	0	1	0	0	0	KJ759099.1.1781_Eukaryota;SAR;Alveolata;Ciliophora;Intramacronucleata;Spirotrichea;uncultured_eukaryote
2	0	0	0	0	0	0	0	0	AC212345.150930.152678_Eukaryota;Archaeplastida;Chloroplastida;Charophyta;Phragmoplastophyta;Streptophyta;Embryophyta;Tracheophyta;Spermatophyta;Magnoliophyta;Liliopsida;Poales;Zea;Zea_mays
1	0	0	1	4	1	3	1	0	KJ760279.1.2063_Eukaryota;Excavata;Discoba;Discicristata;Euglenozoa;Diplonemea;SCM38C39_marine_group;uncultured_eukaryote
1	0	0	0	0	0	0	0	0	GU824660.1.1394_Eukaryota;SAR;Alveolata;Protalveolata;Syndiniales;uncultured;uncultured_eukaryote
1	0	1	0	0	2	0	1	0	KJ757392.1.1795_Eukaryota;SAR;Alveolata;Protalveolata;Syndiniales;uncultured_eukaryote
1	0	0	0	1	0	0	1	1	KJ759041.1.1796_Eukaryota;SAR;Alveolata;Protalveolata;Syndiniales;Amoebophrya;uncultured_eukaryote
1	0	0	1	0	1	1	0	0	KJ760339.1.1776_Eukaryota;SAR;Rhizaria;Retaria;Acantharia;Acantharea_Group_I;uncultured_eukaryote
1	0	0	0	0	0	0	0	0	L37905.1.1710_Eukaryota;Archaeplastida;Chloroplastida;Charophyta;Phragmoplastophyta;Streptophyta;Embryophyta;Tracheophyta;Spermatophyta;Magnoliophyta;Ranunculales;Akebia;Akebia_quinata
1	0	0	0	0	0	0	0	0	U42797.1.1727_Eukaryota;Archaeplastida;Chloroplastida;Charophyta;Phragmoplastophyta;Streptophyta;Embryophyta;Tracheophyta;Spermatophyta;Magnoliophyta;Fabales;Polygala;Polygala_pauciflora
1	0	0	0	0	0	1	0	1	KJ760857.1.1794_Eukaryota;SAR;Alveolata;Protalveolata;Syndiniales;Syndiniales_Group_II;uncultured_eukaryote
1	0	1	0	0	0	1	0	0	JX473659.1.1746_Eukaryota;SAR;Alveolata;Dinoflagellata;Incertae_Sedis;Blastodinium;Blastodinium_mangini
2	0	0	0	0	0	0	0	0	DQ167163.1.1797_Eukaryota;Opisthokonta;Holozoa;Metazoa_(Animalia);Porifera;Demospongiae;Haplosclerida;Pachydictyum_globosum
2	0	0	1	0	0	0	0	0	AY051086.1.1605_Eukaryota;SAR;Alveolata;Dinoflagellata;Dinophyceae;Gymnodiniphycidae;Suessiaceae;Symbiodinium;Symbiodinium_sp.
1	0	0	0	0	0	2	2	1	KJ757413.1.1797_Eukaryota;SAR;Alveolata;Protalveolata;Syndiniales;Syndiniales_Group_II;uncultured_eukaryote
1	0	0	0	0	0	0	0	0	KJ762273.1.1800_Eukaryota;SAR;Alveolata;Protalveolata;Syndiniales;Syndiniales_Group_II;uncultured_eukaryote
1	0	0	0	0	0	0	0	0	KJ763729.1.1789_Eukaryota;SAR;Alveolata;Protalveolata;Syndiniales;Syndiniales_Group_I;uncultured_eukaryote
1	0	0	0	0	0	1	0	0	DQ238043.1.1803_Eukaryota;SAR;Alveolata;Dinoflagellata;Dinophyceae;Prorocentrales;Prorocentrum;Prorocentrum_levis
1	0	1	0	4	2	2	1	1	KJ757145.1.1797_Eukaryota;SAR;Alveolata;Protalveolata;Syndiniales;Syndiniales_Group_II;uncultured_eukaryote
1	0	1	0	1	2	0	1	0	KJ758375.1.1795_Eukaryota;SAR;Stramenopiles;Ochrophyta;Diatomea;Bacillariophytina;Bacillariophyceae;Fragilariopsis;uncultured_eukaryote
1	0	2	0	0	0	0	0	0	EU287796.1.1798_Eukaryota;SAR;Rhizaria;Retaria;RAD_A;uncultured_marine_Polycystinea
1	0	0	0	0	0	0	0	0	EU162633.1.1794_Eukaryota;SAR;Rhizaria;Cercozoa;Novel_Clade_10;uncultured_cercozoan
4	0	0	2	0	1	3	3	1	KJ763438.1.1798_Eukaryota;SAR;Alveolata;Protalveolata;Syndiniales;Syndiniales_Group_II;uncultured_eukaryote
1	0	0	3	1	1	2	2	0	JF791036.1.1777_Eukaryota;SAR;Alveolata;Protalveolata;Syndiniales;Syndiniales_Group_II;uncultured_Amoebophrya
1	0	0	0	0	1	1	1	0	JN606065.1.1798_Eukaryota;SAR;Alveolata;Protalveolata;Syndiniales;Duboscquella;Euduboscquella_crenulata
1	0	0	0	0	0	0	0	0	KC671266.1.1815_Eukaryota;Opisthokonta;Nucletmycea;Fungi;Dikarya;Basidiomycota;Agaricomycotina;Agaricomycetes;uncultured_fungus
1	0	0	0	0	0	0	1	0	JN098211.1.1537_Eukaryota;SAR;Alveolata;Dinoflagellata;Dinophyceae;Peridiniphycidae;Gonyaulacales;Alexandrium;uncultured_dinoflagellate
1	0	0	2	0	0	2	2	2	KF130152.1.1736_Eukaryota;SAR;Rhizaria;Retaria;Acantharia;Acantharea_Group_II;uncultured_eukaryote
1	0	0	0	0	0	0	0	0	KJ757725.1.1788_Eukaryota;SAR;Stramenopiles;Ochrophyta;Chrysophyceae;I76;uncultured_eukaryote
1	0	1	2	0	0	0	2	2	KJ761184.1.1793_Eukaryota;SAR;Alveolata;Protalveolata;Syndiniales;Syndiniales_Group_I;uncultured_eukaryote
1	0	0	0	0	0	0	0	0	AOCO010031517.8492.10278_Eukaryota;Archaeplastida;Chloroplastida;Charophyta;Phragmoplastophyta;Streptophyta;Embryophyta;Tracheophyta;Spermatophyta;Magnoliophyta;Liliopsida;Poales;Aegilops;Aegilops_tauschii
1	0	0	1	0	0	0	0	0	KJ925263.1.1690_Eukaryota;SAR;Alveolata;Protalveolata;Syndiniales;Syndiniales_Group_II;uncultured_eukaryote
1	0	3	0	0	0	1	1	0	AF330603.1.1813_Eukaryota;SAR;Alveolata;Dinoflagellata;Dinophyceae;Peridiniphycidae;Thoracosphaeraceae;Pfiesteria;Pfiesteria_piscicida
1	0	0	0	1	0	0	0	0	AF534771.1.1793_Eukaryota;Archaeplastida;Chloroplastida;Charophyta;Phragmoplastophyta;Streptophyta;Embryophyta;Tracheophyta;Spermatophyta;Magnoliophyta;Cucurbitales;Begonia;Begonia_scapigera
1	0	0	0	0	0	0	0	0	L49286.1.1727_Eukaryota;Archaeplastida;Chloroplastida;Charophyta;Phragmoplastophyta;Streptophyta;Embryophyta;Tracheophyta;Spermatophyta;Magnoliophyta;Ericales;Ipomopsis;Ipomopsis_aggregata
2	0	0	1	1	0	1	1	0	KJ760997.1.1796_Eukaryota;SAR;Alveolata;Protalveolata;Syndiniales;Hematodinium;uncultured_eukaryote
1	0	0	0	0	0	0	0	1	AY443013.1.1753_Eukaryota;SAR;Alveolata;Dinoflagellata;Dinophyceae;Peridiniphycidae;Gonyaulacales;Gonyaulax;Gonyaulax_verior
1	0	0	1	1	0	0	0	0	KJ757089.1.1799_Eukaryota;SAR;Rhizaria;Retaria;RAD_B;uncultured_eukaryote
1	0	0	0	0	0	0	0	0	HM581745.1.1796_Eukaryota;SAR;Stramenopiles;Labyrinthulomycetes;D52;uncultured_marine_eukaryote
2	0	1	2	3	5	3	1	1	KJ762505.1.2053_Eukaryota;Excavata;Discoba;Discicristata;Euglenozoa;Diplonemea;SCM38C39_marine_group;uncultured_eukaryote
1	0	1	0	1	2	1	0	0	AYOE01030887.8131.9910_Eukaryota;Archaeplastida;Chloroplastida;Charophyta;Phragmoplastophyta;Streptophyta;Embryophyta;Tracheophyta;Spermatophyta;Magnoliophyta;Malvales;Gossypium;Gossypium_arboreum
1	0	1	0	0	0	1	0	0	KJ760287.1.1801_Eukaryota;SAR;Alveolata;Protalveolata;Syndiniales;Syndiniales_Group_II;uncultured_eukaryote
1	0	0	2	5	2	1	1	3	KJ757502.1.1797_Eukaryota;SAR;Alveolata;Protalveolata;Syndiniales;Syndiniales_Group_II;uncultured_eukaryote
1	0	0	0	0	0	0	0	0	KJ757178.1.1803_Eukaryota;SAR;Alveolata;Protalveolata;Syndiniales;Syndiniales_Group_II;uncultured_eukaryote
1	0	0	0	0	0	2	1	1	KJ762748.1.1763_Eukaryota;SAR;Alveolata;Ciliophora;Intramacronucleata;Conthreep;Oligohymenophorea;Scuticociliatia;uncultured;uncultured_eukaryote
1	0	0	0	1	0	0	0	0	EU793772.1.1655_Eukaryota;SAR;Alveolata;Protalveolata;Syndiniales;Amoebophrya;uncultured_syndiniales
1	0	0	0	0	0	0	0	2	KJ759418.1.1799_Eukaryota;SAR;Alveolata;Dinoflagellata;Dinophyceae;Gymnodiniphycidae;Gyrodinium;uncultured_eukaryote
1	0	0	0	0	0	4	0	1	KJ759847.1.1754_Eukaryota;SAR;Alveolata;Ciliophora;Intramacronucleata;Conthreep;Nassophorea;uncultured;uncultured_eukaryote
1	0	0	1	0	0	0	0	0	AB217630.1.1814_Eukaryota;SAR;Stramenopiles;Ochrophyta;Dictyochophyceae;Florenciellales;Pseudochattonella;Pseudochattonella_verruculosa
1	0	0	1	2	0	2	0	1	KJ763210.1.1798_Eukaryota;SAR;Alveolata;Dinoflagellata;Dinophyceae;Gymnodiniphycidae;Gyrodinium;uncultured_eukaryote
1	0	0	0	0	0	0	1	0	EU793684.1.1573_Eukaryota;SAR;Alveolata;Protalveolata;Syndiniales;Amoebophrya;uncultured_syndiniales
1	0	0	0	0	0	1	1	0	KJ760915.1.1798_Eukaryota;SAR;Alveolata;Protalveolata;Syndiniales;Syndiniales_Group_II;uncultured_eukaryote
1	0	0	0	0	0	0	0	0	AY103191.1.1759_Eukaryota;SAR;Alveolata;Ciliophora;Intramacronucleata;Conthreep;Oligohymenophorea;Scuticociliatia;Paranophrys;Paranophrys_magna
1	0	0	0	0	1	0	0	0	KJ759690.1.1806_Eukaryota;SAR;Alveolata;Dinoflagellata;Dinophyceae;Incertae_Sedis;Azadinium;uncultured_eukaryote
1	0	3	0	0	0	0	0	0	KJ758065.1.1800_Eukaryota;SAR;Alveolata;Dinoflagellata;Dinophyceae;Gymnodiniphycidae;Suessiaceae;Symbiodinium;uncultured_eukaryote
1	0	0	0	0	0	0	0	0	KJ757391.1.1803_Eukaryota;SAR;Alveolata;Protalveolata;Syndiniales;Syndiniales_Group_II;uncultured_eukaryote
1	0	0	0	1	0	0	0	0	ADDF02155034.50.1904_Eukaryota;Opisthokonta;Holozoa;Metazoa_(Animalia);Eumetazoa;Bilateria;Chordata;Vertebrata;Gnathostomata;Euteleostomi;Tetrapoda;Mammalia;Homo_sapiens_(human)
1	0	0	0	0	0	0	1	0	KJ761469.1.1792_Eukaryota;SAR;Alveolata;Protalveolata;Syndiniales;Syndiniales_Group_I;uncultured_eukaryote
1	0	0	1	3	1	1	2	1	KJ762656.1.1797_Eukaryota;SAR;Rhizaria;Retaria;Polycystinea;Spumellaria;uncultured;uncultured_eukaryote
1	0	0	0	0	0	0	0	0	KJ762657.1.1799_Eukaryota;SAR;Alveolata;Protalveolata;Syndiniales;Syndiniales_Group_V;uncultured_eukaryote
1	0	0	0	0	0	0	1	0	KJ763294.1.1801_Eukaryota;SAR;Alveolata;Protalveolata;Syndiniales;Syndiniales_Group_II;uncultured_eukaryote
1	0	1	0	0	0	0	0	1	KJ763916.1.1800_Eukaryota;SAR;Alveolata;Protalveolata;Syndiniales;uncultured_eukaryote
1	0	0	0	0	0	0	0	0	KJ925439.1.1500_Eukaryota;SAR;Alveolata;NIF-4C10;uncultured_eukaryote
1	0	0	0	0	0	0	0	0	GU385609.1.1711_Eukaryota;SAR;Stramenopiles;Ochrophyta;Diatomea;Bacillariophytina;Bacillariophyceae;Rhaphoneis;uncultured_marine_eukaryote
1	0	0	0	1	1	0	0	0	JQ439943.1.1787_Eukaryota;SAR;Alveolata;Dinoflagellata;Dinophyceae;Esoptrodinium_sp._HP
1	0	0	0	0	1	0	0	0	AB712501.1.1690_Eukaryota;Opisthokonta;Nucletmycea;Fungi;Dikarya;Basidiomycota;Basidiomycotina;Dacrymycetes;Dacrymycetales;Dacrymycetaceae;Dacrymyces;Dacrymyces_minutus
1	0	0	0	0	0	0	0	0	KC486463.1.1626_Eukaryota;SAR;Alveolata;Protalveolata;Colpodellida;Colpodella;uncultured_Colpodellidae
1	0	1	0	0	0	0	0	0	JQ439940.1.1798_Eukaryota;SAR;Alveolata;Dinoflagellata;Dinophyceae;Esoptrodinium_sp._CCP2
1	0	0	0	0	0	0	0	0	AF164247.1.1763_Eukaryota;Opisthokonta;Nucletmycea;Fungi;Chytridiomycota;Incertae_Sedis;Chytridiomycetes;Spizellomycetales;Spizellomycetaceae;Gaertneriomyces;Gaertneriomyces_semiglobifer
1	0	0	0	0	0	0	0	0	DQ790115.1.1796_Eukaryota;Archaeplastida;Chloroplastida;Charophyta;Phragmoplastophyta;Streptophyta;Embryophyta;Tracheophyta;Spermatophyta;Magnoliophyta;Santalales;Malania;Malania_oleifera
1	0	0	0	0	0	0	0	0	JF791074.1.1777_Eukaryota;SAR;Stramenopiles;MAST-3;MAST-3E;uncultured_marine_eukaryote
1	0	0	0	0	0	0	0	0	FJ899707.1.1728_Eukaryota;Opisthokonta;Holozoa;Metazoa_(Animalia);Eumetazoa;Cnidaria;Anthozoa;Hexacorallia;Actiniaria;Edwardsiella_lineata
1	0	0	1	0	1	0	0	0	KJ758362.1.1802_Eukaryota;SAR;Alveolata;SGUH942;uncultured_eukaryote
1	0	0	0	0	0	0	0	0	FN690411.1.1710_Eukaryota;SAR;Rhizaria;Cercozoa;Thecofilosea;WHOI-LI1-14;uncultured_cercozoan
1	0	0	0	0	0	1	0	0	FR874463.1.1798_Eukaryota;Haptophyta;Prymnesiophyceae;Prymnesiales;Chrysochromulina;uncultured_marine_picoeukaryote
1	0	0	0	0	0	0	0	0	AF358112.1.1821_Eukaryota;Opisthokonta;Holozoa;Metazoa_(Animalia);Eumetazoa;Ctenophora;Typhlocoela;Platyctenida;Coeloplana_agniae
1	0	3	1	1	1	0	0	0	KJ761758.1.1773_Eukaryota;SAR;Alveolata;Ciliophora;Intramacronucleata;Spirotrichea;Oligotrichia;uncultured_eukaryote
1	0	0	0	0	0	0	0	0	HM308872.1.1310_Bacteria;Cyanobacteria;Chloroplast;uncultured_eukaryote
0	0	1	0	0	0	0	0	0	JN392867.1.1777_Eukaryota;Archaeplastida;Chloroplastida;Charophyta;Phragmoplastophyta;Streptophyta;Embryophyta;Tracheophyta;Spermatophyta;Magnoliophyta;Santalales;Balanophora;Balanophora_indica
0	0	2	0	0	0	0	0	0	KJ763899.1.1804_Eukaryota;SAR;Alveolata;Protalveolata;Syndiniales;Syndiniales_Group_II;uncultured_eukaryote
0	0	1	0	0	0	0	0	0	HM581750.1.1803_Eukaryota;DH147-EKD10;uncultured_marine_eukaryote
0	0	1	0	0	0	0	0	0	KJ759850.1.1664_Eukaryota;SAR;Alveolata;Ciliophora;Intramacronucleata;Litostomatea;Mesodiniidae;uncultured;uncultured_eukaryote
0	0	1	0	0	0	0	0	0	JQ782028.1.1806_Eukaryota;SAR;Stramenopiles;MAST-4;MAST-4D;uncultured_stramenopile
0	0	1	0	0	0	0	0	0	JX242612.1.1678_Eukaryota;Opisthokonta;Nucletmycea;Fungi;Zygomycota;Entomophthoromycotina;Incertae_Sedis;Entomophthorales;Ancylistaceae;Conidiobolus;Conidiobolus_firmipilleus
0	0	1	1	0	1	0	1	2	EU793713.1.1661_Eukaryota;SAR;Alveolata;Protalveolata;Syndiniales;Syndiniales_Group_I;uncultured_syndiniales
0	0	1	0	0	0	0	0	0	AY377636.1.1749_Eukaryota;Opisthokonta;Holozoa;Metazoa_(Animalia);Eumetazoa;Bilateria;Mollusca;Polyplacophora;Neoloricata;Chaetopleura_apiculata
0	0	1	1	1	0	0	0	0	EF172830.1.1667_Eukaryota;SAR;Alveolata;Protalveolata;Syndiniales;Syndiniales_Group_I;uncultured_eukaryote
0	0	1	0	0	0	0	0	0	KJ759509.1.1799_Eukaryota;SAR;Alveolata;Protalveolata;Syndiniales;Syndiniales_Group_II;uncultured_eukaryote
0	0	1	0	0	0	0	0	0	JN098206.1.1539_Eukaryota;SAR;Alveolata;Dinoflagellata;Dinophyceae;Peridiniphycidae;Gonyaulacales;Alexandrium;uncultured_dinoflagellate
0	0	3	0	0	0	0	0	0	AY525019.1.1211_Eukaryota;SAR;Alveolata;Dinoflagellata;Dinophyceae;Gymnodiniphycidae;Suessiaceae;Symbiodinium;Symbiodinium_sp._ex_Rhytisma_fulvum_fulvum
0	0	1	0	0	0	1	1	2	KJ762678.1.1769_Eukaryota;SAR;Alveolata;Ciliophora;Intramacronucleata;Spirotrichea;Choreotrichia;uncultured;uncultured_eukaryote
0	0	2	0	0	0	0	0	0	DQ103860.1.1801_Eukaryota;SAR;Alveolata;Dinoflagellata;Dinophyceae;Gymnodiniphycidae;Gymnodinium_clade;Gymnodinium;uncultured_marine_eukaryote
0	0	1	0	0	0	1	0	0	FJ775726.1.1769_Eukaryota;SAR;Alveolata;Ciliophora;Intramacronucleata;Spirotrichea;Hypotrichia;Monocoronella;Monocoronella_carnea
0	0	1	0	0	0	0	0	4	M14649.1.1801_Eukaryota;SAR;Alveolata;Dinoflagellata;Dinophyceae;Prorocentrales;Prorocentrum;Prorocentrum_micans
0	0	1	0	0	0	0	0	0	KC488620.1.1685_Eukaryota;Incertae_Sedis;Telonema;uncultured_Telonemida
0	0	1	0	1	1	0	0	0	KJ761403.1.1797_Eukaryota;SAR;Rhizaria;Retaria;RAD_B;uncultured_eukaryote
0	0	1	0	0	0	0	0	0	KF129739.1.1758_Eukaryota;SAR;Rhizaria;Retaria;RAD_B;uncultured_eukaryote
0	0	1	0	0	0	0	0	0	Z86098.1.1800_Eukaryota;Opisthokonta;Holozoa;Metazoa_(Animalia);Eumetazoa;Cnidaria;Anthozoa;Hexacorallia;Actiniaria;Anthopleura_midori
0	0	2	0	0	2	0	0	0	KJ762368.1.1776_Eukaryota;SAR;Alveolata;Ciliophora;Intramacronucleata;Spirotrichea;Oligotrichia;uncultured;uncultured_eukaryote
0	0	2	0	0	0	0	0	0	EF486862.1.1696_Eukaryota;SAR;Alveolata;Ciliophora;Intramacronucleata;Spirotrichea;Oligotrichia;Omegastrombidium;Omegastrombidium_elegans
0	0	2	0	0	1	0	0	4	KJ763560.1.1797_Eukaryota;SAR;Alveolata;Protalveolata;Syndiniales;Syndiniales_Group_II;uncultured_eukaryote
0	0	1	0	0	0	0	1	0	AB564298.1.1800_Eukaryota;SAR;Alveolata;Dinoflagellata;Dinophyceae;Peridiniphycidae;Peridiniales;Herdmania;Herdmania_litoralis
0	0	1	0	1	2	0	0	0	AY664946.1.1755_Eukaryota;SAR;Alveolata;Dinoflagellata;SCM28C1;uncultured_eukaryote
0	0	3	1	0	0	0	0	0	KJ761195.1.1797_Eukaryota;SAR;Alveolata;Protalveolata;Syndiniales;Syndiniales_Group_II;uncultured_eukaryote
0	0	2	0	1	0	2	0	1	KC488420.1.1693_Eukaryota;SAR;Alveolata;Dinoflagellata;Dinophyceae;Gymnodiniphycidae;SCM27C9;uncultured_dinoflagellate
0	0	1	0	0	0	0	0	0	AB704005.1.1725_Eukaryota;SAR;Alveolata;Dinoflagellata;Dinophyceae;Gymnodiniphycidae;Kareniaceae;Karlodinium;Testudodinium_maedaense
0	0	2	1	0	1	0	0	0	KJ763405.1.1791_Eukaryota;SAR;Alveolata;Protalveolata;Syndiniales;Amoebophrya;uncultured_eukaryote
0	0	1	0	0	0	0	0	0	FJ914485.1.1512_Eukaryota;SAR;Alveolata;Dinoflagellata;Dinophyceae;Gymnodiniphycidae;Gyrodinium;uncultured_marine_dinoflagellate
0	0	1	0	0	0	0	0	0	KJ759833.1.1794_Eukaryota;SAR;Alveolata;Protalveolata;Syndiniales;Syndiniales_Group_II;uncultured_eukaryote
0	0	1	0	0	0	0	0	0	KJ761292.1.1792_Eukaryota;SAR;Alveolata;Protalveolata;Syndiniales;Syndiniales_Group_II;uncultured_eukaryote
0	0	1	0	0	0	1	1	0	JN832824.1.1705_Eukaryota;SAR;Alveolata;Protalveolata;Syndiniales;Syndiniales_Group_II;uncultured_eukaryote
0	0	1	0	0	0	0	0	0	HM236335.1.1755_Eukaryota;SAR;Alveolata;Ciliophora;Intramacronucleata;Conthreep;Oligohymenophorea;Scuticociliatia;Porpostoma;Porpostoma_notata
0	0	2	0	0	0	0	1	0	KJ763795.1.1805_Eukaryota;SAR;Alveolata;Dinoflagellata;Dinophyceae;Gymnodiniphycidae;Kareniaceae;Karlodinium;uncultured_eukaryote
0	0	2	0	0	0	0	0	0	KF129798.1.1760_Eukaryota;SAR;Alveolata;Protalveolata;Syndiniales;Syndiniales_Group_II;uncultured_eukaryote
0	0	1	1	0	0	1	0	0	KJ759331.1.1793_Eukaryota;SAR;Alveolata;Protalveolata;Syndiniales;Syndiniales_Group_II;uncultured_eukaryote
0	0	1	1	0	0	0	0	1	KJ762717.1.1797_Eukaryota;SAR;Alveolata;Protalveolata;Syndiniales;Syndiniales_Group_II;uncultured_eukaryote
0	0	1	0	1	1	0	0	0	JF791082.1.1777_Eukaryota;SAR;Alveolata;Protalveolata;Syndiniales;Duboscquella;uncultured_Duboscquella
0	0	1	0	0	0	0	0	0	AF120520.1.2239_Eukaryota;Opisthokonta;Holozoa;Metazoa_(Animalia);Eumetazoa;Bilateria;Mollusca;Gastropoda;Heterobranchia;Rissoella_caribaea
0	0	1	0	0	0	0	0	0	AY965865.1.1752_Eukaryota;Excavata;Discoba;Jakobida;Andalucia;Andalucia_godoyi
0	0	1	0	0	0	0	0	0	KF130327.1.1761_Eukaryota;SAR;Alveolata;Protalveolata;Syndiniales;Syndiniales_Group_I;uncultured_eukaryote
0	0	1	0	0	1	1	0	0	KJ763881.1.1781_Eukaryota;SAR;Alveolata;Ciliophora;Intramacronucleata;Spirotrichea;Oligotrichia;Pseudotontonia;uncultured_eukaryote
0	0	1	0	0	1	1	0	0	KJ763253.1.1799_Eukaryota;SAR;Alveolata;Dinoflagellata;Dinophyceae;Peridiniphycidae;Peridiniales;Peridiniopsis;uncultured_eukaryote
0	0	2	0	2	0	2	0	2	KJ759432.1.1798_Eukaryota;SAR;Alveolata;Protalveolata;Syndiniales;Syndiniales_Group_III;uncultured_eukaryote
0	0	1	0	0	0	0	0	0	EF219009.1.1685_Eukaryota;SAR;Alveolata;Protalveolata;Syndiniales;Syndiniales_Group_I;uncultured_eukaryote
0	0	1	0	0	0	0	0	0	KC486858.1.1649_Eukaryota;SAR;Alveolata;Protalveolata;Chromerida;Chromera;uncultured_apicomplexan
0	0	1	0	0	0	0	0	0	KJ760473.1.1808_Eukaryota;Opisthokonta;Holozoa;Metazoa_(Animalia);Eumetazoa;Bilateria;Arthropoda;Crustacea;Maxillopoda;Copepoda;uncultured_eukaryote
0	0	1	0	0	0	0	0	0	KJ761911.1.1779_Eukaryota;SAR;Alveolata;Ciliophora;Intramacronucleata;Spirotrichea;Oligotrichia;uncultured;uncultured_eukaryote
0	0	3	4	1	6	1	2	5	KJ760437.1.1800_Eukaryota;SAR;Alveolata;Protalveolata;Syndiniales;Syndiniales_Group_II;uncultured_eukaryote
0	0	1	0	0	0	0	0	0	AY665001.1.1752_Eukaryota;SAR;Alveolata;Protalveolata;Syndiniales;Amoebophrya;uncultured_eukaryote
0	0	2	0	1	0	0	0	0	AY443017.1.1752_Eukaryota;SAR;Alveolata;Dinoflagellata;Dinophyceae;Peridiniphycidae;Thoracosphaeraceae;Scrippsiella;Peridiniopsis_polonicum
0	0	1	0	0	0	2	0	0	KJ763402.1.1791_Eukaryota;SAR;Alveolata;Dinoflagellata;Dinophyceae;B7;uncultured_eukaryote
0	0	1	0	3	2	1	1	0	KJ758935.1.1797_Eukaryota;SAR;Alveolata;Protalveolata;Syndiniales;Syndiniales_Group_II;uncultured_eukaryote
0	0	1	0	0	0	1	0	0	AY490210.1.2008_Eukaryota;Excavata;Discoba;Discicristata;Euglenozoa;Diplonemea;Rhynchopus;Rhynchopus_sp._SH-2004-II
0	0	1	0	0	1	0	0	0	KF130310.1.1752_Eukaryota;SAR;Alveolata;Protalveolata;Syndiniales;Syndiniales_Group_V;uncultured_eukaryote
0	0	2	0	0	0	0	0	0	HM581723.1.1796_Eukaryota;Opisthokonta;Holozoa;Metazoa_(Animalia);Eumetazoa;Bilateria;Arthropoda;Crustacea;Maxillopoda;Copepoda;Cyclopoida;uncultured_marine_eukaryote
0	0	1	0	0	0	0	0	0	FJ876963.1.1767_Eukaryota;SAR;Alveolata;Ciliophora;Intramacronucleata;Spirotrichea;Choreotrichia;uncultured;Pelagostrobilidium_paraepacrum
0	0	2	0	0	0	0	0	0	KJ759272.1.1797_Eukaryota;SAR;Alveolata;Protalveolata;Syndiniales;Syndiniales_Group_V;uncultured_eukaryote
0	0	1	0	0	0	0	0	0	HM369699.1.1238_Eukaryota;SAR;Stramenopiles;MAST-3;MAST-3A;uncultured_eukaryote
0	0	1	0	0	0	0	0	0	DQ388460.1.1703_Eukaryota;SAR;Alveolata;Dinoflagellata;Dinophyceae;Prorocentrales;Exuviaella;Prorocentrum_cassubicum
0	0	1	0	0	0	0	0	0	EF024775.1.1757_Eukaryota;SAR;Alveolata;Ciliophora;Intramacronucleata;Spirotrichea;Hypotrichia;Holosticha;uncultured_Oxytrichidae
0	0	1	1	2	0	1	1	0	DQ310324.1.1555_Eukaryota;SAR;Alveolata;Dinoflagellata;Noctilucales;Abedinium;uncultured_marine_eukaryote
0	0	1	0	0	0	1	0	0	KF129668.1.1758_Eukaryota;SAR;Stramenopiles;Labyrinthulomycetes;D52;uncultured_eukaryote
0	0	1	0	0	0	0	0	0	KJ763746.1.1803_Eukaryota;SAR;Alveolata;Protalveolata;Syndiniales;Syndiniales_Group_II;uncultured_eukaryote
0	0	2	0	2	2	1	5	0	KJ762647.1.1790_Eukaryota;SAR;Alveolata;Protalveolata;Syndiniales;Syndiniales_Group_I;uncultured_eukaryote
0	0	1	0	0	0	0	0	0	AF372782.1.1551_Eukaryota;SAR;Alveolata;Dinoflagellata;Dinophyceae;Gymnodiniphycidae;Gyrodinium;uncultured_alveolate
0	0	3	2	0	1	5	0	1	KJ759088.1.1799_Eukaryota;SAR;Alveolata;Protalveolata;Syndiniales;Syndiniales_Group_II;uncultured_eukaryote
0	0	1	0	2	1	5	2	2	GU820089.1.1209_Eukaryota;SAR;Alveolata;Protalveolata;Syndiniales;uncultured_dinoflagellate
0	0	1	0	0	0	0	0	0	KJ757571.1.1810_Eukaryota;SAR;Rhizaria;Retaria;RAD_B;uncultured_eukaryote
0	0	3	0	0	0	0	1	1	KJ763789.1.1790_Eukaryota;SAR;Alveolata;Protalveolata;Syndiniales;Syndiniales_Group_I;uncultured_eukaryote
0	0	1	0	3	1	1	1	1	KC582938.1.1795_Eukaryota;SAR;Alveolata;Protalveolata;Syndiniales;Syndiniales_Group_II;uncultured_alveolate
0	0	1	0	0	0	0	0	0	KJ763788.1.1799_Eukaryota;SAR;Alveolata;Protalveolata;Syndiniales;Syndiniales_Group_II;uncultured_eukaryote
0	0	1	1	0	0	2	1	0	GU822146.1.1400_Eukaryota;SAR;Rhizaria;Retaria;Polycystinea;Nassellaria;Asp-05;uncultured_Rhizaria
0	0	1	0	0	0	0	0	0	FJ832127.1.1585_Eukaryota;SAR;Alveolata;Protalveolata;Perkinsidae;Perkinsus;uncultured_marine_eukaryote
0	0	3	2	0	2	3	2	1	KJ758195.1.1796_Eukaryota;SAR;Alveolata;Dinoflagellata;Dinophyceae;Gymnodiniphycidae;Gymnodinium_clade;Erythropsidinium;uncultured_eukaryote
0	0	1	0	0	0	0	0	0	KJ758876.1.1797_Eukaryota;SAR;Alveolata;Protalveolata;Syndiniales;Syndiniales_Group_II;uncultured_eukaryote
0	0	1	0	1	0	0	1	0	EF526873.1.1415_Eukaryota;SAR;Alveolata;Dinoflagellata;Dinophyceae;Gymnodiniphycidae;Suessiaceae;Symbiodinium;uncultured_marine_eukaryote
0	0	2	0	0	0	0	0	0	AY894305.1.1774_Eukaryota;Opisthokonta;Holozoa;Metazoa_(Animalia);Eumetazoa;Bilateria;Annelida;Polychaeta;Palpata;Phyllodocida;Sige_sp._THS-2005
0	0	1	0	0	0	0	0	0	KJ763153.1.1801_Eukaryota;SAR;Alveolata;Protalveolata;Syndiniales;Syndiniales_Group_I;uncultured_eukaryote
0	0	1	0	0	0	0	0	0	KJ757340.1.1793_Eukaryota;SAR;Alveolata;Protalveolata;Syndiniales;uncultured_eukaryote
0	0	1	1	0	0	0	0	0	JF791054.1.1777_Eukaryota;SAR;Alveolata;Protalveolata;Syndiniales;Syndiniales_Group_II;uncultured_eukaryote
0	0	1	0	0	0	0	0	0	KJ763291.1.1796_Eukaryota;SAR;Alveolata;Protalveolata;Syndiniales;Syndiniales_Group_II;uncultured_eukaryote
0	0	1	0	0	0	0	0	0	KJ759709.1.1792_Eukaryota;SAR;Alveolata;Protalveolata;Syndiniales;Syndiniales_Group_II;uncultured_eukaryote
0	0	2	1	1	0	0	1	0	KJ757071.1.1801_Eukaryota;SAR;Rhizaria;Retaria;Polycystinea;Spumellaria;uncultured;uncultured_eukaryote
0	0	1	0	0	0	0	0	0	KJ763557.1.1804_Eukaryota;DH147-EKD10;uncultured_eukaryote
0	0	1	0	0	0	0	0	0	JF781536.1.1807_Eukaryota;Opisthokonta;Holozoa;Metazoa_(Animalia);Eumetazoa;Bilateria;Arthropoda;Crustacea;Maxillopoda;Copepoda;Cyclopoida;Notodelphys_prasina
0	0	1	0	0	0	1	0	0	AY665026.1.1755_Eukaryota;SAR;Alveolata;Dinoflagellata;Dinophyceae;Gymnodiniphycidae;Gymnodinium_clade;Erythropsidinium;uncultured_eukaryote
0	0	2	0	0	0	0	0	0	KJ760506.1.1797_Eukaryota;SAR;Alveolata;Dinoflagellata;Dinophyceae;Peridiniphycidae;Thoracosphaeraceae;Oodinium;uncultured_eukaryote
0	0	1	0	0	0	0	0	0	KF417672.1.1575_Eukaryota;SAR;Stramenopiles;Ochrophyta;Diatomea;Bacillariophytina;Bacillariophyceae;Surirella_sp._TF-2014
0	0	1	0	0	0	0	0	0	AY620310.1.1267_Eukaryota;SAR;Rhizaria;Cercozoa;Imbricatea;Silicofilosea;Thaumatomonadida;Thaumatomonadidae;Thaumatomastix;uncultured_cercozoan
0	0	2	1	1	0	0	0	1	KJ757652.1.1801_Eukaryota;SAR;Rhizaria;Retaria;RAD_B;uncultured_eukaryote
0	0	1	0	0	0	0	0	0	KJ764242.1.1807_Eukaryota;SAR;Alveolata;Dinoflagellata;Dinophyceae;SL163A10;uncultured_eukaryote
0	0	1	0	2	0	0	0	0	KC172857.1.1710_Eukaryota;SAR;Rhizaria;Retaria;Acantharia;Arthracanthida;Lithoptera_sp._Vil161
0	0	1	2	0	1	0	1	0	KJ762623.1.1798_Eukaryota;SAR;Alveolata;Protalveolata;Syndiniales;Syndiniales_Group_II;uncultured_eukaryote
0	0	2	1	0	1	5	0	1	KJ763796.1.1800_Eukaryota;SAR;Alveolata;Protalveolata;Syndiniales;Syndiniales_Group_II;uncultured_eukaryote
0	0	3	0	0	0	1	0	0	FJ914479.1.1517_Eukaryota;SAR;Alveolata;Dinoflagellata;Dinophyceae;Gymnodiniphycidae;Gymnodinium_clade;Gymnodinium;uncultured_marine_dinoflagellate
0	0	2	2	2	0	2	1	0	KJ762719.1.1773_Eukaryota;SAR;Alveolata;Ciliophora;Intramacronucleata;Conthreep;Nassophorea;uncultured;uncultured_eukaryote
0	0	1	0	0	0	0	0	0	KJ762481.1.1796_Eukaryota;SAR;Alveolata;Protalveolata;Syndiniales;Syndiniales_Group_II;uncultured_eukaryote
0	0	2	1	0	0	1	1	0	FJ000200.1.1389_Eukaryota;SAR;Alveolata;Dinoflagellata;Dinophyceae;Gymnodiniphycidae;Gyrodinium;uncultured_eukaryote
0	0	1	0	0	1	0	0	0	KJ762927.1.1798_Eukaryota;SAR;Alveolata;Protalveolata;Syndiniales;Syndiniales_Group_I;uncultured_eukaryote
0	0	1	0	0	0	0	0	0	KJ758962.1.1799_Eukaryota;SAR;Alveolata;Protalveolata;Syndiniales;Syndiniales_Group_II;uncultured_eukaryote
0	0	1	0	0	0	0	0	0	KF130110.1.1758_Eukaryota;SAR;Alveolata;Protalveolata;Syndiniales;Syndiniales_Group_II;uncultured_eukaryote
0	0	1	0	0	0	0	0	0	JX567433.1.1479_Eukaryota;SAR;Stramenopiles;MAST-3;MAST-3B;uncultured_tintinnid_ciliate
0	0	1	0	0	0	0	0	0	DQ975474.1.1755_Eukaryota;SAR;Alveolata;Dinoflagellata;Dinophyceae;Incertae_Sedis;Sabulodinium;Sabulodinium_undulatum
0	0	1	0	0	0	0	1	0	KJ757676.1.1800_Eukaryota;SAR;Alveolata;Protalveolata;Syndiniales;Syndiniales_Group_II;uncultured_eukaryote
0	0	1	1	0	2	0	0	0	GQ380592.1.1788_Eukaryota;SAR;Alveolata;Dinoflagellata;Noctilucales;Noctiluca;Noctiluca_scintillans
0	0	2	0	0	0	1	0	1	JN587292.1.1211_Eukaryota;SAR;Alveolata;Dinoflagellata;Dinophyceae;Incertae_Sedis;Halostylodinium;Sinophysis_ebriola
0	0	1	0	0	1	0	0	0	FM244868.1.1766_Eukaryota;Opisthokonta;Holozoa;Metazoa_(Animalia);Eumetazoa;Bilateria;Chordata;Tunicata;Appendicularia;Copelata;Oikopleuridae;Megalocercus_huxleyi
0	0	1	0	0	0	0	0	1	EU189029.1.2030_Eukaryota;SAR;Rhizaria;Cercozoa;Ascetosporea;Paradiniidae;Paradinium;Paradinium_poucheti
0	0	1	0	0	0	0	0	0	KJ759275.1.1806_Eukaryota;Picozoa;Picomonadida;uncultured_eukaryote
0	0	2	1	0	1	0	1	0	GU823167.1.1219_Eukaryota;SAR;Stramenopiles;Labyrinthulomycetes;AI5F15RM1E10;uncultured_stramenopile
0	0	1	0	0	1	0	1	0	GU647168.1.1540_Eukaryota;SAR;Alveolata;Protalveolata;Syndiniales;Amoebophrya;uncultured_dinoflagellate
0	0	1	0	1	1	0	0	0	KJ759403.1.1802_Eukaryota;SAR;Alveolata;Protalveolata;Syndiniales;Syndiniales_Group_II;uncultured_eukaryote
0	0	2	0	1	0	0	0	0	AY664948.1.1754_Eukaryota;SAR;Alveolata;Dinoflagellata;Dinophyceae;Gymnodiniphycidae;SCM27C9;uncultured_eukaryote
0	0	1	0	0	0	0	0	0	DQ186525.1.1753_Eukaryota;SAR;Alveolata;Protalveolata;Syndiniales;Syndiniales_Group_II;uncultured_alveolate
0	0	1	0	0	0	0	0	0	KJ763635.1.1804_Eukaryota;SAR;Alveolata;Dinoflagellata;Dinophyceae;Gymnodiniphycidae;Gymnodinium_clade;Erythropsidinium;uncultured_eukaryote
0	0	1	0	0	0	0	1	0	AF290076.1.1623_Eukaryota;SAR;Alveolata;Ciliophora;Intramacronucleata;Conthreep;Nassophorea;uncultured;Uncultured_marine_colpodean_ciliate_DH147-EKD23
0	0	1	0	0	0	0	0	0	KJ757713.1.1797_Eukaryota;SAR;Alveolata;Protalveolata;Syndiniales;Syndiniales_Group_III;uncultured_eukaryote
0	0	2	0	1	0	0	0	1	KJ760688.1.1793_Eukaryota;SAR;Alveolata;Protalveolata;Syndiniales;Syndiniales_Group_I;uncultured_eukaryote
0	0	1	0	0	0	0	0	0	HM149543.1.1795_Eukaryota;Haptophyta;Prymnesiophyceae;Isochrysidales;Isochrysis;Isochrysis_galbana
0	0	2	0	1	0	0	0	0	KJ762735.1.1803_Eukaryota;SAR;Alveolata;Protalveolata;Syndiniales;Syndiniales_Group_II;uncultured_eukaryote
0	0	1	0	0	0	1	0	0	KJ759679.1.1801_Eukaryota;SAR;Alveolata;Protalveolata;Syndiniales;Syndiniales_Group_I;uncultured_eukaryote
0	0	1	0	0	0	0	0	0	EU418856.1.1814_Eukaryota;Opisthokonta;Holozoa;Metazoa_(Animalia);Eumetazoa;Bilateria;Annelida;Polychaeta;Palpata;Phyllodocida;Glycera_americana_(American_bloodworm)
0	0	1	0	0	0	0	0	0	KF130326.1.1755_Eukaryota;SAR;Stramenopiles;MAST-3;MAST-3A;uncultured_eukaryote
0	0	3	0	0	1	0	0	0	JN832834.1.1686_Eukaryota;SAR;Alveolata;Dinoflagellata;Dinophyceae;Gymnodiniphycidae;Gyrodinium;uncultured_eukaryote
0	0	1	0	0	1	0	0	1	KJ758171.1.1798_Eukaryota;SAR;Alveolata;Dinoflagellata;Dinophyceae;Gymnodiniphycidae;Gymnodinium_clade;Erythropsidinium;uncultured_eukaryote
0	0	4	1	0	0	0	0	2	KF129866.1.1747_Eukaryota;SAR;Alveolata;Protalveolata;Syndiniales;Syndiniales_Group_I;uncultured_eukaryote
0	0	3	0	0	0	0	0	0	KJ925307.1.1499_Eukaryota;SAR;Stramenopiles;Ochrophyta;Diatomea;Bacillariophytina;Mediophyceae;Skeletonema;uncultured_eukaryote
0	0	2	2	1	1	0	0	2	KJ760687.1.1798_Eukaryota;SAR;Stramenopiles;Ochrophyta;Diatomea;Bacillariophytina;Mediophyceae;Chaetoceros;uncultured_eukaryote
0	0	1	0	0	0	0	0	0	KJ763615.1.1800_Eukaryota;Opisthokonta;Holozoa;Metazoa_(Animalia);Eumetazoa;Bilateria;Arthropoda;Crustacea;Maxillopoda;Copepoda;Cyclopoida;uncultured_eukaryote
0	0	1	1	0	0	0	0	0	AB178585.1.1780_Eukaryota;SAR;Rhizaria;Retaria;Acantharia;Chaunocanthida;Amphiacon;Amphiacon_denticulatus
0	0	2	0	0	0	0	0	0	AB178588.1.1777_Eukaryota;SAR;Rhizaria;Retaria;Acantharia;Arthracanthida;Hexaconus;Hexaconus_serratus
0	0	1	1	0	2	0	0	0	KJ757147.1.1788_Eukaryota;SAR;Alveolata;Protalveolata;Syndiniales;Syndiniales_Group_II;uncultured_eukaryote
0	0	2	0	0	0	0	0	0	DQ536485.1.1796_Eukaryota;Opisthokonta;Nucletmycea;Fungi;Chytridiomycota;Incertae_Sedis;Chytridiomycetes;uncultured;Rhizophydium_sp._JEL316
0	0	2	1	0	1	1	1	1	KJ763681.1.1798_Eukaryota;SAR;Alveolata;Protalveolata;Syndiniales;Syndiniales_Group_I;uncultured_eukaryote
0	0	2	0	0	0	0	1	0	KJ763562.1.1796_Eukaryota;Picozoa;uncultured_eukaryote
0	0	1	1	2	0	0	0	0	KC488432.1.1668_Eukaryota;SAR;Alveolata;Protalveolata;Syndiniales;Syndiniales_Group_I;uncultured_dinoflagellate
0	0	3	3	1	0	1	0	4	KJ762954.1.1780_Eukaryota;Cryptophyceae;Cryptomonadales;Teleaulax;uncultured_eukaryote
0	0	1	0	0	0	2	0	1	JQ996372.1.1805_Eukaryota;SAR;Alveolata;Dinoflagellata;Dinophyceae;Dinophysiales;Sinophysis;Sinophysis_ebriola
0	0	1	0	1	0	0	0	0	HQ651793.1.1672_Eukaryota;SAR;Rhizaria;Retaria;Polycystinea;Nassellaria;Pseudocubus;Cladoscenium_tricolpium
0	0	1	0	0	0	0	0	0	EU793269.1.1663_Eukaryota;SAR;Alveolata;Protalveolata;Syndiniales;Syndiniales_Group_I;uncultured_syndiniales
0	0	1	0	0	0	0	0	0	AB330055.1.1510_Eukaryota;SAR;Alveolata;Ciliophora;Intramacronucleata;Conthreep;Phyllopharyngea;Cyrtophoria;Pithites;uncultured_eukaryote
0	0	1	0	0	0	0	0	0	HM194812.1.1765_Eukaryota;Opisthokonta;Holozoa;Metazoa_(Animalia);Eumetazoa;Cnidaria;Scyphozoa;Semaeostomeae;Pelagia_noctiluca
0	0	1	0	0	0	0	0	0	KJ757912.1.1798_Eukaryota;SAR;Alveolata;Dinoflagellata;Dinophyceae;Peridiniphycidae;Thoracosphaeraceae;Scrippsiella;uncultured_eukaryote
0	0	1	1	0	1	0	1	0	GU821391.1.1238_Eukaryota;SAR;Rhizaria;Retaria;Polycystinea;Spumellaria;uncultured;uncultured_Rhizaria
0	0	1	0	1	2	0	0	0	KJ763607.1.1794_Eukaryota;SAR;Alveolata;Protalveolata;Syndiniales;Syndiniales_Group_I;uncultured_eukaryote
0	0	1	0	0	0	0	0	0	KF417691.1.1703_Eukaryota;SAR;Stramenopiles;Ochrophyta;Diatomea;Bacillariophytina;Bacillariophyceae;Diatoma;Diatoma_tenue
0	0	1	1	0	2	0	1	0	KJ759609.1.1793_Eukaryota;SAR;Alveolata;Protalveolata;Syndiniales;Syndiniales_Group_I;uncultured_eukaryote
0	0	1	0	0	0	1	0	0	KJ759592.1.1801_Eukaryota;SAR;Alveolata;Protalveolata;Syndiniales;Syndiniales_Group_II;uncultured_eukaryote
0	0	1	0	0	0	0	0	0	DQ504337.1.1678_Eukaryota;SAR;Stramenopiles;MAST-9;MAST-9D;uncultured_heterokont
0	0	1	0	0	1	0	0	0	KF130605.1.1762_Eukaryota;Haptophyta;Prymnesiophyceae;Prymnesiales;Chrysochromulina;uncultured_eukaryote
0	0	2	0	0	0	0	0	0	DQ504333.1.1680_Eukaryota;Opisthokonta;Holozoa;Metazoa_(Animalia);Eumetazoa;Bilateria;Arthropoda;Crustacea;Maxillopoda;Copepoda;Copepoda_environmental_sample
0	0	1	0	0	1	0	1	0	KJ763660.1.1797_Eukaryota;SAR;Alveolata;Protalveolata;Syndiniales;Syndiniales_Group_II;uncultured_eukaryote
0	0	1	0	0	0	1	0	0	KJ759303.1.1801_Eukaryota;SAR;Alveolata;Protalveolata;Syndiniales;uncultured;uncultured_eukaryote
0	0	1	0	0	0	0	0	0	JQ996384.1.1805_Eukaryota;SAR;Alveolata;Dinoflagellata;Dinophyceae;Dinophysiales;Oxyphysis;Oxyphysis_oxytoxoides
0	0	1	0	0	0	0	0	0	HM640763.1.1740_Eukaryota;Archaeplastida;Chloroplastida;Charophyta;Phragmoplastophyta;Streptophyta;Embryophyta;Tracheophyta;Spermatophyta;Magnoliophyta;Liliopsida;Asparagales;Milligania;Milligania_stylosa
0	0	1	1	2	2	0	0	0	GU823868.1.1403_Eukaryota;SAR;Alveolata;Protalveolata;Syndiniales;Syndiniales_Group_I;uncultured_eukaryote
0	0	1	0	0	1	0	0	0	KF130582.1.1754_Eukaryota;SAR;Rhizaria;Retaria;Acantharia;Arthracanthida;uncultured_eukaryote
0	0	1	0	0	0	0	0	0	U94741.1.2950_Eukaryota;Amoebozoa;Discosea;Longamoebia;Centramoebida;Acanthamoeba;Acanthamoeba_lenticulata
0	0	1	1	0	0	0	0	0	KC488485.1.1680_Eukaryota;SAR;Alveolata;Protalveolata;Syndiniales;Syndiniales_Group_I;uncultured_marine_alveolate
0	0	1	0	0	0	0	0	1	AM491017.1.1785_Eukaryota;Haptophyta;Prymnesiophyceae;Prymnesiales;Chrysochromulina;Chrysochromulina_leadbeateri
0	0	1	0	0	0	0	0	0	AY996081.1.1760_Eukaryota;Opisthokonta;Holozoa;Metazoa_(Animalia);Eumetazoa;Bilateria;Annelida;Polychaeta;Palpata;Phyllodocida;Mystides_caeca
0	0	1	0	0	0	0	1	0	JQ446584.1.1227_Eukaryota;SAR;Alveolata;Dinoflagellata;Dinophyceae;Peridiniphycidae;Gonyaulacales;Heterodinium;Heterodinium_milneri
0	0	1	0	0	0	0	0	0	GU822230.1.1219_Eukaryota;SAR;Rhizaria;Retaria;Polycystinea;Spumellaria;uncultured_Rhizaria
0	0	3	0	1	0	3	0	0	AJ833631.1.1793_Eukaryota;SAR;Alveolata;Dinoflagellata;Dinophyceae;Peridiniphycidae;Gonyaulacales;Gonyaulax;Gonyaulax_polygramma
0	0	1	0	1	1	1	2	0	KJ757489.1.1795_Eukaryota;SAR;Alveolata;Protalveolata;Syndiniales;Syndiniales_Group_I;uncultured_eukaryote
0	0	1	0	0	0	0	0	0	KJ758254.1.1800_Eukaryota;SAR;Alveolata;Dinoflagellata;Dinophyceae;Gymnodiniphycidae;Gymnodinium_clade;Gymnodinium;uncultured_eukaryote
0	0	1	0	0	0	0	0	1	KJ762172.1.1789_Eukaryota;SAR;Alveolata;Protalveolata;Syndiniales;Syndiniales_Group_II;uncultured_eukaryote
0	0	1	0	0	0	0	0	0	KC488360.1.1665_Eukaryota;Opisthokonta;Holozoa;Choanomonada;Acanthoecida;uncultured_choanoflagellate
0	0	1	0	0	0	0	0	0	AB749063.1.1716_Eukaryota;SAR;Stramenopiles;Ochrophyta;Chrysophyceae;P34.45;uncultured_chrysophyte
0	0	1	0	0	0	0	0	0	KJ925474.1.1665_Eukaryota;SAR;Alveolata;Dinoflagellata;Dinophyceae;Gymnodiniphycidae;Incertae_Sedis;Cochlodinium;uncultured_eukaryote
0	0	1	0	0	0	0	0	0	JQ272321.1.1786_Eukaryota;Opisthokonta;Holozoa;Metazoa_(Animalia);Porifera;Calcarea;Calcaronea;Leucosolenida;Sycettusa_cf._simplex_OV-2012
0	0	2	0	0	0	0	0	0	DQ915169.1.1585_Eukaryota;SAR;Alveolata;Dinoflagellata;Dinophyceae;Gymnodiniphycidae;Incertae_Sedis;Cochlodinium;Cochlodinium_sp._isolate_UJ
0	0	1	0	0	0	0	0	0	AY854221.1.1415_Eukaryota;Opisthokonta;Holozoa;Metazoa_(Animalia);Eumetazoa;Bilateria;Nematoda;Chromadorea;Desmodorida;Monoposthia_costata
0	0	2	0	0	0	1	0	0	KJ757595.1.1794_Eukaryota;SAR;Alveolata;Protalveolata;Syndiniales;Syndiniales_Group_I;uncultured_eukaryote
0	0	1	0	0	1	2	0	1	KJ762455.1.1745_Eukaryota;SAR;Alveolata;Ciliophora;Intramacronucleata;Spirotrichea;Choreotrichia;uncultured;uncultured_eukaryote
0	0	2	0	1	0	1	1	0	KJ759565.1.1798_Eukaryota;SAR;Alveolata;Protalveolata;Syndiniales;Syndiniales_Group_III;uncultured_eukaryote
0	0	1	0	1	0	2	0	0	AF022194.1.1803_Eukaryota;SAR;Alveolata;Dinoflagellata;Dinophyceae;Gymnodiniphycidae;Gymnodinium_clade;Gymnodinium;Gymnodinium_fuscum
0	0	1	0	0	0	0	0	0	CAIC01006404.2232.3494_Eukaryota;Archaeplastida;Chloroplastida;Charophyta;Phragmoplastophyta;Streptophyta;Embryophyta;Tracheophyta;Spermatophyta;Magnoliophyta;Liliopsida;Zingiberales;Musa;Musa_acuminata_subsp._malaccensis
0	0	1	0	0	0	0	0	0	GU823304.1.1398_Eukaryota;SAR;Stramenopiles;MAST-3;MAST-3I;uncultured_stramenopile
0	0	1	0	0	1	0	0	0	JQ226578.1.1601_Eukaryota;Picozoa;Picomonadida;uncultured_eukaryote
0	0	2	0	0	0	0	0	0	GU824144.1.1220_Eukaryota;SAR;Alveolata;Dinoflagellata;Dinophyceae;Gymnodiniphycidae;Gyrodinium;uncultured_eukaryote
0	0	1	0	0	0	0	0	0	JX159440.1.1654_Eukaryota;Opisthokonta;Nucletmycea;Fungi;Dikarya;Basidiomycota;Agaricomycotina;Agaricomycetes;uncultured_Phanerochaete
0	0	1	1	0	0	0	0	1	KF130143.1.1760_Eukaryota;SAR;Alveolata;Protalveolata;Syndiniales;Syndiniales_Group_II;uncultured_eukaryote
0	0	1	0	0	0	0	0	0	KJ759988.1.1801_Eukaryota;SAR;Alveolata;Protalveolata;Syndiniales;Syndiniales_Group_II;uncultured_eukaryote
0	0	1	0	0	0	0	0	0	KJ759554.1.1802_Eukaryota;DH147-EKD10;uncultured_eukaryote
0	0	1	0	0	3	0	0	0	KF129753.1.1727_Eukaryota;SAR;Alveolata;Ciliophora;Intramacronucleata;Conthreep;Oligohymenophorea;Scuticociliatia;uncultured;uncultured_eukaryote
0	0	1	0	1	0	0	1	0	KJ763926.1.1799_Eukaryota;SAR;Alveolata;Protalveolata;Syndiniales;Syndiniales_Group_II;uncultured_eukaryote
0	0	1	1	1	0	3	0	0	KJ757501.1.1800_Eukaryota;SAR;Alveolata;Dinoflagellata;Dinophyceae;Gymnodiniphycidae;Amphidinium;uncultured_eukaryote
0	0	1	0	0	0	0	0	0	KJ757467.1.1796_Eukaryota;SAR;Alveolata;Protalveolata;Syndiniales;Syndiniales_Group_II;uncultured_eukaryote
0	0	1	0	0	0	0	0	0	KF129875.1.1761_Eukaryota;SAR;Alveolata;Protalveolata;Syndiniales;Syndiniales_Group_II;uncultured_eukaryote
0	0	1	0	0	0	0	0	0	KF651083.1.1747_Eukaryota;SAR;Alveolata;Incertae_Sedis;Colponema;Colponema_sp._Vietnam
0	0	2	1	0	0	0	0	1	KJ763015.1.1783_Eukaryota;SAR;Stramenopiles;MAST-1;uncultured_eukaryote
0	0	1	0	0	1	0	0	0	GU822806.1.1213_Eukaryota;SAR;Alveolata;Protalveolata;Syndiniales;Amoebophrya;uncultured_Rhizaria
0	0	1	0	0	0	0	1	0	KJ758000.1.1805_Eukaryota;SAR;Alveolata;Dinoflagellata;Dinophyceae;Gymnodiniphycidae;Gyrodinium;uncultured_eukaryote
0	0	1	0	0	1	1	1	1	FN598413.1.1341_Eukaryota;Excavata;Discoba;Discicristata;Euglenozoa;Diplonemea;SCM38C39_marine_group;uncultured_marine_diplonemid
0	0	1	1	1	0	0	1	0	KJ757707.1.1794_Eukaryota;SAR;Alveolata;Protalveolata;Syndiniales;Syndiniales_Group_II;uncultured_eukaryote
0	0	1	0	0	0	1	0	0	KJ757075.1.1788_Eukaryota;SAR;Alveolata;Protalveolata;Syndiniales;Syndiniales_Group_II;uncultured_eukaryote
0	0	1	1	0	0	0	0	0	EF526715.1.1490_Eukaryota;SAR;Alveolata;Dinoflagellata;Dinophyceae;Gymnodiniphycidae;Gyrodinium;uncultured_marine_eukaryote
0	0	1	0	1	2	1	1	0	KC488460.1.1689_Eukaryota;SAR;Alveolata;Protalveolata;Syndiniales;Syndiniales_Group_I;uncultured_marine_alveolate
0	0	1	1	2	1	0	1	0	JF790999.1.1777_Eukaryota;SAR;Alveolata;Protalveolata;Syndiniales;Syndiniales_Group_V;uncultured_syndiniales
0	0	1	0	0	0	0	0	0	AY381171.1.1732_Eukaryota;SAR;Stramenopiles;Labyrinthulomycetes;HE001005.112;uncultured_marine_eukaryote
0	0	1	0	0	0	0	0	0	FJ459763.1.1687_Eukaryota;SAR;Alveolata;Apicomplexa;Conoidasida;Gregarinasina;Eugregarinorida;Xiphocephalus_triplogemmatus
0	0	1	0	0	0	0	0	0	JQ222650.1.1623_Eukaryota;SAR;Alveolata;Protalveolata;Syndiniales;Syndiniales_Group_II;uncultured_eukaryote
0	0	1	0	0	0	1	0	1	KF130032.1.1757_Eukaryota;SAR;Alveolata;Protalveolata;Syndiniales;uncultured_eukaryote
0	0	1	0	0	1	0	1	2	KJ757347.1.1791_Eukaryota;SAR;Alveolata;Protalveolata;Syndiniales;Syndiniales_Group_II;uncultured_eukaryote
0	0	1	0	0	0	0	0	1	HM853767.1.1222_Eukaryota;SAR;Alveolata;Dinoflagellata;Dinophyceae;Dinophysiales;Triposolenia;Triposolenia_bicornis
0	0	1	0	0	0	1	0	0	HQ438130.1.1613_Eukaryota;Opisthokonta;Nucletmycea;Fungi;Dikarya;Basidiomycota;Pucciniomycotina;Microbotryomycetes;Sporidiobolales;uncultured_Basidiomycota
0	0	1	1	0	1	0	1	1	GU823903.1.1203_Eukaryota;SAR;Alveolata;Dinoflagellata;Dinophyceae;SCM37C61;uncultured_eukaryote
0	0	1	0	0	0	0	0	0	EU793841.1.1682_Eukaryota;SAR;Alveolata;Protalveolata;Syndiniales;Syndiniales_Group_II;uncultured_syndiniales
0	0	1	0	0	0	0	0	0	KJ759942.1.1759_Eukaryota;SAR;Alveolata;Protalveolata;Incertae_Sedis;Ellobiopsidae;uncultured_eukaryote
0	0	1	0	0	0	0	0	0	JQ795948.1.1707_Eukaryota;Archaeplastida;Chloroplastida;Charophyta;Phragmoplastophyta;Streptophyta;Embryophyta;Tracheophyta;Spermatophyta;Magnoliophyta;Opuntia_sp._MCCPL-2012
0	0	2	0	0	0	0	0	0	U18519.1.1736_Eukaryota;Archaeplastida;Chloroplastida;Charophyta;Phragmoplastophyta;Streptophyta;Embryophyta;Tracheophyta;Monilophyta;Psilotales;Psilotum;Psilotum_nudum
0	0	1	0	2	0	0	0	0	KC488492.1.1682_Eukaryota;SAR;Alveolata;Protalveolata;Syndiniales;Syndiniales_Group_II;uncultured_marine_alveolate
0	0	1	0	0	0	0	0	0	AB902201.1.1748_Eukaryota;SAR;Alveolata;Protalveolata;Perkinsidae;A31;uncultured_eukaryote
0	0	1	1	2	0	2	1	0	KJ763878.1.1793_Eukaryota;SAR;Alveolata;Protalveolata;Syndiniales;Syndiniales_Group_I;uncultured_eukaryote
0	0	1	0	0	0	0	0	0	KF129999.1.1757_Eukaryota;SAR;Alveolata;Protalveolata;Syndiniales;Syndiniales_Group_II;uncultured_eukaryote
0	0	1	2	1	0	0	0	0	KJ759844.1.1799_Eukaryota;SAR;Alveolata;Protalveolata;Syndiniales;Syndiniales_Group_II;uncultured_eukaryote
0	0	1	0	0	1	0	0	0	KJ759721.1.1800_Eukaryota;SAR;Alveolata;Protalveolata;Syndiniales;Syndiniales_Group_II;uncultured_eukaryote
0	0	1	0	0	2	2	0	5	KJ757139.1.1798_Eukaryota;SAR;Alveolata;Protalveolata;Syndiniales;Syndiniales_Group_II;uncultured_eukaryote
0	0	1	0	0	0	0	0	0	EF023544.1.1805_Eukaryota;SAR;Stramenopiles;Peronosporomycetes;Ochromonadaceae_environmental_sample
0	0	1	1	0	0	0	0	0	FR865625.2.1771_Eukaryota;SAR;Alveolata;Dinoflagellata;Dinophyceae;Peridiniphycidae;Gonyaulacales;Gonyaulax;Gonyaulax_spinifera
0	0	1	2	0	0	2	2	1	KJ757157.1.1806_Eukaryota;SAR;Alveolata;Dinoflagellata;Dinophyceae;uncultured_eukaryote
0	0	1	0	0	0	0	0	0	KJ760297.1.1807_Eukaryota;SAR;Alveolata;NIF-4C10;uncultured_eukaryote
0	0	1	0	1	0	0	2	1	FJ000262.1.1305_Eukaryota;SAR;Alveolata;Ciliophora;Intramacronucleata;Litostomatea;Mesodiniidae;uncultured;uncultured_eukaryote
0	0	1	1	2	0	1	2	0	KJ760020.1.2059_Eukaryota;Excavata;Discoba;Discicristata;Euglenozoa;Diplonemea;SCM38C39_marine_group;uncultured_eukaryote
0	0	1	0	0	0	0	0	0	KJ761726.1.1788_Eukaryota;SAR;Alveolata;Ciliophora;Intramacronucleata;Spirotrichea;Oligotrichia;Strombidium;uncultured_eukaryote
0	0	1	0	0	0	0	0	0	JN986788.1.1711_Eukaryota;SAR;Alveolata;Protalveolata;Chromerida;Chromera;Chromera_velia
0	0	1	0	0	0	0	0	0	KJ759736.1.1807_Eukaryota;SAR;Stramenopiles;MAST-3;MAST-3B;uncultured_eukaryote
0	0	1	0	0	0	0	0	0	KJ763592.1.1800_Eukaryota;SAR;Alveolata;Protalveolata;Syndiniales;Syndiniales_Group_II;uncultured_eukaryote
0	0	1	0	0	0	0	0	0	KJ760530.1.1801_Eukaryota;Opisthokonta;Holozoa;Metazoa_(Animalia);Eumetazoa;Bilateria;Arthropoda;Crustacea;Maxillopoda;Copepoda;Calanoida;uncultured_eukaryote
0	0	1	0	0	0	0	0	0	KJ763809.1.1784_Eukaryota;SAR;Alveolata;Protalveolata;Syndiniales;Syndiniales_Group_I;uncultured_eukaryote
0	0	2	2	1	1	2	0	2	FN598248.1.1348_Eukaryota;Excavata;Discoba;Discicristata;Euglenozoa;Diplonemea;SCM38C39_marine_group;uncultured_marine_diplonemid
0	0	1	0	0	0	0	0	0	JF826348.1.1605_Eukaryota;SAR;Alveolata;Protalveolata;Syndiniales;Syndiniales_Group_I;uncultured_marine_alveolate
0	0	1	0	0	0	0	0	0	KJ758635.1.1799_Eukaryota;SAR;Alveolata;Protalveolata;Syndiniales;Syndiniales_Group_I;uncultured_eukaryote
0	0	1	0	1	1	0	0	0	JN542574.1.2136_Eukaryota;Excavata;Discoba;Discicristata;Euglenozoa;Kinetoplastea;Metakinetoplastina;Neobodonida;Neobodo;uncultured_kinetoplastid
0	0	2	0	0	0	0	0	0	DQ186528.1.1696_Eukaryota;SAR;Alveolata;Protalveolata;Syndiniales;Amoebophrya;uncultured_alveolate
0	0	1	0	0	0	0	1	0	KC488514.1.1680_Eukaryota;SAR;Alveolata;Protalveolata;Syndiniales;Syndiniales_Group_I;uncultured_marine_alveolate
0	0	1	0	0	0	0	0	0	GQ144681.1.1826_Eukaryota;SAR;Rhizaria;Cercozoa;Imbricatea;Silicofilosea;Thaumatomonadida;Thaumatomonadidae;Thaumatomastix;Thaumatomastix_sp._CC002-Boundary_Bay
0	0	1	0	1	0	0	1	0	KJ757683.1.1801_Eukaryota;SAR;Alveolata;Dinoflagellata;Dinophyceae;Peridiniphycidae;Peridiniales;Peridinium;uncultured_eukaryote
0	0	1	0	0	0	0	0	0	JF417992.1.1802_Eukaryota;Opisthokonta;Holozoa;Metazoa_(Animalia);Eumetazoa;Bilateria;Arthropoda;Crustacea;Maxillopoda;Copepoda;Calanoida;Ive_sp._YHS-2012
0	0	1	0	0	1	0	0	0	DQ103859.1.1780_Eukaryota;SAR;Alveolata;Dinoflagellata;Dinophyceae;Gymnodiniphycidae;Gymnodinium_clade;M3-18G06;uncultured_marine_eukaryote
0	0	1	0	0	0	0	0	0	KJ761841.1.1776_Eukaryota;SAR;Alveolata;Ciliophora;Intramacronucleata;Spirotrichea;Oligotrichia;uncultured_eukaryote
0	0	1	0	0	1	1	1	0	AB505519.1.1657_Eukaryota;SAR;Alveolata;Ciliophora;Intramacronucleata;Conthreep;Nassophorea;uncultured;uncultured_eukaryote
0	0	1	0	0	0	1	1	0	KJ758251.1.1805_Eukaryota;SAR;Alveolata;NIF-4C10;uncultured_eukaryote
0	0	1	0	1	0	0	0	0	KJ757355.1.1805_Eukaryota;SAR;Alveolata;Protalveolata;Syndiniales;Syndiniales_Group_II;uncultured_eukaryote
0	0	1	0	0	0	1	0	2	AB695505.1.1607_Eukaryota;SAR;Alveolata;Ciliophora;Intramacronucleata;Litostomatea;Haptoria;uncultured;uncultured_eukaryote
0	0	1	0	0	0	0	0	0	EU793222.1.1462_Eukaryota;SAR;Alveolata;Protalveolata;Syndiniales;Syndiniales_Group_II;uncultured_syndiniales
0	0	1	0	0	0	0	0	0	KF130145.1.1771_Eukaryota;Incertae_Sedis;Palpitomonas;uncultured_eukaryote
0	0	1	1	0	0	0	1	0	KJ759535.1.1800_Eukaryota;SAR;Alveolata;Dinoflagellata;Dinophyceae;Gymnodiniphycidae;Incertae_Sedis;Akashiwo;uncultured_eukaryote
0	0	1	0	0	0	0	0	0	JF781543.1.1803_Eukaryota;Opisthokonta;Holozoa;Metazoa_(Animalia);Eumetazoa;Bilateria;Arthropoda;Crustacea;Maxillopoda;Copepoda;Cyclopoida;Lichomolgus_canui
0	0	1	1	0	0	0	0	0	KF129830.1.1759_Eukaryota;SAR;Alveolata;Protalveolata;Syndiniales;Amoebophrya;uncultured_eukaryote
0	0	1	0	0	0	0	0	0	AY877382.1.1795_Eukaryota;Archaeplastida;Chloroplastida;Charophyta;Phragmoplastophyta;Streptophyta;Embryophyta;Anthocerotophyta;Dendrocerotales;Megaceros;Megaceros_flagellaris
0	0	1	1	1	0	0	0	0	JX912166.1.1789_Eukaryota;SAR;Alveolata;Dinoflagellata;Dinophyceae;Prorocentrales;Prorocentrum;Prorocentrum_foraminosum
0	0	1	2	2	6	2	2	1	KF130502.1.1763_Eukaryota;SAR;Alveolata;Protalveolata;Syndiniales;Syndiniales_Group_II;uncultured_eukaryote
0	0	1	0	0	0	1	1	1	KJ759983.1.1797_Eukaryota;SAR;Rhizaria;Retaria;Polycystinea;Nassellaria;Pseudocubus;uncultured_eukaryote
0	0	1	0	0	1	0	0	0	JF791031.1.1777_Eukaryota;SAR;Alveolata;Dinoflagellata;Dinophyceae;Gymnodiniphycidae;Suessiaceae;Pelagodinium;Protodinium_simplex
0	0	1	0	0	0	0	0	0	KF129978.1.1757_Eukaryota;SAR;Alveolata;Protalveolata;Syndiniales;Amoebophrya;uncultured_eukaryote
0	0	1	0	0	0	0	0	1	GQ330634.1.1459_Eukaryota;SAR;Alveolata;Dinoflagellata;Dinophyceae;Peridiniphycidae;Thoracosphaeraceae;Gloeodinium;uncultured_Peridiniales
0	0	2	0	0	0	0	0	0	KJ759602.1.1800_Eukaryota;SAR;Alveolata;Protalveolata;Syndiniales;Syndiniales_Group_II;uncultured_eukaryote
0	0	1	0	0	0	0	1	0	KJ759269.1.1802_Eukaryota;SAR;Alveolata;Dinoflagellata;Dinophyceae;SGYI905;uncultured_eukaryote
0	0	1	1	0	0	0	1	0	KJ759733.1.1797_Eukaryota;SAR;Alveolata;Dinoflagellata;Dinophyceae;Peridiniphycidae;Peridiniales;Peridinium;uncultured_eukaryote
0	0	1	1	1	1	0	1	2	GU823416.1.1399_Eukaryota;SAR;Rhizaria;Retaria;Polycystinea;Spumellaria;uncultured;uncultured_stramenopile
0	0	1	0	0	0	0	0	1	JF826354.1.1611_Eukaryota;SAR;Alveolata;Protalveolata;Syndiniales;Syndiniales_Group_I;uncultured_marine_alveolate
0	0	1	0	0	0	0	0	1	KJ763533.1.1808_Eukaryota;SAR;Stramenopiles;Ochrophyta;ANT37-16;uncultured_eukaryote
0	0	1	1	0	0	0	0	0	AY885029.1.1278_Eukaryota;SAR;Alveolata;Protalveolata;Syndiniales;Amoebophrya;uncultured_eukaryote
0	0	3	2	1	2	0	0	0	GU821768.1.1210_Eukaryota;SAR;Rhizaria;Retaria;RAD_B;uncultured_Rhizaria
0	0	1	0	1	1	0	0	0	KJ761538.1.1790_Eukaryota;SAR;Alveolata;Protalveolata;Syndiniales;Syndiniales_Group_I;uncultured_eukaryote
0	0	1	0	0	1	0	1	0	KJ759499.1.1794_Eukaryota;SAR;Alveolata;Protalveolata;Syndiniales;Syndiniales_Group_II;uncultured_eukaryote
0	0	1	0	0	0	0	0	0	AB721035.1.1656_Eukaryota;SAR;Stramenopiles;Bicosoecida;CH1-2B-3;uncultured_freshwater_eukaryote
0	0	1	0	0	0	1	0	0	KJ759463.1.1789_Eukaryota;Opisthokonta;Holozoa;Choanomonada;Acanthoecida;Stephanoecidae;Diaphanoeca;uncultured_eukaryote
0	0	1	0	0	0	0	0	0	EU793718.1.1676_Eukaryota;SAR;Alveolata;Protalveolata;Syndiniales;Syndiniales_Group_II;uncultured_syndiniales
0	0	1	0	0	0	0	0	0	KJ759309.1.1794_Eukaryota;SAR;Alveolata;Protalveolata;Syndiniales;Syndiniales_Group_I;uncultured_eukaryote
0	0	1	0	0	0	0	0	0	JX188288.1.1757_Eukaryota;SAR;Alveolata;Protalveolata;Syndiniales;Syndiniales_Group_II;uncultured_eukaryote
0	0	1	0	1	0	0	0	1	KJ760885.1.1798_Eukaryota;SAR;Alveolata;Protalveolata;Syndiniales;Syndiniales_Group_V;uncultured_eukaryote
0	0	1	0	0	0	0	0	0	GU819864.1.1219_Eukaryota;SAR;Alveolata;Dinoflagellata;Dinophyceae;Gymnodiniphycidae;Gyrodinium;uncultured_dinoflagellate
0	0	1	0	0	0	0	0	0	KJ757998.1.1799_Eukaryota;SAR;Stramenopiles;Ochrophyta;Diatomea;Bacillariophytina;Bacillariophyceae;Fragilariopsis;uncultured_eukaryote
0	0	1	0	0	0	0	0	0	KJ763195.1.1798_Eukaryota;SAR;Alveolata;Protalveolata;Syndiniales;Syndiniales_Group_II;uncultured_eukaryote
0	0	1	0	0	0	0	0	1	KJ762676.1.1750_Eukaryota;SAR;Alveolata;Ciliophora;Intramacronucleata;Conthreep;Oligohymenophorea;Apostomatia;uncultured;uncultured_eukaryote
0	0	1	0	0	0	0	0	0	JQ226596.1.1611_Eukaryota;Opisthokonta;Holozoa;Metazoa_(Animalia);Eumetazoa;Bilateria;Arthropoda;Crustacea;Maxillopoda;Copepoda;Cyclopoida;uncultured_eukaryote
0	0	1	0	1	0	0	1	0	KJ760385.1.1796_Eukaryota;SAR;Alveolata;Protalveolata;Syndiniales;Amoebophrya;uncultured_eukaryote
0	0	1	0	1	0	0	0	0	KJ759127.1.1773_Eukaryota;SAR;Alveolata;Ciliophora;Intramacronucleata;Spirotrichea;Oligotrichia;Pseudotontonia;uncultured_eukaryote
0	0	1	0	0	0	0	0	0	JRRC01410209.221.1900_Eukaryota;Archaeplastida;Chloroplastida;Charophyta;Phragmoplastophyta;Streptophyta;Embryophyta;Tracheophyta;Spermatophyta;Magnoliophyta;Malvales;Gossypium;Gossypium_arboreum
0	0	1	0	0	0	0	0	0	ANMQ01000671.1486.2998_Eukaryota;Opisthokonta;Holozoa;Metazoa_(Animalia);Eumetazoa;Bilateria;Arthropoda;Hexapoda;Insecta;Pterygota;Neoptera;Coleoptera;wasp_metagenome
0	0	1	1	0	0	2	2	1	KJ757374.1.1796_Eukaryota;SAR;Alveolata;Protalveolata;Syndiniales;Syndiniales_Group_I;uncultured_eukaryote
0	0	1	0	0	0	0	0	1	GU822470.1.1215_Eukaryota;SAR;Alveolata;Protalveolata;Syndiniales;Amoebophrya;uncultured_Rhizaria
0	0	1	2	2	0	4	1	5	KJ757165.1.1798_Eukaryota;SAR;Rhizaria;Retaria;RAD_B;uncultured_eukaryote
0	0	1	0	0	1	0	0	0	AY664994.1.1756_Eukaryota;SAR;Alveolata;Dinoflagellata;Dinophyceae;Gymnodiniphycidae;Gymnodinium_clade;Gymnodinium;uncultured_eukaryote
0	0	1	0	0	0	0	0	0	KC488374.1.1688_Eukaryota;SAR;Alveolata;Ciliophora;Intramacronucleata;Spirotrichea;Oligotrichia;Strombidium;uncultured_ciliate
0	0	1	0	0	0	1	0	1	KJ763364.1.1798_Eukaryota;SAR;Alveolata;Protalveolata;Syndiniales;Syndiniales_Group_II;uncultured_eukaryote
0	0	1	0	0	0	0	0	0	JN934985.1.1747_Eukaryota;SAR;Alveolata;Protalveolata;Syndiniales;Duboscquella;Euduboscquella_sp._ex_Favella_markusovszkyi
0	0	1	0	0	0	0	0	0	KJ762000.1.1779_Eukaryota;SAR;Alveolata;Ciliophora;Intramacronucleata;Spirotrichea;Oligotrichia;Strombidium;uncultured_eukaryote
0	0	2	0	0	1	2	1	0	JN705521.1.1321_Eukaryota;Excavata;Discoba;Jakobida;uncultured_microeukaryote
0	0	1	0	0	2	1	1	0	KJ762798.1.1802_Eukaryota;SAR;Alveolata;Protalveolata;Syndiniales;Syndiniales_Group_II;uncultured_eukaryote
0	0	1	0	0	0	1	1	0	KJ763564.1.1803_Eukaryota;SAR;Alveolata;Protalveolata;Syndiniales;Syndiniales_Group_II;uncultured_eukaryote
0	0	1	0	0	0	0	0	2	KJ763813.1.1806_Eukaryota;SAR;Rhizaria;Retaria;RAD_A;uncultured_eukaryote
0	0	1	0	0	0	0	0	0	KF757244.1.1562_Eukaryota;SAR;Stramenopiles;Ochrophyta;Eustigmatophyceae;Eustigmatales;Eustigmatophyceae_sp._Pic_8/18_T-15d
0	0	1	0	2	1	2	0	0	KJ763665.1.1796_Eukaryota;SAR;Alveolata;Protalveolata;Syndiniales;Syndiniales_Group_II;uncultured_eukaryote
0	0	1	1	3	1	2	3	3	KJ757377.1.2062_Eukaryota;Excavata;Discoba;Discicristata;Euglenozoa;Diplonemea;SCM38C39_marine_group;uncultured_eukaryote
0	0	1	0	0	0	0	0	0	KF160871.3777.5555_Eukaryota;Opisthokonta;Nucletmycea;Fungi;Chytridiomycota;Incertae_Sedis;Chytridiomycetes;Chytridiales;Synchytriaceae;Synchytrium;Synchytrium_endobioticum
0	0	1	0	0	0	0	0	0	AY309956.1.1755_Eukaryota;SAR;Alveolata;Apicomplexa;Aconoidasida;Piroplasmorida;Cytauxzoon;Cytauxzoon_sp._Spain_1
0	0	1	0	0	0	0	0	0	AOUI01009915.3531.5328_Eukaryota;Archaeplastida;Chloroplastida;Charophyta;Phragmoplastophyta;Streptophyta;Embryophyta;Tracheophyta;Spermatophyta;Magnoliophyta;Brassicales;Cleome;Tarenaya_hassleriana
0	0	2	1	1	2	0	0	0	KC488448.1.1676_Eukaryota;SAR;Alveolata;Protalveolata;Syndiniales;Syndiniales_Group_I;uncultured_dinoflagellate
0	0	1	1	2	0	1	0	0	KJ757358.1.1798_Eukaryota;SAR;Alveolata;Protalveolata;Syndiniales;Syndiniales_Group_I;uncultured_eukaryote
0	0	1	0	0	1	0	0	1	KJ757618.1.1784_Eukaryota;SAR;Alveolata;Ciliophora;Intramacronucleata;Spirotrichea;Oligotrichia;uncultured;uncultured_eukaryote
0	0	1	0	0	0	0	0	0	KJ761353.1.1796_Eukaryota;SAR;Alveolata;Protalveolata;Syndiniales;Syndiniales_Group_II;uncultured_eukaryote
0	0	1	0	0	0	0	0	0	EF526767.1.1323_Eukaryota;SAR;Alveolata;NIF-4C10;uncultured_marine_eukaryote
0	0	1	0	0	0	0	0	0	GU647170.1.1532_Eukaryota;Opisthokonta;Holozoa;Choanomonada;Clade_L;uncultured_freshwater_eukaryote
0	0	1	0	0	0	0	0	0	AAQQ01485390.1.1498_Eukaryota;Opisthokonta;Holozoa;Metazoa_(Animalia);Eumetazoa;Bilateria;Chordata;Vertebrata;Gnathostomata;Euteleostomi;Tetrapoda;Mammalia;Ictidomys_tridecemlineatus_(thirteen-lined_ground_squirrel)
0	0	1	0	0	0	0	0	0	AF342750.1.1789_Eukaryota;Archaeplastida;Rhodophyceae;Stylonematales;Rhodosorus;Rhodosorus_marinus
0	0	1	0	0	0	0	0	0	KJ758157.1.1799_Eukaryota;Opisthokonta;Holozoa;Metazoa_(Animalia);Eumetazoa;Bilateria;uncultured;uncultured_eukaryote
0	0	1	0	0	0	0	0	0	FJ032680.1.1647_Eukaryota;SAR;Alveolata;Dinoflagellata;Dinophyceae;Incertae_Sedis;Halostylodinium;uncultured_marine_dinoflagellate
0	0	1	0	0	0	0	0	0	AY642720.1.1230_Eukaryota;SAR;Stramenopiles;Incertae_Sedis;Pirsonia;uncultured_eukaryotic_picoplankton
0	0	1	0	0	0	0	0	0	KF129788.1.1760_Eukaryota;SAR;Alveolata;Protalveolata;Syndiniales;Syndiniales_Group_II;uncultured_eukaryote
0	0	1	0	0	0	0	0	0	HQ219355.1.2212_Eukaryota;SAR;Alveolata;Ciliophora;Intramacronucleata;Spirotrichea;Choreotrichia;uncultured;uncultured_ciliate
0	0	1	0	0	0	0	0	0	ASJV01111586.633.1962_Eukaryota;Archaeplastida;Chloroplastida;Charophyta;Phragmoplastophyta;Streptophyta;Embryophyta;Tracheophyta;Spermatophyta;Magnoliophyta;Solanales;Capsicum;Capsicum_annuum_var._glabriusculum
0	0	1	0	0	0	0	0	0	HM628673.1.1575_Eukaryota;SAR;Stramenopiles;Incertae_Sedis;Pirsonia;uncultured_eukaryote
0	0	1	0	0	0	0	0	0	KJ761238.1.1803_Eukaryota;SAR;Rhizaria;Retaria;Polycystinea;Spumellaria;uncultured;uncultured_eukaryote
0	0	1	0	2	1	0	0	3	KJ763935.1.1795_Eukaryota;SAR;Alveolata;Protalveolata;Syndiniales;Syndiniales_Group_I;uncultured_eukaryote
0	0	1	0	0	0	0	0	0	JQ781892.1.1799_Eukaryota;SAR;Stramenopiles;Peronosporomycetes;uncultured;uncultured_stramenopile
0	0	1	0	0	0	0	0	0	KJ762089.1.1799_Eukaryota;SAR;Alveolata;Protalveolata;Syndiniales;Syndinium;uncultured_eukaryote
0	0	1	0	0	0	0	0	0	KJ762863.1.1802_Eukaryota;SAR;Alveolata;Protalveolata;Syndiniales;Syndiniales_Group_I;uncultured_eukaryote
0	0	1	0	0	0	0	0	0	JX457427.1.1550_Eukaryota;SAR;Rhizaria;Cercozoa;Chlorarachniophyta;uncultured;uncultured_eukaryote
0	0	1	0	0	0	0	0	0	KF129820.1.1756_Eukaryota;SAR;Alveolata;Protalveolata;Syndiniales;Syndiniales_Group_II;uncultured_eukaryote
0	0	1	0	0	0	0	0	0	KM245128.1.1800_Eukaryota;SAR;Alveolata;Dinoflagellata;Dinophyceae;Gymnodiniphycidae;Gymnodinium_clade;Woloszynskia;Chytriodinium_sp._Atlantic
0	0	1	1	1	1	2	4	1	DQ504319.1.1390_Eukaryota;Excavata;Discoba;Discicristata;Euglenozoa;Diplonemea;SCM38C39_marine_group;uncultured_diplonemid
0	0	1	0	0	0	0	0	0	FJ550535.1.1673_Eukaryota;Opisthokonta;Holozoa;Metazoa_(Animalia);Eumetazoa;Cnidaria;Hydrozoa;Hydroidolina;Leptothecata;Staurodiscus_gotoi
0	0	1	0	0	0	0	0	0	KC488572.1.1693_Eukaryota;SAR;Rhizaria;Cercozoa;Thecofilosea;Cryomonadida;Protaspidae;Protaspis;uncultured_Rhizaria
0	0	1	0	0	0	0	1	0	KJ761728.1.1750_Eukaryota;SAR;Alveolata;Ciliophora;Intramacronucleata;Spirotrichea;Oligotrichia;uncultured_eukaryote
0	0	0	0	0	0	1	0	0	ABRM01125815.450.1680_Eukaryota;Opisthokonta;Holozoa;Metazoa_(Animalia);Eumetazoa;Cnidaria;Hydrozoa;Hydroidolina;Anthoathecata;Hydra_vulgaris
0	0	0	0	2	0	4	2	4	KJ757730.1.2063_Eukaryota;Excavata;Discoba;Discicristata;Euglenozoa;Diplonemea;SCM38C39_marine_group;uncultured_eukaryote
0	0	0	0	1	2	3	1	2	KJ763160.1.1804_Eukaryota;SAR;Alveolata;Protalveolata;Syndiniales;Syndiniales_Group_I;uncultured_eukaryote
0	0	0	0	1	1	1	1	2	KJ758708.1.1799_Eukaryota;SAR;Alveolata;Protalveolata;Syndiniales;Syndiniales_Group_II;uncultured_eukaryote
0	0	0	1	0	2	2	0	0	AM490983.1.1724_Eukaryota;Haptophyta;Prymnesiophyceae;Prymnesiales;Helicosphaera;Helicosphaera_carteri
0	0	0	0	0	0	1	0	0	KJ757380.1.1780_Eukaryota;SAR;Alveolata;Ciliophora;Intramacronucleata;Spirotrichea;Oligotrichia;uncultured;uncultured_eukaryote
0	0	0	0	0	0	1	0	0	KJ757349.1.1795_Eukaryota;SAR;Alveolata;Dinoflagellata;Dinophyceae;Gymnodiniphycidae;Incertae_Sedis;Akashiwo;uncultured_eukaryote
0	0	0	0	0	0	1	0	0	KJ761415.1.1806_Eukaryota;SAR;Alveolata;Protalveolata;Syndiniales;Syndiniales_Group_II;uncultured_eukaryote
0	0	0	2	0	0	2	0	0	KJ757508.1.2066_Eukaryota;Excavata;Discoba;Discicristata;Euglenozoa;Diplonemea;SCM38C39_marine_group;uncultured_eukaryote
0	0	0	0	0	0	1	0	1	GU246575.1.1780_Eukaryota;SAR;Rhizaria;Retaria;Acantharia;Chaunocanthida;Chaunacanthid_sp._6200
0	0	0	3	2	7	1	1	0	KJ760306.1.1790_Eukaryota;Opisthokonta;Holozoa;Metazoa_(Animalia);Eumetazoa;Cnidaria;Hydrozoa;Hydroidolina;Siphonophorae;uncultured_eukaryote
0	0	0	2	1	2	5	2	1	KJ762587.1.1798_Eukaryota;SAR;Rhizaria;Retaria;RAD_C;uncultured_eukaryote
0	0	0	2	0	0	1	1	0	AY425011.1.2067_Eukaryota;Excavata;Discoba;Discicristata;Euglenozoa;Diplonemea;Diplonema;Diplonema_sp._ATCC_50225
0	0	0	0	0	1	5	0	0	FN598252.1.1343_Eukaryota;Excavata;Discoba;Discicristata;Euglenozoa;Diplonemea;SCM38C39_marine_group;uncultured_marine_diplonemid
0	0	0	0	2	0	1	0	0	KJ925426.1.1657_Eukaryota;SAR;Alveolata;Dinoflagellata;Dinophyceae;Gymnodiniphycidae;Suessiaceae;uncultured_eukaryote
0	0	0	3	0	1	2	4	3	FN598397.1.1325_Eukaryota;Excavata;Discoba;Discicristata;Euglenozoa;Diplonemea;SCM38C39_marine_group;uncultured_marine_diplonemid
0	0	0	0	0	0	1	0	0	EF023180.1.1787_Eukaryota;Archaeplastida;Chloroplastida;Charophyta;Phragmoplastophyta;Streptophyta;Embryophyta;Tracheophyta;Spermatophyta;Magnoliophyta;Apiaceae_environmental_sample
0	0	0	0	0	0	2	0	0	KJ757237.1.1789_Eukaryota;SAR;Alveolata;Protalveolata;Syndiniales;Syndiniales_Group_I;uncultured_eukaryote
0	0	0	1	0	0	1	0	1	KJ759421.1.1793_Eukaryota;SAR;Alveolata;Protalveolata;Syndiniales;Syndiniales_Group_I;uncultured_eukaryote
0	0	0	0	0	1	1	0	0	KJ762905.1.1797_Eukaryota;SAR;Alveolata;Dinoflagellata;Dinophyceae;Peridiniphycidae;Gonyaulacales;Neoceratium;uncultured_eukaryote
0	0	0	2	1	1	1	0	2	KJ760127.1.1748_Eukaryota;SAR;Alveolata;Ciliophora;Intramacronucleata;Spirotrichea;Choreotrichia;uncultured;uncultured_eukaryote
0	0	0	0	0	0	1	0	2	KF129952.1.1740_Eukaryota;SAR;Rhizaria;Retaria;Acantharia;Chaunocanthida;uncultured_eukaryote
0	0	0	0	0	0	1	0	0	AF530538.1.1706_Eukaryota;SAR;Alveolata;Protalveolata;Syndiniales;Syndiniales_Group_I;uncultured_alveolate
0	0	0	0	0	0	1	0	0	KJ759662.1.1799_Eukaryota;SAR;Alveolata;Dinoflagellata;uncultured_eukaryote
0	0	0	1	0	0	1	0	0	KJ763561.1.1789_Eukaryota;SAR;Alveolata;Protalveolata;Syndiniales;Syndiniales_Group_I;uncultured_eukaryote
0	0	0	2	2	0	3	0	0	KJ762579.1.1795_Eukaryota;SAR;Alveolata;Dinoflagellata;Dinophyceae;uncultured_eukaryote
0	0	0	0	0	0	1	0	0	AY381186.1.1810_Eukaryota;SAR;Stramenopiles;MAST-8;uncultured_marine_eukaryote
0	0	0	0	0	0	2	0	1	DQ504350.1.1917_Eukaryota;Excavata;Discoba;Discicristata;Euglenozoa;Diplonemea;Rhynchopus;uncultured_diplonemid
0	0	0	0	0	0	1	0	0	GU824078.1.1212_Eukaryota;SAR;Stramenopiles;MAST-3;uncultured_eukaryote
0	0	0	0	0	0	1	0	0	JQ689445.1.1662_Eukaryota;Opisthokonta;Nucletmycea;Fungi;Chytridiomycota;Incertae_Sedis;Chytridiomycetes;Chytridiales;Chytridiaceae;uncultured_Chytridiomycota
0	0	0	0	0	0	1	2	0	KJ760145.1.1783_Eukaryota;SAR;Rhizaria;Retaria;Acantharia;Acantharea_Group_I;uncultured_eukaryote
0	0	0	2	0	1	2	0	0	KJ761541.1.1795_Eukaryota;SAR;Alveolata;Protalveolata;Syndiniales;Syndiniales_Group_II;uncultured_eukaryote
0	0	0	0	0	0	1	0	0	EF044313.1.1767_Eukaryota;SAR;Stramenopiles;Ochrophyta;Eustigmatophyceae;Eustigmatales;Pseudostaurastrum;Pseudostaurastrum_limneticum
0	0	0	1	0	0	1	0	0	AB936751.1.1789_Eukaryota;SAR;Alveolata;Dinoflagellata;Dinophyceae;Peridiniphycidae;Gonyaulacales;Pyrodinium;Pyrodinium_bahamense
0	0	0	3	2	2	6	3	0	KJ762718.1.2061_Eukaryota;Excavata;Discoba;Discicristata;Euglenozoa;Diplonemea;SCM38C39_marine_group;uncultured_eukaryote
0	0	0	0	0	0	1	0	0	AY525018.1.1438_Eukaryota;SAR;Alveolata;Dinoflagellata;Dinophyceae;Gymnodiniphycidae;Suessiaceae;Symbiodinium;Symbiodinium_sp._ex_Litophyton_arboreum
0	0	0	1	2	1	2	2	0	KJ758548.1.1797_Eukaryota;SAR;Alveolata;Protalveolata;Syndiniales;Syndiniales_Group_I;uncultured_eukaryote
0	0	0	2	0	0	1	1	0	KJ757336.1.1795_Eukaryota;SAR;Alveolata;Protalveolata;Syndiniales;uncultured;uncultured_eukaryote
0	0	0	2	0	0	1	0	0	JF906730.1.1732_Eukaryota;SAR;Alveolata;Ciliophora;Intramacronucleata;Spirotrichea;Hypotrichia;Metaurostylopsis;Metaurostylopsis_antarctica
0	0	0	0	0	2	2	0	0	KJ757678.1.2063_Eukaryota;Excavata;Discoba;Discicristata;Euglenozoa;Diplonemea;SCM38C39_marine_group;uncultured_eukaryote
0	0	0	0	0	0	2	0	0	KJ757444.1.1794_Eukaryota;SAR;Alveolata;Protalveolata;Syndiniales;Syndiniales_Group_I;uncultured_eukaryote
0	0	0	0	0	0	3	1	0	KJ757072.1.1797_Eukaryota;SAR;Alveolata;Protalveolata;Syndiniales;uncultured_eukaryote
0	0	0	0	0	0	1	0	0	FJ358325.1.1616_Eukaryota;Opisthokonta;Nucletmycea;Fungi;Dikarya;Ascomycota;Pezizomycotina;Eurotiomycetes;Chaetothyriales;Chaetothyriales_sp._TRN210
0	0	0	0	0	0	2	0	0	KJ757474.1.1788_Eukaryota;SAR;Rhizaria;Retaria;RAD_B;uncultured_eukaryote
0	0	0	0	0	1	1	0	0	FJ550598.1.1674_Eukaryota;Opisthokonta;Holozoa;Metazoa_(Animalia);Eumetazoa;Cnidaria;Hydrozoa;Hydroidolina;Leptothecata;Stegopoma_plicatile
0	0	0	1	0	0	1	0	0	KJ760210.1.1800_Eukaryota;SAR;Alveolata;Protalveolata;Syndiniales;Amoebophrya;uncultured_eukaryote
0	0	0	0	0	1	1	0	0	KJ763616.1.1800_Eukaryota;SAR;Alveolata;Protalveolata;Syndiniales;Syndiniales_Group_II;uncultured_eukaryote
0	0	0	0	0	0	1	0	0	KJ759758.1.1810_Eukaryota;SAR;Alveolata;Protalveolata;Syndiniales;Syndiniales_Group_II;uncultured_eukaryote
0	0	0	0	2	1	7	7	1	KJ761243.1.1799_Eukaryota;SAR;Alveolata;Protalveolata;Syndiniales;Amoebophrya;uncultured_eukaryote
0	0	0	0	0	0	1	0	0	FN690518.1.1694_Eukaryota;Cryptophyceae;Kathablepharidae;Katablepharis;uncultured_katablepharidophyte
0	0	0	0	2	1	2	1	1	GU067825.1.1681_Eukaryota;SAR;Alveolata;Dinoflagellata;Dinophyceae;Gymnodiniphycidae;Suessiaceae;Biecheleria;uncultured_Woloszynskia
0	0	0	1	2	2	3	5	5	KJ757323.1.1796_Eukaryota;SAR;Alveolata;Protalveolata;Syndiniales;Amoebophrya;uncultured_eukaryote
0	0	0	0	0	0	1	0	0	KJ759695.1.1780_Eukaryota;SAR;Alveolata;Protalveolata;Syndiniales;Syndiniales_Group_I;uncultured_eukaryote
0	0	0	0	1	0	3	0	0	KJ761347.1.1801_Eukaryota;SAR;Rhizaria;Retaria;RAD_B;uncultured_eukaryote
0	0	0	0	0	0	1	0	0	KJ758675.1.1792_Eukaryota;SAR;Alveolata;Protalveolata;Syndiniales;Syndiniales_Group_II;uncultured_eukaryote
0	0	0	0	0	0	1	0	0	KJ763068.1.1800_Eukaryota;SAR;Alveolata;Protalveolata;Syndiniales;Syndiniales_Group_II;uncultured_eukaryote
0	0	0	0	0	1	1	0	0	KJ759874.1.1798_Eukaryota;SAR;Alveolata;Protalveolata;Syndiniales;Syndiniales_Group_II;uncultured_eukaryote
0	0	0	0	0	1	1	0	0	KJ759537.1.1800_Eukaryota;SAR;Alveolata;Protalveolata;Syndiniales;Syndiniales_Group_III;uncultured_eukaryote
0	0	0	1	0	0	3	1	1	KJ763506.1.1804_Eukaryota;SAR;Alveolata;Protalveolata;Syndiniales;Syndiniales_Group_II;uncultured_eukaryote
0	0	0	1	0	0	2	0	0	KJ762464.1.1798_Eukaryota;SAR;Alveolata;Protalveolata;Syndiniales;Syndiniales_Group_V;uncultured_eukaryote
0	0	0	0	0	1	1	0	0	KJ760612.1.1793_Eukaryota;SAR;Alveolata;Protalveolata;Syndiniales;Syndiniales_Group_I;uncultured_eukaryote
0	0	0	0	0	0	1	0	0	JX473655.1.1804_Eukaryota;SAR;Alveolata;Dinoflagellata;Incertae_Sedis;Blastodinium;Blastodinium_mangini
0	0	0	0	0	0	1	0	0	AY664992.1.1754_Eukaryota;SAR;Alveolata;Protalveolata;Syndiniales;Syndiniales_Group_II;uncultured_eukaryote
0	0	0	1	1	3	1	0	5	KJ763621.1.1797_Eukaryota;SAR;Alveolata;Protalveolata;Syndiniales;Syndiniales_Group_II;uncultured_eukaryote
0	0	0	0	0	0	1	0	0	GU246583.1.1814_Eukaryota;SAR;Rhizaria;Retaria;AT4-94;uncultured_marine_eukaryote
0	0	0	0	0	0	1	0	0	KJ760593.1.1797_Eukaryota;SAR;Alveolata;Protalveolata;Syndiniales;Syndiniales_Group_I;uncultured_eukaryote
0	0	0	2	2	1	1	3	0	KJ759548.1.1799_Eukaryota;SAR;Alveolata;Protalveolata;Syndiniales;Syndiniales_Group_II;uncultured_eukaryote
0	0	0	0	1	0	1	3	0	KJ763412.1.1799_Eukaryota;SAR;Alveolata;Protalveolata;Syndiniales;Syndiniales_Group_II;uncultured_eukaryote
0	0	0	1	0	1	2	0	1	AF063241.1.1778_Eukaryota;SAR;Rhizaria;Retaria;Acantharia;Chaunocanthida;Chaunacanthid_217
0	0	0	0	0	0	1	0	0	GU822876.1.1218_Eukaryota;SAR;Rhizaria;Retaria;Polycystinea;Spumellaria;uncultured;uncultured_Rhizaria
0	0	0	0	0	0	1	0	0	AB183644.1.1723_Eukaryota;SAR;Stramenopiles;Ochrophyta;Diatomea;Bacillariophytina;Bacillariophyceae;Amphora;Bacillariophyta_sp._MBIC10814
0	0	0	0	0	0	1	0	0	KJ762912.1.1801_Eukaryota;SAR;Alveolata;Protalveolata;Syndiniales;Syndiniales_Group_I;uncultured_eukaryote
0	0	0	4	1	1	1	0	1	KJ762193.1.1807_Eukaryota;Opisthokonta;Holozoa;Metazoa_(Animalia);Eumetazoa;Cnidaria;Hydrozoa;Hydroidolina;Siphonophorae;uncultured_eukaryote
0	0	0	0	1	0	3	0	0	KC583038.1.1788_Eukaryota;SAR;Rhizaria;Retaria;RAD_A;uncultured_Rhizaria
0	0	0	1	0	4	1	0	0	JQ226541.1.1606_Eukaryota;Opisthokonta;Holozoa;Metazoa_(Animalia);Eumetazoa;Cnidaria;Hydrozoa;Hydroidolina;Siphonophorae;uncultured_eukaryote
0	0	0	0	0	0	1	0	0	HM369708.1.1229_Eukaryota;SAR;Stramenopiles;MAST-1;MAST-1C;uncultured_eukaryote
0	0	0	0	0	0	1	0	0	KJ763025.1.1799_Eukaryota;SAR;Alveolata;Protalveolata;Syndiniales;Syndiniales_Group_II;uncultured_eukaryote
0	0	0	0	0	0	1	0	0	DQ207578.1.2131_Eukaryota;Excavata;Discoba;Discicristata;Euglenozoa;Kinetoplastea;Metakinetoplastina;Neobodonida;Neobodo;Neobodo_designis
0	0	0	0	0	0	1	0	1	HQ438145.1.1606_Eukaryota;Opisthokonta;Nucletmycea;Fungi;Dikarya;Ascomycota;Pezizomycotina;Eurotiomycetes;Eurotiales;uncultured_Ascomycota
0	0	0	0	0	1	2	1	0	KJ762485.1.1783_Eukaryota;SAR;Rhizaria;Retaria;Acantharia;Arthracanthida;uncultured_eukaryote
0	0	0	0	1	0	2	0	0	KJ763491.1.1783_Eukaryota;SAR;Rhizaria;Retaria;RAD_C;uncultured_eukaryote
0	0	0	0	0	0	1	0	0	KJ758165.1.1793_Eukaryota;SAR;Stramenopiles;Ochrophyta;Diatomea;Coscinodiscophytina;uncultured_eukaryote
0	0	0	0	0	0	1	0	0	KJ757526.1.1798_Eukaryota;SAR;Alveolata;Protalveolata;Syndiniales;Syndiniales_Group_II;uncultured_eukaryote
0	0	0	3	0	1	2	0	0	KJ763917.1.1798_Eukaryota;SAR;Alveolata;Protalveolata;Syndiniales;Syndiniales_Group_II;uncultured_eukaryote
0	0	0	0	3	1	1	0	0	DQ145111.1.1740_Eukaryota;SAR;Alveolata;Protalveolata;Syndiniales;Syndiniales_Group_II;uncultured_alveolate
0	0	0	0	0	0	1	0	0	GU823604.1.1397_Eukaryota;SAR;Stramenopiles;Ochrophyta;Diatomea;Bacillariophytina;Mediophyceae;Thalassiosira;uncultured_stramenopile
0	0	0	0	0	2	1	2	1	KJ763584.1.1800_Eukaryota;SAR;Alveolata;Protalveolata;Syndiniales;Syndiniales_Group_II;uncultured_eukaryote
0	0	0	1	0	0	1	0	0	KF130534.1.1762_Eukaryota;Opisthokonta;Holozoa;Metazoa_(Animalia);Eumetazoa;Cnidaria;Hydrozoa;Trachylinae;Narcomedusae;uncultured_eukaryote
0	0	0	0	0	0	1	0	0	KC488601.1.1695_Eukaryota;SAR;Stramenopiles;Ochrophyta;Pelagophyceae;Pelagomonadales;uncultured_stramenopile
0	0	0	0	0	0	1	0	0	KJ763724.1.1811_Eukaryota;Incertae_Sedis;Telonema;uncultured_eukaryote
0	0	0	0	0	0	1	0	0	GU823900.1.1202_Eukaryota;SAR;Rhizaria;Retaria;Polycystinea;Spumellaria;uncultured;uncultured_eukaryote
0	0	0	0	0	0	2	0	0	DQ322643.1.1796_Eukaryota;SAR;Alveolata;Dinoflagellata;Dinophyceae;Peridiniphycidae;Peridiniales;Crypthecodinium;Crypthecodinium_sp._CAAE-CL2
0	0	0	0	0	0	1	0	0	EF172953.1.1673_Eukaryota;SAR;Alveolata;Protalveolata;Syndiniales;Syndiniales_Group_II;uncultured_eukaryote
0	0	0	0	0	0	2	0	0	KJ757863.1.1808_Eukaryota;SAR;Stramenopiles;Ochrophyta;Diatomea;Coscinodiscophytina;uncultured_eukaryote
0	0	0	1	0	0	1	1	1	KJ762824.1.1659_Eukaryota;SAR;Alveolata;Ciliophora;Intramacronucleata;Litostomatea;Mesodiniidae;uncultured;uncultured_eukaryote
0	0	0	0	1	0	1	2	0	KJ759441.1.1803_Eukaryota;SAR;Alveolata;Protalveolata;Syndiniales;Syndiniales_Group_III;uncultured_eukaryote
0	0	0	0	0	0	1	0	0	AF094567.1.1694_Eukaryota;Archaeplastida;Chloroplastida;Charophyta;Phragmoplastophyta;Streptophyta;Embryophyta;Tracheophyta;Spermatophyta;Magnoliophyta;Canellales;Pseudowintera;Pseudowintera_colorata
0	0	0	0	0	0	1	0	0	KC674825.1.1781_Eukaryota;Opisthokonta;Nucletmycea;Fungi;Dikarya;Basidiomycota;Ustilaginomycotina;Exobasidiomycetes;Malasseziales;Incertae_Sedis;Malassezia;uncultured_fungus
0	0	0	0	0	0	1	0	0	KJ757230.1.1805_Eukaryota;SAR;Rhizaria;Retaria;RAD_B;uncultured_eukaryote
0	0	0	0	0	1	1	0	0	DQ503578.1.1772_Eukaryota;SAR;Alveolata;Ciliophora;Intramacronucleata;Spirotrichea;Hypotrichia;Anteholosticha;Anteholosticha_manca
0	0	0	0	0	0	1	0	0	KJ925362.1.1714_Eukaryota;SAR;Rhizaria;Cercozoa;Thecofilosea;Cryomonadida;Protaspidae;Protaspis;uncultured_eukaryote
0	0	0	0	0	0	1	0	0	AY635822.1.1855_Eukaryota;Opisthokonta;Nucletmycea;Fungi;Blastocladiomycota;Incertae_Sedis;Blastocladiomycetes;Blastocladiales;Catenophlyctis_sp._JEL298
0	0	0	0	0	0	1	0	1	GU819824.1.1200_Eukaryota;SAR;Alveolata;Protalveolata;Syndiniales;Syndiniales_Group_I;uncultured_dinoflagellate
0	0	0	1	0	0	1	1	1	EU635630.1.1201_Eukaryota;Excavata;Discoba;Discicristata;Euglenozoa;Diplonemea;SCM38C39_marine_group;uncultured_marine_diplonemid
0	0	0	0	0	0	1	1	0	AB725344.1.1735_Eukaryota;SAR;Alveolata;Ciliophora;Intramacronucleata;Litostomatea;Haptoria;Didinium;uncultured_ciliate
0	0	0	0	0	0	1	0	0	AF315604.1.1807_Eukaryota;SAR;Stramenopiles;Bicosoecida;Pseudobodo;Pseudobodo_tremulans
0	0	0	1	0	0	1	0	0	KJ759596.1.1791_Eukaryota;SAR;Alveolata;Protalveolata;Syndiniales;Syndiniales_Group_I;uncultured_eukaryote
0	0	0	1	0	0	1	1	0	KF130307.1.1753_Eukaryota;SAR;Alveolata;Protalveolata;Syndiniales;Amoebophrya;uncultured_eukaryote
0	0	0	0	0	0	1	0	0	KJ763829.1.1798_Eukaryota;SAR;Rhizaria;Retaria;RAD_B;uncultured_eukaryote
0	0	0	0	0	0	1	0	1	KJ757506.1.1803_Eukaryota;SAR;Alveolata;Protalveolata;Syndiniales;Syndiniales_Group_II;uncultured_eukaryote
0	0	0	0	0	0	1	0	0	KJ763862.1.1797_Eukaryota;SAR;Alveolata;Protalveolata;Syndiniales;Amoebophrya;uncultured_eukaryote
0	0	0	0	0	1	1	0	0	KC488391.1.1680_Eukaryota;SAR;Alveolata;Ciliophora;Intramacronucleata;Spirotrichea;Oligotrichia;Pseudotontonia;uncultured_ciliate
0	0	0	2	1	1	2	1	1	KJ757504.1.1801_Eukaryota;SAR;Alveolata;Protalveolata;Syndiniales;Syndiniales_Group_II;uncultured_eukaryote
0	0	0	0	0	0	1	0	0	KC488614.1.1700_Eukaryota;Incertae_Sedis;Telonema;uncultured_Telonemida
0	0	0	0	0	0	1	0	0	GU820601.1.1201_Eukaryota;SAR;Alveolata;Dinoflagellata;Dinophyceae;Gymnodiniphycidae;Kareniaceae;Karlodinium;uncultured_dinoflagellate
0	0	0	0	0	0	1	0	1	HQ438123.1.1597_Eukaryota;Archaeplastida;Chloroplastida;Chlorophyta;Mamiellophyceae;uncultured;uncultured_Prasinophyceae
0	0	0	0	0	0	1	0	0	GU228889.1.1731_Eukaryota;SAR;Rhizaria;Cercozoa;Imbricatea;Silicofilosea;Euglyphida;Cyphoderiidae;Cyphoderia;Cyphoderia_ampulla
0	0	0	1	0	0	1	0	0	KJ757712.1.1793_Eukaryota;SAR;Rhizaria;Retaria;RAD_A;uncultured_eukaryote
0	0	0	0	0	0	1	0	0	KJ762122.1.1798_Eukaryota;SAR;Alveolata;Protalveolata;Syndiniales;Syndiniales_Group_II;uncultured_eukaryote
0	0	0	0	0	0	1	0	0	KJ761251.1.1801_Eukaryota;SAR;Alveolata;Protalveolata;Syndiniales;Amoebophrya;uncultured_eukaryote
0	0	0	0	0	0	1	0	0	KF130101.1.1754_Eukaryota;SAR;Alveolata;Protalveolata;Syndiniales;Syndiniales_Group_I;uncultured_eukaryote
0	0	0	0	2	0	1	0	1	KJ761373.1.1799_Eukaryota;SAR;Alveolata;Protalveolata;Syndiniales;Syndiniales_Group_II;uncultured_eukaryote
0	0	0	0	0	0	2	0	0	JX188294.1.1775_Eukaryota;SAR;Stramenopiles;Labyrinthulomycetes;AI5F15RM1E10;uncultured_eukaryote
0	0	0	0	0	0	1	0	0	EU264561.1.1766_Eukaryota;SAR;Alveolata;Ciliophora;Intramacronucleata;Conthreep;Nassophorea;Colpodidium;Colpodidiidae_sp._HWB-2007
0	0	0	0	0	0	1	0	1	KF130014.1.1756_Eukaryota;SAR;Alveolata;Protalveolata;Syndiniales;Amoebophrya;uncultured_eukaryote
0	0	0	1	1	0	1	1	1	KJ757665.1.1789_Eukaryota;SAR;Alveolata;Protalveolata;Syndiniales;Duboscquella;uncultured_eukaryote
0	0	0	0	0	0	1	0	0	JF791087.1.1777_Eukaryota;DH147-EKD10;uncultured_marine_eukaryote
0	0	0	0	2	1	2	0	2	KJ762102.1.1800_Eukaryota;SAR;Rhizaria;Retaria;uncultured_eukaryote
0	0	0	0	0	0	2	0	0	AF022155.1.1790_Eukaryota;SAR;Alveolata;Dinoflagellata;Dinophyceae;Peridiniphycidae;Gonyaulacales;Gonyaulax;Gonyaulax_spinifera
0	0	0	0	0	1	4	7	2	KJ762734.1.2065_Eukaryota;Excavata;Discoba;Discicristata;Euglenozoa;Diplonemea;SCM38C39_marine_group;uncultured_eukaryote
0	0	0	2	2	0	1	0	0	KJ760171.1.1798_Eukaryota;SAR;Alveolata;Protalveolata;Syndiniales;Syndiniales_Group_II;uncultured_eukaryote
0	0	0	0	1	1	1	0	0	KF130109.1.1755_Eukaryota;SAR;Alveolata;Protalveolata;Syndiniales;Syndiniales_Group_II;uncultured_eukaryote
0	0	0	0	0	0	1	0	0	HF562287.1.1739_Eukaryota;SAR;Stramenopiles;Ochrophyta;Diatomea;Bacillariophytina;Bacillariophyceae;Frustulia;Frustulia_cf._magaliesmontana_PU-2012
0	0	0	1	2	0	1	0	0	JQ223211.1.1636_Eukaryota;BW-dinoclone28;uncultured_eukaryote
0	0	0	0	0	0	1	0	0	KJ483026.1.1724_Eukaryota;Opisthokonta;Holozoa;Metazoa_(Animalia);Eumetazoa;Cnidaria;Anthozoa;Hexacorallia;Actiniaria;Harenactis_argentina
0	0	0	0	0	0	1	0	0	AY347309.334.2135_Eukaryota;SAR;Alveolata;Dinoflagellata;Dinophyceae;Gymnodiniphycidae;Incertae_Sedis;Cochlodinium;Cochlodinium_polykrikoides
0	0	0	0	0	0	1	0	0	AY268044.1.1753_Eukaryota;SAR;Rhizaria;Cercozoa;JJP-2003;Reticulamoeba_sp._JJP-2003
0	0	0	0	0	1	1	0	0	KF129877.1.1754_Eukaryota;SAR;Alveolata;Protalveolata;Syndiniales;Syndiniales_Group_II;uncultured_eukaryote
0	0	0	0	0	0	1	0	0	KJ760442.1.1797_Eukaryota;SAR;Alveolata;Protalveolata;Syndiniales;Syndiniales_Group_II;uncultured_eukaryote
0	0	0	0	0	0	2	0	0	AHZW01175515.6016.7857_Eukaryota;Opisthokonta;Holozoa;Metazoa_(Animalia);Eumetazoa;Bilateria;Chordata;Vertebrata;Gnathostomata;Euteleostomi;Tetrapoda;Mammalia;Microtus_ochrogaster_(prairie_vole)
0	0	0	1	3	2	2	0	0	JQ226645.1.1607_Eukaryota;SAR;Alveolata;Protalveolata;Syndiniales;Syndiniales_Group_I;uncultured_eukaryote
0	0	0	1	0	0	2	0	0	AY775285.1.1789_Eukaryota;SAR;Alveolata;Protalveolata;Syndiniales;Amoebophrya;Amoebophrya_sp._ex_Gonyaulax_polygramma
0	0	0	0	0	0	1	0	0	KF539410.1.1603_Eukaryota;SAR;Rhizaria;Cercozoa;Imbricatea;Silicofilosea;Euglyphida;Incertae_Sedis;Sphenoderia;Sphenoderia_lenta
0	0	0	0	0	0	1	0	0	AY212805.1.1764_Eukaryota;SAR;Alveolata;Ciliophora;Intramacronucleata;Conthreep;Oligohymenophorea;Scuticociliatia;Dexitrichides;Dexitrichides_pangi
0	0	0	0	0	0	1	0	0	AY919767.1.1696_Eukaryota;Cryptophyceae;Kathablepharidae;uncultured;uncultured_freshwater_eukaryote
0	0	0	0	1	0	1	0	0	GU823520.1.1212_Eukaryota;SAR;Stramenopiles;MAST-3;MAST-3D;uncultured_stramenopile
0	0	0	1	0	2	1	1	0	KJ757329.1.1796_Eukaryota;SAR;Alveolata;Protalveolata;Syndiniales;Syndiniales_Group_I;uncultured_eukaryote
0	0	0	0	0	0	1	0	0	AJ968729.1.1806_Eukaryota;SAR;Alveolata;Dinoflagellata;Incertae_Sedis;Paulsenella;Paulsenella_vonstoschii
0	0	0	0	0	0	1	0	0	KJ759667.1.1800_Eukaryota;SAR;Alveolata;Protalveolata;Syndiniales;Syndiniales_Group_I;uncultured_eukaryote
0	0	0	0	0	0	1	0	0	KJ762220.1.1798_Eukaryota;SAR;Alveolata;Protalveolata;Syndiniales;Syndiniales_Group_II;uncultured_eukaryote
0	0	0	0	0	0	1	0	0	AB012201.1.1754_Eukaryota;SAR;Alveolata;Apicomplexa;Aconoidasida;Piroplasmorida;Theileria;Theileria_sp._CC3A
0	0	0	0	0	0	1	0	0	KJ763649.1.1784_Eukaryota;SAR;Alveolata;Protalveolata;Syndiniales;Syndiniales_Group_I;uncultured_eukaryote
0	0	0	2	1	0	1	1	0	KF129789.1.1758_Eukaryota;SAR;Alveolata;Protalveolata;Syndiniales;Syndiniales_Group_II;uncultured_eukaryote
0	0	0	0	0	0	1	0	0	KJ763476.1.1798_Eukaryota;SAR;Alveolata;Protalveolata;Syndiniales;Syndiniales_Group_II;uncultured_eukaryote
0	0	0	0	0	0	1	0	0	AY180037.1.1743_Eukaryota;Excavata;Discoba;Discicristata;Euglenozoa;Diplonemea;Diplonema;uncultured_euglenid
0	0	0	0	2	1	1	0	0	GU821148.1.1201_Eukaryota;SAR;Rhizaria;Retaria;RAD_C;uncultured_Rhizaria
0	0	0	0	2	0	1	1	0	JQ782009.1.1814_Eukaryota;SAR;Stramenopiles;MAST-8;MAST-8D;uncultured_stramenopile
0	0	0	0	0	0	1	0	0	HM581704.1.1767_Eukaryota;SAR;Alveolata;Ciliophora;Intramacronucleata;Spirotrichea;Oligotrichia;Laboea;uncultured_marine_eukaryote
0	0	0	0	0	0	1	0	0	KJ761713.1.1795_Eukaryota;SAR;Rhizaria;Retaria;RAD_B;uncultured_eukaryote
0	0	0	0	2	0	1	0	0	KJ760913.1.1800_Eukaryota;SAR;Alveolata;Protalveolata;Syndiniales;Syndiniales_Group_II;uncultured_eukaryote
0	0	0	0	0	0	1	0	0	KJ762787.1.1797_Eukaryota;SAR;Alveolata;Protalveolata;Syndiniales;Syndiniales_Group_II;uncultured_eukaryote
0	0	0	5	2	0	2	2	1	KJ759767.1.1796_Eukaryota;SAR;Alveolata;Protalveolata;Syndiniales;Syndiniales_Group_I;uncultured_eukaryote
0	0	0	0	0	0	1	0	0	KF218606.1.1668_Eukaryota;SAR;Alveolata;Apicomplexa;Aconoidasida;Piroplasmorida;Babesia;Rangelia_vitalii
0	0	0	0	0	0	1	1	0	ANPC01008861.17907.19693_Eukaryota;Archaeplastida;Chloroplastida;Charophyta;Phragmoplastophyta;Streptophyta;Embryophyta;Tracheophyta;Spermatophyta;Magnoliophyta;Fabales;Cicer;Cicer_arietinum_(chickpea)
0	0	0	0	0	0	2	1	0	DQ779989.633.2435_Eukaryota;SAR;Alveolata;Dinoflagellata;Dinophyceae;Gymnodiniphycidae;Gymnodinium_clade;Gymnodinium;Gymnodinium_catenatum
0	0	0	0	0	0	1	0	1	KJ762783.1.1802_Eukaryota;Opisthokonta;Holozoa;Metazoa_(Animalia);Eumetazoa;Cnidaria;Hydrozoa;Trachylinae;Narcomedusae;uncultured_eukaryote
0	0	0	0	0	0	1	0	0	AF117239.1.1777_Eukaryota;Archaeplastida;Rhodophyceae;Bangiales;Porphyra_sp._PK-49
0	0	0	0	0	0	1	0	0	KC582956.1.1771_Eukaryota;SAR;Alveolata;Ciliophora;Intramacronucleata;Spirotrichea;Oligotrichia;uncultured;uncultured_alveolate
0	0	0	0	0	0	1	0	0	KJ762945.1.1780_Eukaryota;SAR;Alveolata;Ciliophora;Intramacronucleata;Spirotrichea;Oligotrichia;Laboea;uncultured_eukaryote
0	0	0	0	1	0	1	0	0	KJ758678.1.1795_Eukaryota;SAR;Alveolata;Protalveolata;Syndiniales;Syndiniales_Group_II;uncultured_eukaryote
0	0	0	0	0	0	1	0	0	JQ781903.1.1808_Eukaryota;SAR;Stramenopiles;MAST-7;MAST-7A;uncultured_stramenopile
0	0	0	0	0	0	1	0	0	KJ762173.1.1785_Eukaryota;SAR;Rhizaria;Retaria;Acantharia;Chaunocanthida;uncultured_eukaryote
0	0	0	0	0	0	1	1	1	EU264562.1.1775_Eukaryota;SAR;Alveolata;Ciliophora;Intramacronucleata;Conthreep;Colpodea;Cyrtolophosidida;Aristerostoma;Aristerostoma_marinum
0	0	0	1	0	0	1	0	0	EF527110.1.1776_Eukaryota;SAR;Alveolata;Ciliophora;Intramacronucleata;Spirotrichea;Oligotrichia;uncultured;uncultured_marine_eukaryote
0	0	0	1	0	0	1	1	3	KJ760349.1.1798_Eukaryota;SAR;Alveolata;Protalveolata;Syndiniales;Amoebophrya;uncultured_eukaryote
0	0	0	0	0	0	1	0	0	KJ762699.1.1803_Eukaryota;SAR;Alveolata;Protalveolata;Syndiniales;Syndiniales_Group_II;uncultured_eukaryote
0	0	0	0	0	0	1	0	0	JN832832.1.1709_Eukaryota;SAR;Alveolata;Protalveolata;Syndiniales;Syndiniales_Group_II;uncultured_eukaryote
0	0	0	0	0	0	1	0	0	KJ762150.1.1800_Eukaryota;SAR;Alveolata;Protalveolata;Syndiniales;Syndiniales_Group_II;uncultured_eukaryote
0	0	0	0	0	0	1	0	1	HM749939.1.1547_Eukaryota;SAR;Stramenopiles;MAST-24;uncultured_marine_eukaryote
0	0	0	0	0	0	1	3	0	KJ761007.1.2061_Eukaryota;Excavata;Discoba;Discicristata;Euglenozoa;Diplonemea;SCM38C39_marine_group;uncultured_eukaryote
0	0	0	0	0	0	1	0	0	KF130115.1.1760_Eukaryota;SAR;Alveolata;Protalveolata;Syndiniales;Syndiniales_Group_I;uncultured_eukaryote
0	0	0	3	1	2	1	6	0	KJ757353.1.1794_Eukaryota;SAR;Alveolata;Protalveolata;Syndiniales;Syndiniales_Group_I;uncultured_eukaryote
0	0	0	0	0	0	1	0	0	AY256326.1.1281_Eukaryota;SAR;Alveolata;Dinoflagellata;Dinophyceae;D244;uncultured_eukaryote
0	0	0	0	0	0	1	0	0	KJ757510.1.1796_Eukaryota;SAR;Alveolata;Protalveolata;Syndiniales;Syndiniales_Group_II;uncultured_eukaryote
0	0	0	0	0	0	1	0	0	KJ761804.1.1771_Eukaryota;SAR;Alveolata;Ciliophora;Intramacronucleata;Spirotrichea;Oligotrichia;Strombidium;uncultured_eukaryote
0	0	0	0	0	0	1	0	0	EF526882.1.1809_Eukaryota;SAR;Stramenopiles;Ochrophyta;MOCH-2;uncultured_marine_eukaryote
0	0	0	0	0	0	1	1	1	KF130396.1.1761_Eukaryota;Haptophyta;Prymnesiophyceae;Prymnesiales;Chrysoculter;uncultured_eukaryote
0	0	0	1	1	0	1	0	0	KJ763179.1.1804_Eukaryota;SAR;Alveolata;Dinoflagellata;Dinophyceae;Gymnodiniphycidae;Kareniaceae;Karlodinium;uncultured_eukaryote
0	0	0	0	0	0	1	1	0	EU039890.1.1696_Eukaryota;SAR;Alveolata;Ciliophora;Intramacronucleata;Conthreep;Colpodea;Bursariomorphida;Bursaria;Bursaria_sp._MSD-2007-2A
0	0	0	0	0	0	1	0	0	FJ000181.1.1356_Eukaryota;SAR;Alveolata;Protalveolata;Syndiniales;Duboscquella;uncultured_eukaryote
0	0	0	0	0	0	1	0	0	AY753616.1.2140_Eukaryota;Excavata;Discoba;Discicristata;Euglenozoa;Kinetoplastea;Metakinetoplastina;Neobodonida;Neobodo;Neobodo_designis
0	0	0	0	0	0	1	0	0	KJ763939.1.1791_Eukaryota;SAR;Alveolata;Protalveolata;Syndiniales;Syndiniales_Group_II;uncultured_eukaryote
0	0	0	0	0	0	1	0	0	KJ758888.1.1799_Eukaryota;SAR;Alveolata;Protalveolata;Syndiniales;Syndiniales_Group_I;uncultured_eukaryote
0	0	0	0	0	1	1	0	1	JQ223005.1.1649_Eukaryota;SAR;Stramenopiles;MAST-3;MAST-3G;uncultured_eukaryote
0	0	0	0	0	1	1	0	0	KJ762662.1.1799_Eukaryota;SAR;Alveolata;Protalveolata;Syndiniales;Syndiniales_Group_II;uncultured_eukaryote
0	0	0	0	0	0	1	0	0	GAIO01012970.1232.2832_Eukaryota;SAR;Alveolata;Dinoflagellata;Dinophyceae;Peridiniphycidae;Gonyaulacales;Pyrodinium;Pyrodinium_bahamense_var._compressum
0	0	0	0	0	0	1	0	0	AB179736.1.1725_Eukaryota;SAR;Rhizaria;Retaria;Polycystinea;Nassellaria;Pterocorys;Pterocorys_zancleus
0	0	0	0	0	0	1	0	0	GU070894.1.1769_Eukaryota;SAR;Alveolata;Ciliophora;Intramacronucleata;Spirotrichea;Hypotrichia;invertebrate_environmental_sample
0	0	0	1	0	1	1	0	9	KJ762198.1.1798_Eukaryota;SAR;Alveolata;Protalveolata;Syndiniales;Syndiniales_Group_I;uncultured_eukaryote
0	0	0	0	0	0	1	1	0	JQ222947.1.1614_Eukaryota;Haptophyta;Prymnesiophyceae;Prymnesiales;Chrysochromulina;uncultured_eukaryote
0	0	0	0	0	0	1	0	0	KF130231.1.1758_Eukaryota;SAR;Alveolata;Dinoflagellata;Dinophyceae;Gymnodiniphycidae;Incertae_Sedis;Akashiwo;uncultured_eukaryote
0	0	0	0	0	0	1	0	1	KJ757724.1.1801_Eukaryota;SAR;Alveolata;Protalveolata;Syndiniales;Syndiniales_Group_I;uncultured_eukaryote
0	0	0	0	0	0	1	0	0	FJ000265.1.1376_Eukaryota;SAR;Alveolata;Ciliophora;Intramacronucleata;Spirotrichea;Oligotrichia;uncultured;uncultured_eukaryote
0	0	0	0	0	0	1	0	0	KJ758243.1.1794_Eukaryota;SAR;Stramenopiles;Ochrophyta;Diatomea;ME-Euk-FW10;uncultured_eukaryote
0	0	0	1	0	0	1	0	0	KC488410.1.1679_Eukaryota;SAR;Alveolata;Dinoflagellata;Dinophyceae;Peridiniphycidae;Peridiniales;Peridinium;uncultured_dinoflagellate
0	0	0	0	0	1	1	0	0	U27498.1.1798_Eukaryota;SAR;Alveolata;Dinoflagellata;Dinophyceae;Peridiniphycidae;Gonyaulacales;Alexandrium;Alexandrium_margalefii
0	0	0	0	0	0	1	0	0	KF130142.1.1757_Eukaryota;SAR;Rhizaria;Retaria;Polycystinea;Nassellaria;Pseudocubus;uncultured_eukaryote
0	0	0	0	0	0	1	0	0	DQ329138.1.1734_Eukaryota;SAR;Alveolata;Apicomplexa;Aconoidasida;Piroplasmorida;Babesia;Babesia_sp._FP44
0	0	0	0	0	0	1	0	2	GU823738.1.1395_Eukaryota;SAR;Rhizaria;Retaria;RAD_A;uncultured_eukaryote
0	0	0	0	0	1	1	0	0	KF620998.1.1753_Eukaryota;Haptophyta;Prymnesiophyceae;Prymnesiales;Chrysoculter;uncultured_haptophyte
0	0	0	0	0	0	1	0	0	EU793837.1.1675_Eukaryota;SAR;Alveolata;Protalveolata;Syndiniales;Syndiniales_Group_II;uncultured_syndiniales
0	0	0	0	0	0	1	3	1	KJ760238.1.1755_Eukaryota;SAR;Alveolata;Ciliophora;Intramacronucleata;Spirotrichea;Choreotrichia;uncultured;uncultured_eukaryote
0	0	0	0	0	0	1	0	0	JX840920.1.1229_Eukaryota;SAR;Alveolata;Protalveolata;Syndiniales;Syndiniales_Group_I;uncultured_dinoflagellate
0	0	0	0	0	1	1	1	0	KJ757512.1.1797_Eukaryota;SAR;Alveolata;Protalveolata;Syndiniales;uncultured_eukaryote
0	0	0	0	0	0	0	1	0	KJ760742.1.1793_Eukaryota;SAR;Alveolata;Protalveolata;Syndiniales;Amoebophrya;uncultured_eukaryote
0	0	0	0	1	1	0	1	1	KJ758718.1.1798_Eukaryota;SAR;Alveolata;Protalveolata;Syndiniales;Syndiniales_Group_II;uncultured_eukaryote
0	0	0	0	0	0	0	2	0	KF130554.1.1742_Eukaryota;Opisthokonta;Holozoa;Choanomonada;Craspedida;Codosigidae;Lagenoeca;uncultured_eukaryote
0	0	0	0	0	0	0	1	0	KJ925202.1.1661_Eukaryota;SAR;Alveolata;Dinoflagellata;Dinophyceae;Gymnodiniphycidae;Suessiaceae;Symbiodinium;uncultured_eukaryote
0	0	0	0	0	0	0	3	1	KJ760988.1.1803_Eukaryota;SAR;Alveolata;Protalveolata;Syndiniales;Syndiniales_Group_II;uncultured_eukaryote
0	0	0	0	0	0	0	1	0	GBGR01004793.2.1684_Eukaryota;Archaeplastida;Chloroplastida;Charophyta;Phragmoplastophyta;Streptophyta;Embryophyta;Tracheophyta;Spermatophyta;Magnoliophyta;Myrtales;Punica;Punica_granatum_(pomegranate)
0	0	0	0	0	0	0	1	2	JQ782086.1.1741_Eukaryota;SAR;Stramenopiles;MAST-3;MAST-3I;uncultured_stramenopile
0	0	0	0	0	0	0	2	0	KF129700.1.1758_Eukaryota;SAR;Alveolata;Protalveolata;Syndiniales;Amoebophrya;uncultured_eukaryote
0	0	0	0	1	0	0	1	0	FJ947046.1.1789_Eukaryota;SAR;Alveolata;Dinoflagellata;Dinophyceae;Gymnodiniphycidae;Gymnodinium_clade;Erythropsidinium;Warnowia_sp._BSL-2009a
0	0	0	0	0	0	0	1	0	AY920755.1.1781_Eukaryota;Opisthokonta;Holozoa;Metazoa_(Animalia);Eumetazoa;Cnidaria;Hydrozoa;Trachylinae;Limnomedusae;Limnocnida_tanganyicae
0	0	0	0	1	0	0	2	1	KJ762648.1.1786_Eukaryota;SAR;Alveolata;Protalveolata;Syndiniales;Syndiniales_Group_I;uncultured_eukaryote
0	0	0	0	0	0	0	1	0	JF826390.1.1600_Eukaryota;AB3F14RM1B12;uncultured_marine_alveolate
0	0	0	0	0	0	0	1	0	JQ956295.1.1620_Eukaryota;SAR;Alveolata;Protalveolata;Syndiniales;Syndiniales_Group_II;uncultured_eukaryote
0	0	0	0	0	0	0	1	0	FJ377547.1.1770_Eukaryota;SAR;Alveolata;Ciliophora;Intramacronucleata;Spirotrichea;Oligotrichia;uncultured;Novistrombidium_testaceum
0	0	0	0	0	0	0	1	0	AY381210.1.1730_Eukaryota;SAR;Stramenopiles;Labyrinthulomycetes;TAGIRI-17;uncultured_marine_eukaryote
0	0	0	1	0	3	0	2	1	DQ386741.1.1533_Eukaryota;SAR;Alveolata;Protalveolata;Syndiniales;Syndiniales_Group_I;uncultured_marine_picoplankton
0	0	0	0	0	0	0	1	0	DQ103875.1.1765_Eukaryota;SAR;Alveolata;Ciliophora;Intramacronucleata;Conthreep;Prostomatea;Cryptocaryon;uncultured_marine_eukaryote
0	0	0	0	0	0	0	1	0	KJ757796.1.1803_Eukaryota;SAR;Alveolata;Protalveolata;Syndiniales;uncultured_eukaryote
0	0	0	0	0	0	0	1	2	GU246574.1.1776_Eukaryota;SAR;Rhizaria;Retaria;Acantharia;Arthracanthida;Hexaconus;Acanthometra_sp._3_813
0	0	0	1	0	1	0	1	1	KF130434.1.1758_Eukaryota;SAR;Alveolata;Protalveolata;Syndiniales;Syndiniales_Group_II;uncultured_eukaryote
0	0	0	0	0	0	0	1	0	U43080.1.1807_Eukaryota;Archaeplastida;Chloroplastida;Charophyta;Phragmoplastophyta;Streptophyta;Embryophyta;Tracheophyta;Spermatophyta;Magnoliophyta;Ericales;Manilkara;Manilkara_zapota
0	0	0	0	0	0	0	1	0	KJ759456.1.1789_Eukaryota;SAR;Alveolata;Protalveolata;Syndiniales;Syndiniales_Group_I;uncultured_eukaryote
0	0	0	0	0	0	0	1	0	AB088298.1.1804_Eukaryota;SAR;Alveolata;Dinoflagellata;Dinophyceae;Peridiniphycidae;Gonyaulacales;Alexandrium;Alexandrium_insuetum
0	0	0	0	0	0	0	1	0	AF530518.1.2120_Eukaryota;Excavata;Discoba;Discicristata;Euglenozoa;Kinetoplastea;Metakinetoplastina;Neobodonida;Neobodo;uncultured_bodonid
0	0	0	0	0	0	0	1	0	CCYC015161254.666.2452_Eukaryota;Archaeplastida;Chloroplastida;Charophyta;Phragmoplastophyta;Streptophyta;Embryophyta;Tracheophyta;Spermatophyta;Magnoliophyta;Liliopsida;Poales;Triticum;Triticum_aestivum_(bread_wheat)
0	0	0	0	0	0	0	1	0	X75517.1.1806_Eukaryota;Archaeplastida;Chloroplastida;Charophyta;Phragmoplastophyta;Streptophyta;Embryophyta;Tracheophyta;Lycopodiophyta;Selaginellales;Selaginella;Selaginella_vogelii
0	0	0	0	0	0	0	1	0	KJ763406.1.1798_Eukaryota;SAR;Alveolata;Protalveolata;Syndiniales;Syndiniales_Group_II;uncultured_eukaryote
0	0	0	1	0	1	0	1	1	KJ762281.1.1798_Eukaryota;SAR;Alveolata;Protalveolata;Syndiniales;Syndiniales_Group_I;uncultured_eukaryote
0	0	0	0	2	1	0	1	0	EU287792.1.1796_Eukaryota;SAR;Rhizaria;Retaria;RAD_B;uncultured_marine_Polycystinea
0	0	0	0	0	0	0	1	0	JF791011.1.1777_Eukaryota;SAR;Alveolata;Protalveolata;Syndiniales;Syndiniales_Group_II;uncultured_marine_alveolate
0	0	0	2	0	0	0	1	0	DQ244019.1.1789_Eukaryota;SAR;Alveolata;Dinoflagellata;Dinophyceae;Gymnodiniphycidae;Suessiaceae;Biecheleria;uncultured_alveolate
0	0	0	0	0	0	0	1	0	DQ145110.1.1752_Eukaryota;SAR;Alveolata;Protalveolata;Syndiniales;Amoebophrya;uncultured_alveolate
0	0	0	0	0	0	0	1	0	EF172826.1.1604_Eukaryota;SAR;Alveolata;Protalveolata;Syndiniales;Syndiniales_Group_II;uncultured_eukaryote
0	0	0	0	0	0	0	2	0	KJ759401.1.1800_Eukaryota;SAR;Alveolata;Protalveolata;Syndiniales;Syndiniales_Group_II;uncultured_eukaryote
0	0	0	0	0	0	0	1	0	KJ757364.1.1798_Eukaryota;SAR;Alveolata;Protalveolata;Syndiniales;Syndiniales_Group_II;uncultured_eukaryote
0	0	0	0	2	0	0	1	0	KJ762681.1.1797_Eukaryota;SAR;Alveolata;Protalveolata;Syndiniales;Syndiniales_Group_II;uncultured_eukaryote
0	0	0	0	0	0	0	1	0	L26204.4.1796_Eukaryota;Archaeplastida;Rhodophyceae;Stylonematales;Stylonema;Stylonema_alsidii
0	0	0	0	0	0	0	1	0	KJ760492.1.1796_Eukaryota;SAR;Alveolata;Protalveolata;Syndiniales;Syndiniales_Group_II;uncultured_eukaryote
0	0	0	0	0	0	0	1	0	KC673575.1.1782_Eukaryota;Opisthokonta;Nucletmycea;Fungi;Dikarya;Basidiomycota;Ustilaginomycotina;Exobasidiomycetes;Malasseziales;Incertae_Sedis;Malassezia;uncultured_fungus
0	0	0	0	1	0	0	1	0	KJ758011.1.1792_Eukaryota;SAR;Alveolata;Protalveolata;Syndiniales;Syndiniales_Group_I;uncultured_eukaryote
0	0	0	0	0	0	0	1	0	EU039884.1.1703_Eukaryota;SAR;Alveolata;Ciliophora;Intramacronucleata;Conthreep;Colpodea;Colpodida;Bardeliella;Bardeliella_pulchra
0	0	0	0	0	0	0	1	0	KF129601.1.1759_Eukaryota;SAR;Alveolata;Protalveolata;Syndiniales;Syndiniales_Group_II;uncultured_eukaryote
0	0	0	0	0	0	0	1	0	AC174960.7968.9368_Eukaryota;Opisthokonta;Holozoa;Metazoa_(Animalia);Eumetazoa;Bilateria;Chordata;Vertebrata;Gnathostomata;Euteleostomi;Tetrapoda;Mammalia;Pan_troglodytes_(chimpanzee)
0	0	0	0	2	0	0	2	0	JN832917.1.1716_Eukaryota;SAR;Rhizaria;Retaria;RAD_A;uncultured_eukaryote
0	0	0	0	0	0	0	1	0	KJ761531.1.1794_Eukaryota;SAR;Alveolata;Protalveolata;Syndiniales;Syndiniales_Group_I;uncultured_eukaryote
0	0	0	1	2	0	0	1	0	JF791092.1.1777_Eukaryota;Haptophyta;Prymnesiophyceae;Prymnesiales;Chrysochromulina;uncultured_haptophyte
0	0	0	0	0	0	0	1	0	AF158702.1.1717_Eukaryota;SAR;Alveolata;Apicomplexa;Aconoidasida;Piroplasmorida;Babesia;Babesia_conradae
0	0	0	0	0	0	0	1	0	JF826388.1.1699_Eukaryota;Amoebozoa;Gracilipodida;Flamella;uncultured_Amoebozoa
0	0	0	1	0	0	0	1	0	KJ925436.1.1486_Eukaryota;SAR;Alveolata;Dinoflagellata;Dinophyceae;Gymnodiniphycidae;Incertae_Sedis;Cochlodinium;uncultured_eukaryote
0	0	0	0	2	0	0	2	0	KJ757594.1.1794_Eukaryota;Opisthokonta;Holozoa;Metazoa_(Animalia);Eumetazoa;Cnidaria;Hydrozoa;Hydroidolina;Siphonophorae;uncultured_eukaryote
0	0	0	0	0	0	0	1	0	KJ763357.1.1803_Eukaryota;SAR;Alveolata;Protalveolata;Syndiniales;Amoebophrya;uncultured_eukaryote
0	0	0	0	0	0	0	1	0	AB721060.1.1673_Eukaryota;SAR;Alveolata;Protalveolata;Chromerida;Chromera;uncultured_freshwater_eukaryote
0	0	0	0	0	0	0	1	0	KJ762114.1.1802_Eukaryota;SAR;Alveolata;Protalveolata;Syndiniales;uncultured;uncultured_eukaryote
0	0	0	2	0	0	0	2	3	KF129925.1.1760_Eukaryota;SAR;Alveolata;Protalveolata;Syndiniales;Syndiniales_Group_I;uncultured_eukaryote
0	0	0	1	0	0	0	1	0	KJ758503.1.1783_Eukaryota;SAR;Alveolata;Dinoflagellata;Dinophyceae;Gymnodiniphycidae;Kareniaceae;Karlodinium;uncultured_eukaryote
0	0	0	0	0	0	0	1	0	GU067982.1.1791_Eukaryota;Opisthokonta;Nucletmycea;Fungi;Cryptomycota;Incertae_Sedis;Incertae_Sedis;Incertae_Sedis;Incertae_Sedis;Rozella;uncultured_fungus
0	0	0	0	0	0	0	1	0	KJ761384.1.1794_Eukaryota;SAR;Alveolata;Dinoflagellata;Dinophyceae;Peridiniphycidae;Peridiniales;Protoperidinium;uncultured_eukaryote
0	0	0	0	0	0	0	1	0	AB716910.1.1759_Eukaryota;SAR;Alveolata;Dinoflagellata;Dinophyceae;Peridiniphycidae;Peridiniales;Preperidinium;Preperidinium_meunieri
0	0	0	0	0	0	0	1	2	EU287808.1.1778_Eukaryota;SAR;Rhizaria;Retaria;RAD_B;uncultured_marine_Polycystinea
0	0	0	0	0	0	0	2	0	KJ763830.1.1794_Eukaryota;SAR;Alveolata;Protalveolata;Syndiniales;uncultured;uncultured_eukaryote
0	0	0	0	0	0	0	2	0	KJ759617.1.1801_Eukaryota;Opisthokonta;Holozoa;Metazoa_(Animalia);Eumetazoa;Bilateria;Arthropoda;Crustacea;Maxillopoda;Copepoda;Calanoida;uncultured_eukaryote
0	0	0	0	0	0	0	1	0	KJ759620.1.1801_Eukaryota;SAR;Alveolata;Dinoflagellata;Dinophyceae;Gymnodiniphycidae;Incertae_Sedis;Cochlodinium;uncultured_eukaryote
0	0	0	0	0	0	0	1	0	JQIN01002909.1079.2733_Eukaryota;Archaeplastida;Chloroplastida;Charophyta;Phragmoplastophyta;Streptophyta;Embryophyta;Tracheophyta;Spermatophyta;Magnoliophyta;Fabales;Arachis;Arachis_duranensis
0	0	0	0	0	0	0	1	0	AF363206.1.1428_Eukaryota;SAR;Stramenopiles;Ochrophyta;ANT37-16;eukaryote_marine_clone_ANT37-16
0	0	0	0	0	0	0	1	1	KJ762616.1.1797_Eukaryota;SAR;Alveolata;Protalveolata;Syndiniales;Syndiniales_Group_II;uncultured_eukaryote
0	0	0	0	0	0	0	1	0	JX188332.1.1721_Eukaryota;SAR;Alveolata;Ciliophora;Intramacronucleata;Spirotrichea;Choreotrichia;Pelagostrobilidium;uncultured_eukaryote
0	0	0	0	0	1	0	1	0	KJ763457.1.1761_Eukaryota;SAR;Alveolata;Ciliophora;Intramacronucleata;Conthreep;Oligohymenophorea;Scuticociliatia;uncultured;uncultured_eukaryote
0	0	0	0	0	1	0	1	0	KC488480.1.1694_Eukaryota;SAR;Alveolata;Protalveolata;Syndiniales;Amoebophrya;uncultured_marine_alveolate
0	0	0	0	0	0	0	1	0	GU820022.1.1398_Eukaryota;SAR;Alveolata;Protalveolata;Syndiniales;Syndiniales_Group_I;uncultured_dinoflagellate
0	0	0	0	0	1	0	1	0	KJ759979.1.1792_Eukaryota;SAR;Alveolata;Protalveolata;Syndiniales;Syndiniales_Group_V;uncultured_eukaryote
0	0	0	0	0	0	0	1	1	KJ761377.1.1791_Eukaryota;SAR;Alveolata;Protalveolata;Syndiniales;Syndiniales_Group_II;uncultured_eukaryote
0	0	0	0	0	0	0	1	0	KJ763693.1.1802_Eukaryota;Opisthokonta;Holozoa;Metazoa_(Animalia);Eumetazoa;Bilateria;Arthropoda;Crustacea;Maxillopoda;Copepoda;Calanoida;uncultured_eukaryote
0	0	0	1	1	1	0	1	2	KJ762671.1.2064_Eukaryota;Excavata;Discoba;Discicristata;Euglenozoa;Diplonemea;SCM38C39_marine_group;uncultured_eukaryote
0	0	0	0	0	1	0	1	0	KJ758209.1.1800_Eukaryota;SAR;Alveolata;Dinoflagellata;Dinophyceae;Gymnodiniphycidae;Gyrodinium;uncultured_eukaryote
0	0	0	0	1	1	0	2	0	KJ763668.1.1795_Eukaryota;SAR;Alveolata;Protalveolata;Syndiniales;Syndiniales_Group_I;uncultured_eukaryote
0	0	0	0	0	0	0	1	0	EU688965.1.1720_Eukaryota;Opisthokonta;Nucletmycea;Fungi;Zygomycota;Mucoromycotina;Incertae_Sedis;Mortierellales;Mortierellaceae;Mortierella;Mortierella_indohii
0	0	0	0	0	0	0	1	0	KJ763932.1.1801_Eukaryota;SAR;Alveolata;Protalveolata;Syndiniales;Syndiniales_Group_II;uncultured_eukaryote
0	0	0	1	1	1	0	1	1	KJ758079.1.1796_Eukaryota;SAR;Alveolata;Ciliophora;Intramacronucleata;Spirotrichea;Oxytrichidae;uncultured_eukaryote
0	0	0	0	0	1	0	2	0	KJ762800.1.1799_Eukaryota;SAR;Alveolata;Protalveolata;Syndiniales;Syndiniales_Group_I;uncultured_eukaryote
0	0	0	2	0	2	0	1	0	KJ762551.1.1798_Eukaryota;SAR;Alveolata;Dinoflagellata;Dinophyceae;Gymnodiniphycidae;Gyrodinium;uncultured_eukaryote
0	0	0	0	0	0	0	1	0	KF130102.1.1752_Eukaryota;SAR;Alveolata;Protalveolata;Syndiniales;Syndiniales_Group_I;uncultured_eukaryote
0	0	0	1	1	0	0	1	0	KJ763714.1.1794_Eukaryota;SAR;Alveolata;Protalveolata;Syndiniales;Syndiniales_Group_II;uncultured_eukaryote
0	0	0	0	0	0	0	1	0	KJ757648.1.1800_Eukaryota;SAR;Alveolata;Protalveolata;Syndiniales;Syndiniales_Group_II;uncultured_eukaryote
0	0	0	1	0	0	0	2	0	AY831410.381.2182_Eukaryota;SAR;Alveolata;Dinoflagellata;Dinophyceae;Gymnodiniphycidae;Incertae_Sedis;Akashiwo;Akashiwo_sanguinea
0	0	0	0	0	0	0	1	0	KJ187034.1.1794_Eukaryota;SAR;Alveolata;Dinoflagellata;Dinophyceae;Incertae_Sedis;Ailadinium;Ailadinium_reticulatum
0	0	0	0	1	2	0	1	2	EU793773.1.1452_Eukaryota;SAR;Alveolata;Protalveolata;Syndiniales;Syndiniales_Group_I;uncultured_syndiniales
0	0	0	0	0	0	0	1	0	AF530536.1.1695_Eukaryota;SAR;Alveolata;Protalveolata;Perkinsidae;A31;uncultured_alveolate
0	0	0	1	0	0	0	1	0	KJ762523.1.2065_Eukaryota;Excavata;Discoba;Discicristata;Euglenozoa;Diplonemea;SCM38C39_marine_group;uncultured_eukaryote
0	0	0	0	0	0	0	1	0	KJ763767.1.1798_Eukaryota;SAR;Alveolata;Protalveolata;Syndiniales;Amoebophrya;uncultured_eukaryote
0	0	0	0	0	0	0	1	0	AF069203.1.1724_Eukaryota;Archaeplastida;Chloroplastida;Charophyta;Phragmoplastophyta;Streptophyta;Embryophyta;Tracheophyta;Spermatophyta;Magnoliophyta;Liliopsida;Dioscoreales;Dioscorea;Dioscorea_bulbifera
0	0	0	0	0	0	0	1	0	KF129893.1.1744_Eukaryota;SAR;Rhizaria;Retaria;Acantharia;uncultured;uncultured_eukaryote
0	0	0	0	0	0	0	1	0	KJ763868.1.1784_Eukaryota;SAR;Alveolata;Protalveolata;Syndiniales;Amoebophrya;uncultured_eukaryote
0	0	0	0	0	0	0	1	0	AB246744.1.1758_Eukaryota;SAR;Alveolata;Dinoflagellata;Dinophyceae;Peridiniphycidae;Peridiniales;Peridinium;Peridinium_quinquecorne
0	0	0	0	0	0	0	1	0	U57769.1.1638_Eukaryota;SAR;Alveolata;Ciliophora;Intramacronucleata;Litostomatea;Trichostomatia;Dasytricha;Dasytricha_ruminantium
0	0	0	0	0	0	0	1	0	KJ763609.1.1787_Eukaryota;SAR;Alveolata;Protalveolata;Syndiniales;Syndiniales_Group_I;uncultured_eukaryote
0	0	0	0	0	0	0	1	0	KC673803.1.1796_Eukaryota;Opisthokonta;Nucletmycea;Fungi;Dikarya;Basidiomycota;Ustilaginomycotina;Exobasidiomycetes;Malasseziales;Incertae_Sedis;Malassezia;uncultured_fungus
0	0	0	0	0	0	0	1	0	AY727047.1.1678_Eukaryota;Opisthokonta;Nucletmycea;Fungi;Dikarya;Ascomycota;Saccharomycotina;Saccharomycetes;Saccharomycetales;Incertae_Sedis;Candida;Candida_nivariensis
0	0	0	0	0	0	0	1	0	KJ759310.1.1792_Eukaryota;SAR;Alveolata;Protalveolata;Syndiniales;Syndiniales_Group_I;uncultured_eukaryote
0	0	0	0	0	0	0	1	0	KJ760698.1.1788_Eukaryota;SAR;Alveolata;Protalveolata;Syndiniales;Syndiniales_Group_I;uncultured_eukaryote
0	0	0	2	3	5	0	1	3	KJ758948.1.1786_Eukaryota;SAR;Alveolata;Protalveolata;Syndiniales;Syndiniales_Group_I;uncultured_eukaryote
0	0	0	0	0	1	0	1	0	AF251937.1.2242_Eukaryota;Amoebozoa;Discosea;Longamoebia;Centramoebida;Acanthamoeba;Acanthamoeba_hatchetti
0	0	0	0	0	0	0	1	0	KJ759426.1.1797_Eukaryota;SAR;Alveolata;Protalveolata;Syndiniales;Syndiniales_Group_I;uncultured_eukaryote
0	0	0	0	0	0	0	1	0	KJ763137.1.1799_Eukaryota;Incertae_Sedis;Telonema;uncultured_eukaryote
0	0	0	0	0	0	0	1	0	GU823809.1.1222_Eukaryota;SAR;Rhizaria;Retaria;RAD_B;uncultured_eukaryote
0	0	0	0	0	1	0	1	0	AF239260.1.1699_Eukaryota;SAR;Alveolata;Protalveolata;Syndiniales;Amoebophrya;Amoebophrya_sp._'Dinophysis'
0	0	0	0	0	0	0	1	0	KF130461.1.1721_Eukaryota;SAR;Alveolata;Ciliophora;Intramacronucleata;Spirotrichea;Choreotrichia;Metacylis;uncultured_eukaryote
0	0	0	0	0	0	0	1	0	JRRC01389691.2357.4143_Eukaryota;Archaeplastida;Chloroplastida;Charophyta;Phragmoplastophyta;Streptophyta;Embryophyta;Tracheophyta;Spermatophyta;Magnoliophyta;Malvales;Gossypium;Gossypium_arboreum
0	0	0	0	0	0	0	1	0	KJ760262.1.1798_Eukaryota;SAR;Alveolata;Protalveolata;Syndiniales;Syndiniales_Group_II;uncultured_eukaryote
0	0	0	1	0	0	0	1	0	AJ246273.1.1799_Eukaryota;Haptophyta;Prymnesiophyceae;Prymnesiales;Chrysochromulina;Chrysochromulina_campanulifera
0	0	0	0	0	0	0	1	0	KJ763591.1.1792_Eukaryota;SAR;Alveolata;Protalveolata;Syndiniales;Syndiniales_Group_I;uncultured_eukaryote
0	0	0	0	0	0	0	1	0	KJ762415.1.1771_Eukaryota;SAR;Alveolata;Ciliophora;Intramacronucleata;Spirotrichea;Oligotrichia;Strombidium;uncultured_eukaryote
0	0	0	0	0	0	0	1	0	AF208880.1.2029_Eukaryota;Excavata;Discoba;Discicristata;Euglenozoa;Kinetoplastea;Metakinetoplastina;Parabodonida;Cryptobia;Cryptobia_helicis
0	0	0	0	1	0	0	1	0	KF620972.1.1793_Eukaryota;Haptophyta;Prymnesiophyceae;Prymnesiales;Chrysochromulina;uncultured_haptophyte
0	0	0	1	1	0	0	1	0	GU819907.1.1204_Eukaryota;DH147-EKD10;uncultured_dinoflagellate
0	0	0	0	0	0	0	1	0	EU050981.1.1745_Eukaryota;SAR;Alveolata;Dinoflagellata;Dinophyceae;Gymnodiniphycidae;Amphidinium;uncultured_eukaryote
0	0	0	0	0	0	0	1	0	KC488496.1.1692_Eukaryota;SAR;Alveolata;Protalveolata;Syndiniales;Amoebophrya;uncultured_marine_alveolate
0	0	0	0	0	0	0	1	0	KJ759130.1.1753_Eukaryota;SAR;Alveolata;Ciliophora;Intramacronucleata;Spirotrichea;Choreotrichia;uncultured;uncultured_eukaryote
0	0	0	0	0	0	0	1	0	KF129607.1.1760_Eukaryota;SAR;Stramenopiles;Labyrinthulomycetes;D52;uncultured_eukaryote
0	0	0	0	0	0	0	1	0	EU162751.1.1745_Eukaryota;SAR;Alveolata;Apicomplexa;Conoidasida;Cryptosporida;Cryptosporidium;Cryptosporidium_fragile
0	0	0	0	0	0	0	2	0	EF023142.1.1788_Eukaryota;Opisthokonta;Nucletmycea;Fungi;Zygomycota;Mucoromycotina;Incertae_Sedis;Mortierellales;uncultured_Eimeriidae
0	0	0	0	0	0	0	1	0	AY256299.1.1224_Eukaryota;SAR;Stramenopiles;Labyrinthulomycetes;D52;uncultured_eukaryote
0	0	0	0	0	0	0	1	0	KF111235.1.1319_Eukaryota;SAR;Rhizaria;Cercozoa;Phytomyxea;Sorosphaerula;Sorosphaerula_viticola
0	0	0	0	1	0	0	1	0	KJ758034.1.1802_Eukaryota;SAR;Alveolata;Dinoflagellata;Dinophyceae;Incertae_Sedis;Azadinium;uncultured_eukaryote
0	0	0	0	0	0	0	1	0	AY180035.1.1742_Eukaryota;SAR;Rhizaria;Cercozoa;CCW10;uncultured_cercozoan
0	0	0	0	0	1	0	1	0	KJ760045.1.1786_Eukaryota;SAR;Stramenopiles;Ochrophyta;Chrysophyceae;E222;uncultured_eukaryote
0	0	0	2	0	0	0	0	1	KJ757121.1.1794_Eukaryota;SAR;Alveolata;Protalveolata;Syndiniales;Syndiniales_Group_I;uncultured_eukaryote
0	0	0	0	0	0	0	0	1	KF129655.1.1759_Eukaryota;SAR;Alveolata;Protalveolata;Syndiniales;Syndiniales_Group_II;uncultured_eukaryote
0	0	0	0	0	0	0	0	1	KJ763474.1.1808_Eukaryota;SAR;Alveolata;Protalveolata;Syndiniales;Syndiniales_Group_II;uncultured_eukaryote
0	0	0	0	0	0	0	0	1	HQ121439.1.1748_Eukaryota;SAR;Rhizaria;Cercozoa;Cercozoa_sp._ATCC_50530
0	0	0	0	0	0	0	0	1	KJ762814.1.1744_Eukaryota;SAR;Alveolata;Protalveolata;Syndiniales;uncultured_eukaryote
0	0	0	0	1	0	0	0	1	AY821966.1.1592_Eukaryota;SAR;Stramenopiles;Bicosoecida;uncultured_bicosoecid
0	0	0	0	0	0	0	0	2	JF826359.1.1603_Eukaryota;SAR;Alveolata;Protalveolata;Syndiniales;Syndiniales_Group_I;uncultured_marine_alveolate
0	0	0	1	0	1	0	0	1	KF130229.1.1762_Eukaryota;Haptophyta;Prymnesiophyceae;Prymnesiales;Chrysochromulina;uncultured_eukaryote
0	0	0	0	0	1	0	0	1	HQ658161.1.1742_Eukaryota;SAR;Alveolata;Protalveolata;Syndiniales;Amoebophrya;Amoebophrya_sp._RCC_1626
0	0	0	0	1	0	0	0	1	KJ762154.1.1804_Eukaryota;SAR;Alveolata;Protalveolata;Syndiniales;Syndiniales_Group_II;uncultured_eukaryote
0	0	0	0	0	0	0	0	1	DQ834734.1.1904_Eukaryota;SAR;Stramenopiles;Labyrinthulomycetes;Thraustochytriaceae;Thraustochytrium;Thraustochytrium_sp._PJA10.2
[truncated: 538 more rows]
