# Supplementary material for: Phylogenetically and functionally diverse microorganisms reside under the Ross Ice Shelf
Source: Nat Commun. 2022 Jan 10;13:117. doi: 10.1038/s41467-021-27769-5 (PMC8748734; doi:10.1038/s41467-021-27769-5)
Supplement: Supplementary file 5 — Supplementary data 2 [file 41467_2021_27769_MOESM5_ESM.xlsx]

## Sheet: RIS_viruses
Virus classification	30m.1	30m.2	30m.3	180m.1	180m.2	180m.3	330m.1	330m.2	330m.3
Mimivirus	0.0782408	0.113072	0.0811202	0.094648	0.0838473	0.102261	0.145454	0.144552	0.0938761
Myoviridae	32.2454	32.9947	32.4922	32.0743	31.4417	31.521	32.251	31.8012	31.8603
Other_classified	1.74241	1.86489	1.88808	1.80477	1.99552	2.15279	2.01151	2.21685	1.94823
Podoviridae	5.95032	6.29224	7.04585	7.09478	8.02885	8.79477	6.93135	8.22443	7.11429
Prasinovirus	0.239519	0.222749	0.337434	0.527073	0.604017	0.675731	0.595575	0.666952	0.617704
Siphoviridae	6.01151	5.90308	6.62699	6.62572	7.48098	7.8754	6.90789	7.82283	6.88935
unclassified_Caudovirales	0.134104	0.122976	0.121273	0.264842	0.240601	0.293974	0.34929	0.368731	0.275492
unclassified_Mimiviridae	0.878088	0.991121	0.861505	0.281175	0.264599	0.297505	0.452927	0.484854	0.457858
uncultured_Mediterranean_phage	12.5963	12.4336	13.2834	12.057	12.6112	13.8305	12.2748	14.0437	11.6057
uncultured_Mediterranean_phage_MEDS1	0.299264	0.194463	0.132978	0.179433	0.148921	0.177347	0.2019	0.214699	0.179103
uncultured_Mediterranean_phage_uvDeep	3.97193	3.82479	3.61408	2.56253	2.83211	2.87058	2.94689	3.53001	2.83696
uncultured_marine_virus	1.81167	1.76457	1.71742	2.1531	2.31454	2.38026	2.16052	2.34404	2.08775
uncultured_phage_MedDCM	0.487355	0.561333	0.541454	0.612694	0.608636	0.638136	0.678092	0.736326	0.59616
uncultured_virus	7.93608	8.29043	9.88622	11.3214	12.6165	13.6364	11.2464	13.2955	11.1256
__splits_not_binned__	25.6178	24.426	21.37	22.3467	18.7279	14.7533	20.8463	14.1054	22.3117
