# Supplementary material for: Phylogenetically and functionally diverse microorganisms reside under the Ross Ice Shelf
Source: Nat Commun. 2022 Jan 10;13:117. doi: 10.1038/s41467-021-27769-5 (PMC8748734; doi:10.1038/s41467-021-27769-5)
Supplement: Supplementary file 6 — Supplementary data 3 [file 41467_2021_27769_MOESM6_ESM.xlsx]

## Sheet: Alpha diversity (ASV)
		Raw reads	Rarefied
Sample	Depth (m)	Observed	Observed	Chao1	SE Chao1
Cast.1.1	30	431	422	427.44	3.7391
Cast.1.2	30	428	420	436.24	8.00328
Cast.1.3	30	432	415	422.667	4.41364
Cast.2.1	330	365	361	367	4.69975
Cast.2.2	330	345	340	343.75	3.33017
Cast.2.3	330	365	358	361.438	2.97763
Cast.3.1	180	398	391	393.769	2.67593
Cast.3.2	180	393	388	390.619	2.38322
Cast.3.3	180	326	324	324.333	0.758723
Drill.Water		233
Grease		3
Nickel		2
Sed.Drill.1		191
Sed.Drill.2		108
Sed.Drill.3		1
Snow		73
One way Anova
Factor	Df	SS	MS	F	P	sig
Depth	2	7206	3603	6.866	0.0281	*
Residuals	6	3149	525
Tukey multiple comparisons of means
95% family-wise confidence level
Depth	diff	lwr	upr	p adj	sig
30m-180m	51.3333	-6.05668	108.723	0.0748694	ns
330m-180m	-14.6667	-72.0567	42.7233	0.72564	ns
330m-30m	-66	-123.39	-8.60999	0.0287171	*

## Sheet: Beta Diversity (ASVs)
PERMANOVA
Factor	Df	SS	MS	F	R2	Pr(>F)	Sig
Depth (m)	2	0.27721	0.138604	10.913	0.78437	0.004	**	significant differences observed between the three casts
Residuals	6	0.0057273	0.0009545	0.19105
Total	8	0.0299784	1
PERMANOVA
Factor	Df	SS	MS	F	R2	Pr(>F)
Depth (m)	5	2.74089	0.54818	11.245	0.88928	0.001	***	significant differences observed between the three casts and controls
Residuals	7	0.34124	0.04875	0.11072
Total	12	3.08213	1
Beta-dispersion
Factor	Df	SS	MS	F	Pr(>F)	Sig		differences observed are not due to dispersion
Groups	2	0.00155391	0.00077696	2.352	0.171	ns
Residuals	6	0.0004962	8.27e-05

## Sheet: Beta Diversity (miTags)
PERMANOVA
Factor	Df	SS	MS	F	R2	Pr(>F)	Sig
Depth (m)	2	0.205495	0.102747	11.327	0.7906	0.006	**	significant differences observed between the three casts
Residuals	6	0.054427	0.009071	0.2094
Total	8	0.259922	1
Beta-dispersion
Factor	Df	SS	MS	F	Pr(>F)	Sig		differences observed are not due to dispersion
Groups	2	0.00134258	0.00067129	4.6998	0.05915	ns
Residuals	6	0.00085701	0.00014284

## Sheet: Indval (ASVs)
Indicator Species Analysis
Species associated to basal boundary layer (30m)
ASV identifier	Taxonomy (SIlva138)	Test statistic	P-value
008b9f6e448603b5eb2280c9362387cb	Bacteria;Proteobacteria;Gammaproteobacteria;	0.954577	0.033
03c6593b1949d92c77783fee3cfd1c16	Bacteria;Marinimicrobia (SAR406 clade);	0.978514	0.019
059f2aacb78dcaa02aaa5429b956f0d9	Unclassified;	1	0.019
1b1b89a40bee952d6011578ac38005ab	Unclassified;	0.936959	0.035
246fc62bdffeef4297649715e94e610b	Unclassified;	1	0.019
25adaf17a55545b3c22ff7092e5a5035	Bacteria;Bacteroidota;Bacteroidia;Flavobacteriales;NS9 marine group;	1	0.019
26169a23dc66afa510d1ca921d23a03f	Bacteria;Proteobacteria;Gammaproteobacteria;Cellvibrionales;Spongiibacteraceae;Sinobacterium;	1	0.019
317d787b072310b15df2f92f3ece4f35	Bacteria;Marinimicrobia (SAR406 clade);	1	0.019
31c8f8b7b21f80ebbdb2d5f84ce9a3f8	Bacteria;Proteobacteria;Alphaproteobacteria;SAR11 clade;Clade I;	1	0.019
33eba1ce09cf97d157215b0ada5fcc81	Archaea;Thermoplasmatota;Thermoplasmata;Marine Group II;	1	0.019
3421b3d2b397c2b0ac721bf447808bda	Bacteria;Proteobacteria;Alphaproteobacteria;SAR11 clade;Clade I;	0.921898	0.04
40da053db9855f265436a8e366b79cb7	Bacteria;Bdellovibrionota;Oligoflexia;053A03-B-DI-P58;	0.984811	0.019
43e37fdc778c3d05ce89ed5df0c30a40	Bacteria;Marinimicrobia (SAR406 clade);	1	0.019
4f793a2e9d26cc6315d6d28f73d316aa	Bacteria;Proteobacteria;Alphaproteobacteria;SAR11 clade;Clade I;	0.917521	0.04
50adbaa136e2aec49b86b73d44e722f2	Bacteria;Bacteroidota;Bacteroidia;Flavobacteriales;Cryomorphaceae;uncultured;	1	0.019
50cf35e666bd7752cd6a1ba517dce256	Bacteria;Proteobacteria;Gammaproteobacteria;SAR86 clade;	0.976932	0.019
52ee78581f76cf3cb66fdcca04c713c8	Bacteria;Proteobacteria;Gammaproteobacteria;	1	0.019
5c66288313affd585ee4f4414c422f05	Bacteria;Marinimicrobia (SAR406 clade);	1	0.019
5e2305970c8b15e8fab639f37679c172	Unclassified;	0.92306	0.033
60607493a9b955513402a29b03cb61b2	Bacteria;Proteobacteria;Alphaproteobacteria;Rhodospirillales;Magnetospiraceae;uncultured;	1	0.019
68daf6c3cf0041cf286e76a9cf2395b3	Bacteria;Actinobacteriota;Acidimicrobiia;Microtrichales;Microtrichaceae;uncultured;	1	0.019
69ed67dbd95e4a77367fa87c3b742c14	Archaea;Crenarchaeota;Nitrososphaeria;Nitrosopumilales;Nitrosopumilaceae;	1	0.019
70d98380936f67254273a9a2d3b99803	Archaea;Crenarchaeota;Nitrososphaeria;Nitrosopumilales;Nitrosopumilaceae;	0.986054	0.019
71a1b05a0f86db866ef49b7c95e8ad91	Bacteria;Bdellovibrionota;Bdellovibrionia;Bdellovibrionales;Bdellovibrionaceae;OM27 clade;	0.9694	0.019
74cc418b0e438bd0e2798a6ab317de91	Archaea;Thermoplasmatota;Thermoplasmata;Marine Group II;	0.970347	0.043
78ae86b955de2388eb91975f338e69d7	Archaea;Thermoplasmatota;Thermoplasmata;Marine Group II;	0.949081	0.019
8377647255af5c0f45f7cc46891a42b4	Bacteria;Proteobacteria;Gammaproteobacteria;Thiomicrospirales;Thioglobaceae;	1	0.019
94dca15f7c27ec1bfce3abb3ed236962	Archaea;Thermoplasmatota;Thermoplasmata;Marine Group III;	0.958844	0.033
9f5c628f05bd50493d7d758ab056f0e3	Bacteria;Proteobacteria;Alphaproteobacteria;SAR11 clade;Clade II;	0.883309	0.04
a4cd086a5187caff1ba8052dbf63f839	Bacteria;Marinimicrobia (SAR406 clade);	0.910182	0.038
a5c3d23ec27fb6ac60f234857b05fa77	Bacteria;Proteobacteria;Alphaproteobacteria;Rhodobacterales;Rhodobacteraceae;	1	0.019
a8e8a7db01e9c85c1bf86c87b934c90a	Bacteria;Myxococcota;Myxococcia;Myxococcales;Myxococcaceae;P3OB-42;	1	0.019
af8825c10e4735547aa968b8ad314560	Bacteria;Proteobacteria;Gammaproteobacteria;SAR86 clade;	0.925409	0.04
b053526a1f69264455c946936d0360ac	Bacteria;Proteobacteria;Alphaproteobacteria;SAR11 clade;Clade I;Clade Ia;	1	0.019
c2035655648a0ee23adb95a0d062362a	Bacteria;NB1-j;	1	0.019
cac36181701281e7d764b3efc09bf21b	Bacteria;Proteobacteria;Gammaproteobacteria;Alteromonadales;Colwelliaceae;Colwellia;	1	0.019
ceb56a8dce59b6bd14a2f3f85fdd0709	Bacteria;Proteobacteria;Gammaproteobacteria;UBA10353 marine group;	0.979352	0.019
d92f7d0296862c0c9b5d17ec5fbeef0a	Bacteria;Proteobacteria;Gammaproteobacteria;OM182 clade;	1	0.019
daf31824f6b7ef1a367307126309a2ef	Bacteria;Proteobacteria;Gammaproteobacteria;	1	0.019
df884c5019e511a75ac0a32b362fed9c	Bacteria;Proteobacteria;Alphaproteobacteria;Rhodospirillales;AEGEAN-169 marine group;	1	0.019
e22940481645c5ffddc94c466f8f08cb	Bacteria;Planctomycetota;OM190;	0.976735	0.019
e532ca480b6c9a3016221d28779cb74e	Bacteria;Planctomycetota;OM190;	0.938876	0.033
e742a89aac0a8af9cc4f8bccd9455401	Unclassified;	0.911325	0.038
eb3ebbbb3601757b8ed0f8fc8f4adf5f	Unclassified;	0.941914	0.019
f2ae8da5dc7980d3951b58eaa2883604	Bacteria;Marinimicrobia (SAR406 clade);	1	0.019
f86f852d1b492786b04edd0d17d6a59b	Bacteria;Marinimicrobia (SAR406 clade);	0.937359	0.019
fbc4de97d776d5603a22fce1dacd2ef2	Unclassified;	0.984195	0.019
Species associated to mid water column (180 and 330m)
ASV identifier	Taxonomy (SIlva138)	Test statistic	P-value
0d1eeae2bd4548d92ed4ebf13d96115e	Unclassified;	0.969939	0.019
0dec00985f0e2d170c343b1010eef75c	Bacteria;Planctomycetota;Planctomycetes;Pirellulales;Pirellulaceae;	0.979723	0.019
296ac1637e50c626875f78376a689cef	Bacteria;Verrucomicrobiota;Verrucomicrobiae;Pedosphaerales;Pedosphaeraceae;SCGC AAA164-E04;	0.952383	0.019
366aebcea6dc948815a44da7c0a11dd8	Bacteria;Verrucomicrobiota;Verrucomicrobiae;Opitutales;Puniceicoccaceae;A714019;	0.980681	0.019
3a750b7a433ab46bb0cbd7dbd22e6fc3	Bacteria;Bacteroidota;Bacteroidia;Flavobacteriales;Flavobacteriaceae;uncultured;	0.958686	0.019
3f379ecb716aa515dba4139443bcb8fe	Bacteria;Bdellovibrionota;Bdellovibrionia;Bdellovibrionales;Bdellovibrionaceae;OM27 clade;	1	0.019
43f4b91f5e123f74011c6a8aa9f38089	Unclassified;	0.98048	0.019
48ffdb6a2172ce85d873840caa79ee66	Unclassified;	0.951892	0.019
4b8484874e29bef4a2416f6b93d1ac59	Bacteria;Proteobacteria;Alphaproteobacteria;Rhodospirillales;Rhodospirillaceae;uncultured;	1	0.019
518de854f3b0d7f9bf2a78cc1469b52a	Bacteria;Myxococcota;Myxococcia;Myxococcales;Myxococcaceae;P3OB-42;	0.893662	0.043
5a2321660bff82c37044a6570de6681d	Bacteria;Bdellovibrionota;Bdellovibrionia;Bdellovibrionales;Bdellovibrionaceae;OM27 clade;	0.949624	0.019
5fdedec5b3dc87889a8068b69c53736e	Bacteria;Bacteroidota;Bacteroidia;Chitinophagales;Saprospiraceae;uncultured;	0.888724	0.035
79f8e39674088d69533e7a6889721cdf	Bacteria;NB1-j;	0.931331	0.032
7ab38d2ed3e313ab3aa60c5fd180748b	Bacteria;Planctomycetota;Planctomycetes;Planctomycetales;Gimesiaceae;uncultured;	1	0.019
7eecf72e205e1bec0ebd233f096174d8	Bacteria;Planctomycetota;Planctomycetes;Pirellulales;Pirellulaceae;Blastopirellula;	0.952699	0.019
868f4dd5f4ee83f739bfcb45fa0d7b2f	Unclassified;	0.962286	0.019
86e6da47246487b7f2c27ce1ffc0109b	Bacteria;Proteobacteria;Alphaproteobacteria;Defluviicoccales;uncultured;	0.903077	0.019
874fb7d1a38371c145a1a1e28b29e555	Bacteria;Proteobacteria;Gammaproteobacteria;Oceanospirillales;Pseudohongiellaceae;Pseudohongiella;	1	0.019
8cb6f259ccae9202051b799f506dc953	Unclassified;	1	0.019
94bdec6a143a31225060f0947252cdf6	Bacteria;Bdellovibrionota;Bdellovibrionia;Bdellovibrionales;Bdellovibrionaceae;OM27 clade;	0.972275	0.019
95d60b4e79c62683f1b55cb00aa9829c	Bacteria;Planctomycetota;Planctomycetes;Pirellulales;Pirellulaceae;	1	0.019
ab21d6a6e85240e5612efddf7cb0c4b7	Unclassified;	1	0.019
ad751fccf5d0272b7fd2843bda12a4b7	Bacteria;Proteobacteria;Alphaproteobacteria;	0.903558	0.019
b4d5846fa0c88b189d3808af13fec86c	Bacteria;Proteobacteria;Gammaproteobacteria;	0.885114	0.044
b77da55dbe0bfce7da1b6ecc3b3b387f	Bacteria;Cyanobacteria;Cyanobacteriia;Chloroplast;	0.957458	0.019
bd75eabfff2dc8ca5523d3eed9f14b63	Bacteria;Proteobacteria;Alphaproteobacteria;Rhodospirillales;Magnetospiraceae;uncultured;	0.883442	0.035
bfb180701ed02d3411cde37b7b1c7456	Bacteria;Chloroflexi;Dehalococcoidia;SAR202 clade;	1	0.019
cb31309d08ddcf0cb0e0aff124d81477	Bacteria;Bdellovibrionota;Bdellovibrionia;Bdellovibrionales;Bdellovibrionaceae;OM27 clade;	0.963317	0.019
d16b0e2865db2cb031d2b806ab233bd9	Unclassified;	1	0.019
d170c926a54c41602cf76b9c7664e8a4	Unclassified;	0.958676	0.019
e7bc73940b4ae2af717c1c81c9672f8f	Bacteria;Bacteroidota;Bacteroidia;Flavobacteriales;NS9 marine group;	0.93627	0.019
f10e3606705a145aa69d74cc3a38bcef	Unclassified;	1	0.019
f9405f809286225addfc6c84a06b7553	Bacteria;Bacteroidota;Bacteroidia;Flavobacteriales;Flavobacteriaceae;	0.910013	0.033
fe012baae767fc28dc52a44ba940691a	Unclassified;	1	0.019

## Sheet: Kruskal Wallis (miTags)
Univar Kruskal Wallis test between sub-ice (this study) and open ocean mesopelagic and bathypelagic polar environments.
Phylum	Pvalues	FDR	Statistics
AncK6	1.189e-07	4.9826e-06	97.5
PAUC34f	1.9164e-07	4.9826e-06	2
Planctomycetota	6.8754e-07	1.1917e-05	8
SAR324_clade(Marine_group_B)	9.3694e-07	1.218e-05	16
Halobacterota	1.4131e-06	1.279e-05	252
Gemmatimonadota	1.5032e-06	1.279e-05	37
Proteobacteria	1.7217e-06	1.279e-05	1300
Verrucomicrobiota	4.7969e-06	2.7569e-05	60
Marinimicrobia_(SAR406_clade)	4.8265e-06	2.7569e-05	60
Chloroflexi	5.3018e-06	2.7569e-05	68
Bdellovibrionota	9.3189e-06	4.4053e-05	81
Firmicutes	1.3975e-05	6.056e-05	92
Myxococcota	1.9114e-05	7.5328e-05	107
Cyanobacteria	2.028e-05	7.5328e-05	1228.5
NB1_j	2.788e-05	9.665e-05	122
Thermoplasmatota	0.00027023	0.00087826	191
Nitrospinota	0.00089832	0.0027478	227
Bacteroidota	0.00098053	0.0028327	1103
Desulfobacterota	0.0026329	0.007206	268
Crenarchaeota	0.0042424	0.01103	288
Patescibacteria	0.0046075	0.011409	1017
Dadabacteria	0.010077	0.023819	358.5
Campilobacterota	0.017149	0.038771	945
WPS_2	0.063585	0.13777	859.5
Cloacimonadota	0.06771	0.14084	855
Nanoarchaeota	0.086624	0.17089	837
Spirochaetota	0.092016	0.17089	832.5
Sva0485	0.092016	0.17089	832.5
Acidobacteriota	0.12773	0.22903	464
Deinococcota	0.15557	0.26965	792
Nitrospirota	0.17418	0.29218	783
Actinobacteriota	0.1851	0.30078	490
Dependentiae	0.23022	0.35211	760.5
MBNT15	0.23022	0.35211	760.5
Sumerlaeota	0.30378	0.45133	738
Fibrobacterota	0.38052	0.54965	720
Hydrogenedentes	0.39472	0.55474	752
Caldatribacteriota	0.42729	0.55548	711
Poribacteria	0.42729	0.55548	711
RCP2_54	0.42729	0.55548	711
Schekmanbacteria	0.48177	0.61103	702
Margulisbacteria	0.52818	0.64631	726
Calditrichota	0.54688	0.64631	693
Euryarchaeota	0.54688	0.64631	693
Armatimonadota	0.58499	0.67599	688.5
Fusobacteriota	0.6283	0.68066	684
Halanaerobiaeota	0.6283	0.68066	684
Latescibacterota	0.6283	0.68066	684
Deferribacterota	0.67892	0.72048	679.5
Elusimicrobiota	0.74108	0.74108	675
Entotheonellaeota	0.74108	0.74108	675
Zixibacteria	0.74108	0.74108	675

## Sheet: MGLM-ANOVA (miTags)
Analysis of Deviance for Multivariate Generalized Linear Model
Multivariate test:
		Res.Df	Df.diff	Dev	Pr(>Dev)
	(Intercept)	40
	Sub-ice vs open water environments	39	1	17333	0.001
Univariate tests:
Species	p-value	test statistic
Bacteria.Bacteroidota.Bacteroidia.Flavobacteriales.Flavobacteriaceae.NS5.marine.group.uncultured.bacterium	0.001	79.8036
Bacteria.Proteobacteria.Alphaproteobacteria.SAR11.clade.Clade.II.uncultured.organism	0.001	76.1509
Bacteria.Proteobacteria.Alphaproteobacteria.SAR11.clade.Clade.II.uncultured.bacterium	0.001	74.5449
Bacteria.Proteobacteria.Gammaproteobacteria.Alteromonadales.Alteromonadaceae.Alteromonas.uncultured.bacterium	0.001	72.4912
Bacteria.Proteobacteria.Alphaproteobacteria.SAR11.clade.Clade.II.uncultured.Alphaproteobacteria.bacterium	0.001	65.1787
Bacteria.Proteobacteria.Gammaproteobacteria.Alteromonadales.Pseudoalteromonadaceae.Pseudoalteromonas.uncultured.bacterium	0.001	64.6555
Bacteria.Proteobacteria.Alphaproteobacteria.SAR11.clade.uncultured.bacterium	0.001	62.8129
Bacteria.Proteobacteria.Alphaproteobacteria.SAR11.clade.Clade.II.uncultured.marine.bacterium.440	0.001	62.1758
Bacteria.Proteobacteria.Gammaproteobacteria.Oceanospirillales.Pseudohongiellaceae.Pseudohongiella.uncultured.bacterium	0.001	60.4738
Bacteria.Proteobacteria.Alphaproteobacteria.SAR11.clade.Clade.I.uncultured.uncultured.bacterium	0.001	60.2943
Bacteria.Cyanobacteria.Cyanobacteriia.Chloroplast.uncultured.bacterium	0.001	57.6718
Bacteria.Proteobacteria.Gammaproteobacteria.Oceanospirillales.Pseudohongiellaceae.Pseudohongiella.uncultured.gamma.proteobacterium	0.001	57.465
Bacteria.Proteobacteria.Alphaproteobacteria.SAR11.clade.Clade.I.Clade.Ib.uncultured.Alphaproteobacteria.bacterium	0.001	56.4497
Bacteria.Proteobacteria.Alphaproteobacteria.Rhodospirillales.AEGEAN.169.marine.group.metagenome	0.001	55.9061
Bacteria.Nitrospinota.Nitrospinia.Nitrospinales.Nitrospinaceae.Nitrospina.uncultured.bacterium	0.001	55.1058
Bacteria.Proteobacteria.Alphaproteobacteria.SAR11.clade.Clade.II.uncultured.bacterium.HF0770_37D02	0.001	55.1029
Bacteria.Proteobacteria.Gammaproteobacteria.Alteromonadales.Pseudoalteromonadaceae.Pseudoalteromonas.Pseudoalteromonas.sp..NJ70	0.001	55.0684
Bacteria.Bacteroidota.Bacteroidia.Flavobacteriales.Flavobacteriaceae.NS5.marine.group.marine.metagenome	0.001	53.3845
Bacteria.Proteobacteria.Alphaproteobacteria.SAR11.clade.uncultured.uncultured.bacterium	0.001	53.3142
Bacteria.Proteobacteria.Alphaproteobacteria.SAR11.clade.Clade.II.uncultured.marine.bacterium.313	0.001	52.4298
Bacteria.Bacteroidota.Bacteroidia.Flavobacteriales.Flavobacteriaceae.NS2b.marine.group.uncultured.bacterium	0.001	51.2311
Bacteria.Proteobacteria.Gammaproteobacteria.Oceanospirillales.Halomonadaceae.Halomonas.uncultured.bacterium	0.001	51.0013
Bacteria.Proteobacteria.Alphaproteobacteria.Rhodobacterales.Rhodobacteraceae.Roseovarius.uncultured.bacterium	0.001	50.9987
Archaea.Crenarchaeota.Nitrososphaeria.Nitrosopumilales.Nitrosopumilaceae.uncultured.archaeon	0.001	50.9214
Bacteria.Bacteroidota.Bacteroidia.Cytophagales.Cyclobacteriaceae.uncultured.uncultured.bacterium	0.001	49.9394
Bacteria.Proteobacteria.Gammaproteobacteria.Salinisphaerales.Solimonadaceae.Fontimonas.uncultured.bacterium	0.001	49.8826
Bacteria.Proteobacteria.Alphaproteobacteria.Sphingomonadales.Sphingomonadaceae.uncultured.uncultured.organism	0.001	49.2067
Bacteria.Proteobacteria.Gammaproteobacteria.UBA10353.marine.group.uncultured.bacterium	0.001	49.1648
Archaea.Crenarchaeota.Nitrososphaeria.Nitrosopumilales.Nitrosopumilaceae.Candidatus.Nitrosopumilus.uncultured.archaeon	0.001	46.5673
Bacteria.Proteobacteria.Gammaproteobacteria.Thiotrichales.Thiotrichaceae.uncultured.uncultured.bacterium	0.001	46.3692
Bacteria.Proteobacteria.Alphaproteobacteria.Rhodospirillales.AEGEAN.169.marine.group.uncultured.bacterium	0.001	45.4348
Bacteria.Proteobacteria.Alphaproteobacteria.SAR11.clade.Clade.I.Clade.Ia.uncultured.Alphaproteobacteria.bacterium	0.001	45.1791
Bacteria.Proteobacteria.Gammaproteobacteria.Ectothiorhodospirales.Ectothiorhodospiraceae.uncultured.uncultured.bacterium	0.001	44.7739
Bacteria.Proteobacteria.Alphaproteobacteria.SAR11.clade.Clade.I.uncultured.alpha.proteobacterium.SCGC.AAA288.E13	0.001	44.744
Bacteria.Proteobacteria.Alphaproteobacteria.SAR11.clade.Clade.I.Clade.Ib.marine.metagenome	0.001	44.0551
Bacteria.Proteobacteria.Gammaproteobacteria.EC3.uncultured.bacterium	0.001	44.0038
Bacteria.Proteobacteria.Alphaproteobacteria.SAR11.clade.Clade.I.Clade.Ia.uncultured.bacterium	0.001	43.5
Bacteria.Proteobacteria.Gammaproteobacteria.HgCo23.uncultured.bacterium	0.001	43.4288
Bacteria.Bacteroidota.Bacteroidia.Flavobacteriales.Cryomorphaceae.uncultured.uncultured.bacterium	0.001	42.6057
Bacteria.Proteobacteria.Gammaproteobacteria.Arenicellales.Arenicellaceae.uncultured.uncultured.bacterium	0.001	41.9664
Bacteria.Proteobacteria.Gammaproteobacteria.uncultured.bacterium	0.001	41.3474
Bacteria.Bacteroidota.Bacteroidia.Flavobacteriales.Flavobacteriaceae.NS2b.marine.group.metagenome	0.001	41.076
Bacteria.Bacteroidota.Bacteroidia.Flavobacteriales.Flavobacteriaceae.Polaribacter.uncultured.Flavobacteriaceae.bacterium	0.001	40.7545
Bacteria.Bacteroidota.Bacteroidia.Flavobacteriales.Flavobacteriaceae.NS5.marine.group.hydrothermal.vent.metagenome	0.001	40.2543
Bacteria.Proteobacteria.Alphaproteobacteria.SAR11.clade.Clade.I.Clade.Ib.uncultured.organism	0.001	39.8464
Bacteria.Proteobacteria.Alphaproteobacteria.Rhodobacterales.Rhodobacteraceae.Planktomarina.uncultured.Alphaproteobacteria.bacterium	0.001	39.7474
Bacteria.Proteobacteria.Gammaproteobacteria.Thiomicrospirales.Thioglobaceae.SUP05.cluster.gamma.proteobacterium.SCGC.AAA076.D02	0.001	39.3338
Bacteria.Proteobacteria.Alphaproteobacteria.SAR11.clade.Clade.I.Clade.Ib.uncultured.bacterium	0.001	39.1556
Bacteria.Bacteroidota.Bacteroidia.Flavobacteriales.Flavobacteriaceae.Polaribacter.uncultured.Flavobacteriales.bacterium	0.001	38.6502
Bacteria.Proteobacteria.Alphaproteobacteria.SAR11.clade.Clade.I.uncultured.alpha.proteobacterium.SCGC.AAA288.G21	0.001	38.5537
Bacteria.Proteobacteria.Gammaproteobacteria.UBA10353.marine.group.hydrothermal.vent.metagenome	0.001	38.3003
Bacteria.Proteobacteria.Alphaproteobacteria.SAR11.clade.Clade.I.Clade.Ia.marine.metagenome	0.001	37.9693
Bacteria.Proteobacteria.Gammaproteobacteria.Alteromonadales.Marinobacteraceae.Marinobacter.uncultured.bacterium	0.001	37.8829
Bacteria.Proteobacteria.Gammaproteobacteria.Steroidobacterales.Woeseiaceae.Woeseia.uncultured.bacterium	0.001	37.7409
Bacteria.Bacteroidota.Bacteroidia.Flavobacteriales.Flavobacteriaceae.Polaribacter.uncultured.bacterium	0.001	37.6986
Bacteria.Proteobacteria.Alphaproteobacteria.SAR11.clade.Clade.II.marine.metagenome	0.001	37.5016
Bacteria.Proteobacteria.Gammaproteobacteria.Alteromonadales.Colwelliaceae.Colwellia.uncultured.bacterium	0.001	37.2043
Bacteria.Proteobacteria.Alphaproteobacteria.SAR11.clade.Clade.I.uncultured.uncultured.Alphaproteobacteria.bacterium	0.001	36.8141
Bacteria.Proteobacteria.Gammaproteobacteria.Vibrionales.Vibrionaceae.Vibrio.uncultured.bacterium	0.001	36.7319
Bacteria.Actinobacteriota.Acidimicrobiia.Microtrichales.Microtrichaceae.uncultured.metagenome	0.001	36.6844
Bacteria.Gemmatimonadota.BD2.11.terrestrial.group.Gemmatimonadetes.bacterium.SCGC.AAA240.J22	0.001	36.4722
Bacteria.Proteobacteria.Gammaproteobacteria.Thiomicrospirales.Thioglobaceae.SUP05.cluster.uncultured.bacterium	0.001	36.2387
Bacteria.Proteobacteria.Alphaproteobacteria.SAR11.clade.Clade.II.uncultured.Pelagibacterales.bacterium	0.001	36.0193
Bacteria.Proteobacteria.Gammaproteobacteria.Oceanospirillales.Pseudohongiellaceae.Pseudohongiella.uncultured.marine.bacterium	0.001	35.8911
Bacteria.Proteobacteria.Gammaproteobacteria.SAR86.clade.uncultured.bacterium.AD235.B9	0.001	35.7949
Bacteria.Proteobacteria.Gammaproteobacteria.SAR86.clade.hydrothermal.vent.metagenome	0.001	35.4236
Bacteria.Proteobacteria.Alphaproteobacteria.Rickettsiales.S25.593.uncultured.bacterium	0.001	35.1565
Bacteria.Bacteroidota.Bacteroidia.Flavobacteriales.Flavobacteriaceae.uncultured.uncultured.bacterium	0.001	35.1545
Archaea.Crenarchaeota.Nitrososphaeria.Nitrosopumilales.Nitrosopumilaceae.Candidatus.Nitrosopelagicus.uncultured.thaumarchaeote	0.001	34.9511
Bacteria.Bacteroidota.Bacteroidia.Flavobacteriales.Flavobacteriaceae.NS4.marine.group.uncultured.bacterium	0.002	34.3447
Bacteria.Proteobacteria.Gammaproteobacteria.HOC36.marine.metagenome	0.002	33.9524
Bacteria.Proteobacteria.Alphaproteobacteria.Defluviicoccales.uncultured.uncultured.organism	0.002	33.0378
Bacteria.Proteobacteria.Gammaproteobacteria.Alteromonadales.Colwelliaceae.Colwellia.Colwellia.sp..SW2.3E	0.002	32.8085
Archaea.Crenarchaeota.Nitrososphaeria.Nitrosopumilales.Nitrosopumilaceae.Candidatus.Nitrosopelagicus.uncultured.archaeon	0.002	32.7943
Bacteria.Proteobacteria.Alphaproteobacteria.Defluviicoccales.uncultured.hydrothermal.vent.metagenome	0.002	32.4066
Archaea.Crenarchaeota.Nitrososphaeria.Nitrosopumilales.Nitrosopumilaceae.Candidatus.Nitrosopelagicus.uncultured.crenarchaeote.4B7	0.003	32.3
Bacteria.Proteobacteria.Alphaproteobacteria.Rhodospirillales.Magnetospiraceae.uncultured.uncultured.Alphaproteobacteria.bacterium	0.003	32.2569
Bacteria.Bacteroidota.Bacteroidia.Flavobacteriales.Cryomorphaceae.Vicingus.uncultured.bacterium	0.003	32.1462
Bacteria.Bacteroidota.Bacteroidia.Flavobacteriales.Flavobacteriaceae.Leeuwenhoekiella.Leeuwenhoekiella.blandensis.MED217	0.003	32.1072
Bacteria.Proteobacteria.Gammaproteobacteria.EPR3968.O8a.Bc78.uncultured.bacterium	0.003	32.053
Bacteria.Proteobacteria.Gammaproteobacteria.Thiomicrospirales.Thioglobaceae.SUP05.cluster.uncultured.organism	0.003	31.9648
Bacteria.Proteobacteria.Gammaproteobacteria.Oceanospirillales.Nitrincolaceae.uncultured.uncultured.bacterium	0.003	31.8401
Bacteria.Proteobacteria.Alphaproteobacteria.Defluviicoccales.uncultured.uncultured.bacterium	0.003	31.301
Bacteria.Proteobacteria.Alphaproteobacteria.Rhodospirillales.Magnetospiraceae.uncultured.uncultured.bacterium	0.003	31.2508
Bacteria.Bacteroidota.Bacteroidia.Flavobacteriales.Crocinitomicaceae.Crocinitomix.uncultured.bacterium	0.003	31.1814
Bacteria.Verrucomicrobiota.Verrucomicrobiae.Opitutales.Puniceicoccaceae.MB11C04.marine.group.marine.metagenome	0.003	31.06
Bacteria.Proteobacteria.Alphaproteobacteria.SAR11.clade.Clade.IV.marine.metagenome	0.003	31.0544
Bacteria.Proteobacteria.Alphaproteobacteria.SAR11.clade.Clade.II.uncultured.marine.bacterium	0.003	30.9938
Archaea.Crenarchaeota.Nitrososphaeria.Nitrosopumilales.Nitrosopumilaceae.Candidatus.Nitrosopelagicus.marine.metagenome	0.003	30.8243
Bacteria.Gemmatimonadota.BD2.11.terrestrial.group.uncultured.bacterium	0.003	30.587
Bacteria.Nitrospinota.Nitrospinia.Nitrospinales.Nitrospinaceae.LS.NOB.uncultured.organism	0.003	30.5452
Bacteria.Proteobacteria.Gammaproteobacteria.Alteromonadales.Idiomarinaceae.Idiomarina.uncultured.bacterium	0.003	30.4489
Bacteria.Bacteroidota.Bacteroidia.Flavobacteriales.Flavobacteriaceae.Olleya.Gelidibacter.sp..UL5	0.003	30.3488
Bacteria.Proteobacteria.Gammaproteobacteria.Alteromonadales.Colwelliaceae.Colwellia.Colwellia.sp..MT41	0.003	30.0351
Bacteria.Proteobacteria.Alphaproteobacteria.Rhodobacterales.Rhodobacteraceae.Roseobacter.clade.NAC11.7.lineage.uncultured.bacterium	0.003	29.806
Bacteria.Proteobacteria.Gammaproteobacteria.UBA10353.marine.group.marine.metagenome	0.004	29.6358
Bacteria.Proteobacteria.Alphaproteobacteria.Sphingomonadales.Sphingomonadaceae.Altererythrobacter.uncultured.organism	0.004	29.5394
Bacteria.Proteobacteria.Gammaproteobacteria.Pseudomonadales.Pseudomonadaceae.Pseudomonas.Pseudomonas.alcaligenes	0.004	29.4707
Bacteria.Bacteroidota.Bacteroidia.Flavobacteriales.Flavobacteriaceae.Algitalea.Aquimarina.agarilytica.ZC1	0.005	29.186
Bacteria.Proteobacteria.Gammaproteobacteria.Cellvibrionales.Spongiibacteraceae.Spongiibacter.Spongiibacter.tropicus.DSM.19543	0.005	29.1188
Bacteria.Proteobacteria.Gammaproteobacteria.Oceanospirillales.Alcanivoracaceae1.Alcanivorax.uncultured.bacterium	0.005	28.9341
Archaea.Crenarchaeota.Nitrososphaeria.Nitrosopumilales.Nitrosopumilaceae.uncultured.crenarchaeote.DeepAnt.EC39	0.005	28.9215
Archaea.Crenarchaeota.Nitrososphaeria.Nitrosopumilales.Nitrosopumilaceae.Candidatus.Nitrosopumilus.uncultured.marine.group.I.thaumarchaeote	0.005	28.8788
Bacteria.Proteobacteria.Alphaproteobacteria.SAR11.clade.Clade.I.uncultured.uncultured.marine.bacterium	0.005	28.8323
Bacteria.Nitrospinota.Nitrospinia.Nitrospinales.Nitrospinaceae.Nitrospina.uncultured.bacterium.4050020.J15	0.005	28.8251
Bacteria.Proteobacteria.Alphaproteobacteria.SAR11.clade.Clade.I.uncultured.uncultured.Pelagibacterales.bacterium	0.005	28.7515
Bacteria.Actinobacteriota.Acidimicrobiia.Microtrichales.Microtrichaceae.Sva0996.marine.group.uncultured.bacterium	0.005	28.6683
Bacteria.Proteobacteria.Gammaproteobacteria.SAR86.clade.uncultured.bacterium	0.005	28.4116
Bacteria.Proteobacteria.Alphaproteobacteria.Rhodospirillales.AEGEAN.169.marine.group.Pelagibacteraceae.bacterium.ETNP.OMZ.SAG.A7	0.005	28.3036
Bacteria.Proteobacteria.Gammaproteobacteria.Coxiellales.Coxiellaceae.Coxiella.uncultured.bacterium	0.005	28.1848
Archaea.Crenarchaeota.Nitrososphaeria.Nitrosopumilales.Nitrosopumilaceae.uncultured.marine.group.I.thaumarchaeote	0.005	28.1526
Bacteria.Proteobacteria.Alphaproteobacteria.SAR11.clade.Clade.I.uncultured.alpha.proteobacterium.SCGC.AAA288.N07	0.005	28.0488
Bacteria.Bacteroidota.Bacteroidia.Flavobacteriales.Flavobacteriaceae.NS2b.marine.group.marine.metagenome	0.005	28.0225
Archaea.Crenarchaeota.Nitrososphaeria.Nitrosopumilales.Nitrosopumilaceae.Candidatus.Nitrosopumilus.uncultured.Nitrosopumilales.archaeon	0.005	27.861
Bacteria.Proteobacteria.Gammaproteobacteria.SAR86.clade.uncultured.gamma.proteobacterium	0.005	27.5119
Bacteria.Proteobacteria.Gammaproteobacteria.Alteromonadales.Pseudoalteromonadaceae.Pseudoalteromonas.Pseudoalteromonas.sp..2005	0.005	27.3801
Bacteria.Proteobacteria.Alphaproteobacteria.SAR11.clade.Clade.I.Clade.Ia.uncultured.Pelagibacterales.bacterium	0.005	27.1155
Bacteria.Proteobacteria.Gammaproteobacteria.Pseudomonadales.Pseudomonadaceae.Pseudomonas.uncultured.bacterium	0.005	27.0978
Bacteria.Proteobacteria.Gammaproteobacteria.Pseudomonadales.Pseudomonadaceae.Pseudomonas.Pseudomonas.putida	0.005	27.0579
Bacteria.Proteobacteria.Alphaproteobacteria.SAR11.clade.Clade.I.Clade.Ib.uncultured.marine.bacterium	0.005	26.7262
Bacteria.Nitrospinota.Nitrospinia.Nitrospinales.Nitrospinaceae.Nitrospina.uncultured.bacterium.HF0770_08F21	0.005	26.7131
Archaea.Crenarchaeota.Nitrososphaeria.Nitrosopumilales.Nitrosopumilaceae.Nitrosarchaeum.uncultured.archaeon	0.005	26.7096
Bacteria.Verrucomicrobiota.Lentisphaeria.Victivallales.Arctic95B.14.uncultured.bacterium	0.005	26.6096
Bacteria.Marinimicrobia..SAR406.clade..uncultured.bacterium	0.005	26.5077
Bacteria.Marinimicrobia..SAR406.clade..marine.metagenome	0.005	26.4463
Bacteria.Proteobacteria.Gammaproteobacteria.Alteromonadales.Pseudoalteromonadaceae.Pseudoalteromonas.Pseudoalteromonas.sp..13.15	0.005	26.3429
Archaea.Thermoplasmatota.Thermoplasmata.Marine.Group.III.uncultured.marine.archaeon	0.005	26.3317
Bacteria.Proteobacteria.Gammaproteobacteria.Alteromonadales.Alteromonadaceae.Rheinheimera.uncultured.bacterium	0.006	25.9116
Archaea.Crenarchaeota.Nitrososphaeria.Nitrosopumilales.Nitrosopumilaceae.uncultured.marine.archaeon	0.006	25.8829
Bacteria.Actinobacteriota.Acidimicrobiia.Actinomarinales.Actinomarinaceae.Candidatus.Actinomarina.uncultured.bacterium	0.006	25.8327
Bacteria.Bacteroidota.Bacteroidia.Flavobacteriales.Flavobacteriaceae.Polaribacter.seawater.metagenome	0.006	25.7769
Bacteria.Bacteroidota.Bacteroidia.Flavobacteriales.Flavobacteriaceae.uncultured.Tenacibaculum.todarodis	0.006	25.7416
Bacteria.Proteobacteria.Gammaproteobacteria.Cellvibrionales.Cellvibrionaceae.Marinimicrobium.uncultured.Marinimicrobium.sp.	0.006	25.7121
Archaea.Crenarchaeota.Nitrososphaeria.Nitrosopumilales.Nitrosopumilaceae.Candidatus.Nitrosopumilus.Nitrosopumilus.sp..DDS1	0.006	25.6285
Bacteria.Proteobacteria.Alphaproteobacteria.Rhodobacterales.Rhodobacteraceae.Planktomarina.uncultured.bacterium	0.006	25.5906
Bacteria.Proteobacteria.Gammaproteobacteria.Cellvibrionales.Cellvibrionaceae.uncultured.uncultured.organism	0.006	25.5428
Bacteria.Proteobacteria.Alphaproteobacteria.Rhodospirillales.AEGEAN.169.marine.group.uncultured.Alphaproteobacteria.bacterium	0.006	25.4929
Archaea.Crenarchaeota.Nitrososphaeria.Nitrosopumilales.Nitrosopumilaceae.unidentified.archaeon	0.006	25.2235
Archaea.Crenarchaeota.Nitrososphaeria.Nitrosopumilales.Nitrosopumilaceae.Thaumarchaeota.archaeon.SCGC.AAA007.O23	0.006	25.2133
Bacteria.Bdellovibrionota.Oligoflexia.Oligoflexales.uncultured.uncultured.bacterium	0.006	25.0735
Bacteria.Verrucomicrobiota.Verrucomicrobiae.Arctic97B.4.marine.group.uncultured.organism	0.006	25.0455
Bacteria.Proteobacteria.Alphaproteobacteria.Sphingomonadales.Sphingomonadaceae.Sphingorhabdus.Sphingorhabdus.sp..M41	0.006	25.0371
Bacteria.Proteobacteria.Alphaproteobacteria.AT.s3.44.uncultured.bacterium	0.006	25.0225
Bacteria.Proteobacteria.Gammaproteobacteria.Cellvibrionales.Spongiibacteraceae.BD1.7.clade.uncultured.bacterium	0.006	25.0147
Bacteria.Proteobacteria.Gammaproteobacteria.Burkholderiales.Methylophilaceae.OM43.clade.uncultured.bacterium.ARCTIC32_A_02	0.006	24.9307
Bacteria.Bacteroidota.Bacteroidia.Flavobacteriales.NS7.marine.group.uncultured.bacterium	0.006	24.9305
Bacteria.Proteobacteria.Alphaproteobacteria.SAR11.clade.Clade.I.Clade.Ia.Candidatus.Pelagibacter.ubique	0.006	24.9291
Bacteria.Proteobacteria.Gammaproteobacteria.Oceanospirillales.Saccharospirillaceae.uncultured.uncultured.bacterium	0.006	24.7616
Bacteria.Actinobacteriota.Actinobacteria.Corynebacteriales.Nocardiaceae.Rhodococcus.Rhodococcus.fascians	0.008	24.5468
Bacteria.Actinobacteriota.Thermoleophilia.Gaiellales.uncultured.uncultured.bacterium	0.008	24.52
Archaea.Crenarchaeota.Nitrososphaeria.Nitrosopumilales.Nitrosopumilaceae.uncultured.marine.thaumarchaeote.KM3_69_H10	0.008	24.4533
Archaea.Crenarchaeota.Nitrososphaeria.Nitrosopumilales.Nitrosopumilaceae.uncultured.marine.crenarchaeote.SAT1000.49.D2	0.008	24.4501
Bacteria.Marinimicrobia..SAR406.clade..Marinimicrobia.bacterium.SCGC.AAA160.I06	0.009	24.1522
Bacteria.Proteobacteria.Gammaproteobacteria.Pseudomonadales.Moraxellaceae.Acinetobacter.uncultured.bacterium	0.009	24.1465
Bacteria.Proteobacteria.Alphaproteobacteria.Parvibaculales.PS1.clade.uncultured.bacterium	0.009	24.018
Bacteria.Nitrospinota.Nitrospinia.Nitrospinales.Nitrospinaceae.Nitrospina.uncultured.delta.proteobacterium	0.01	23.9559
Bacteria.Proteobacteria.Gammaproteobacteria.HOC36.uncultured.bacterium.HF0770_27E13	0.01	23.9174
Bacteria.Bacteroidota.Bacteroidia.Cytophagales.Cyclobacteriaceae.Marinoscillum.uncultured.bacterium	0.01	23.7452
Bacteria.Verrucomicrobiota.Verrucomicrobiae.Arctic97B.4.marine.group.hydrothermal.vent.metagenome	0.01	23.7195
Bacteria.Proteobacteria.Alphaproteobacteria.Rhodobacterales.Rhodobacteraceae.HIMB11.uncultured.Rhodobacteraceae.bacterium	0.01	23.5318
Bacteria.Proteobacteria.Gammaproteobacteria.Alteromonadales.Pseudoalteromonadaceae.Pseudoalteromonas.Pseudoalteromonas.aliena	0.01	23.5125
Bacteria.Proteobacteria.Alphaproteobacteria.Rhodobacterales.Rhodobacteraceae.Roseovarius.uncultured.Rhodobacteraceae.bacterium	0.01	23.503
Bacteria.Proteobacteria.Gammaproteobacteria.Cellvibrionales.Spongiibacteraceae.Zhongshania.Zhongshania.aliphaticivorans	0.01	23.4868
Bacteria.Proteobacteria.Alphaproteobacteria.Rhodobacterales.Rhodobacteraceae.Amylibacter.uncultured.marine.bacterium	0.01	23.4584
Bacteria.Bacteroidota.Bacteroidia.Sphingobacteriales.NS11.12.marine.group.uncultured.bacterium	0.01	23.2496
Bacteria.Proteobacteria.Gammaproteobacteria.HOC36.Candidatus.Thioglobus.sp..REDSEA.S12_B1	0.01	23.2467
Bacteria.Bacteroidota.Bacteroidia.Flavobacteriales.Flavobacteriaceae.Croceibacter.Croceibacter.atlanticus.HTCC2559	0.01	23.1634
Bacteria.Proteobacteria.Alphaproteobacteria.Rhodobacterales.Rhodobacteraceae.Seohaeicola.Roseobacter.sp..Bo10.20	0.01	22.863
Bacteria.Proteobacteria.Gammaproteobacteria.Alteromonadales.Alteromonadaceae.Alteromonas.uncultured.gamma.proteobacterium.DCM.ATT.9	0.01	22.8545
Bacteria.Proteobacteria.Gammaproteobacteria.Steroidobacterales.Woeseiaceae.Woeseia.uncultured.gamma.proteobacterium	0.01	22.6499
Archaea.Thermoplasmatota.Thermoplasmata.Marine.Group.II.uncultured.marine.group.II.euryarchaeote.DeepAnt.15E7	0.01	22.5934
Bacteria.Proteobacteria.Gammaproteobacteria.Alteromonadales.Pseudoalteromonadaceae.Pseudoalteromonas.Pseudoalteromonas.sp..132Z.30	0.01	22.5139
Bacteria.Proteobacteria.Gammaproteobacteria.Burkholderiales.Methylophilaceae.OM43.clade.uncultured.marine.bacterium	0.01	22.4956
Bacteria.Bacteroidota.Bacteroidia.Flavobacteriales.Crocinitomicaceae.Fluviicola.uncultured.bacterium	0.01	22.4408
Bacteria.Actinobacteriota.Acidimicrobiia.Microtrichales.uncultured.uncultured.bacterium	0.01	22.3671
Bacteria.Proteobacteria.Gammaproteobacteria.SAR86.clade.uncultured.bacterium.ARCTIC11_B_09	0.01	22.3345
Bacteria.Bacteroidota.Bacteroidia.Flavobacteriales.Flavobacteriaceae.Polaribacter.Polaribacter.sp..MED152	0.01	22.3195
Bacteria.Proteobacteria.Gammaproteobacteria.Alteromonadales.Alteromonadaceae.Paraglaciecola.Paraglaciecola.psychrophila.170	0.01	22.2366
Bacteria.Proteobacteria.Alphaproteobacteria.SAR11.clade.Clade.I.Clade.Ia.uncultured.marine.bacterium	0.01	21.7449
Bacteria.Bacteroidota.Bacteroidia.Cytophagales.Cyclobacteriaceae.Marinoscillum.marine.metagenome	0.01	21.7419
Bacteria.Proteobacteria.Alphaproteobacteria.SAR11.clade.Clade.I.Clade.Ia.Candidatus.Pelagibacter.ubique.HTCC1002	0.01	21.7129
Archaea.Crenarchaeota.Nitrososphaeria.Nitrosopumilales.Nitrosopumilaceae.uncultured.marine.thaumarchaeote.KM3_193_A03	0.01	21.5373
Bacteria.Proteobacteria.Gammaproteobacteria.UBA10353.marine.group.uncultured.gamma.proteobacterium	0.01	21.4957
Bacteria.Proteobacteria.Gammaproteobacteria.SAR86.clade.uncultured.marine.bacterium	0.01	21.4755
Bacteria.Proteobacteria.Alphaproteobacteria.SAR11.clade.Clade.II.uncultured.SAR11.cluster.bacterium.HF4000_37C10	0.01	21.4254
Archaea.Crenarchaeota.Nitrososphaeria.Nitrosopumilales.Nitrosopumilaceae.uncultured.Nitrosopumilales.archaeon	0.01	21.2315
Bacteria.Proteobacteria.Gammaproteobacteria.Oceanospirillales.Nitrincolaceae.uncultured.uncultured.marine.bacterium	0.01	21.2049
Archaea.Crenarchaeota.Nitrososphaeria.Nitrosopumilales.Nitrosopumilaceae.uncultured.marine.crenarchaeote.AD1000.207.H3	0.01	21.2025
Bacteria.Proteobacteria.Gammaproteobacteria.Burkholderiales.Methylophilaceae.OM43.clade.uncultured.bacterium	0.01	21.1985
Archaea.Crenarchaeota.Nitrososphaeria.Nitrosopumilales.Nitrosopumilaceae.Nitrosarchaeum.Candidatus.Nitrosoarchaeum.koreensis.MY1	0.01	21.18
Bacteria.Proteobacteria.Alphaproteobacteria.Rhodospirillales.AEGEAN.169.marine.group.marine.metagenome	0.01	21.132
Bacteria.Marinimicrobia..SAR406.clade..uncultured.Candidatus.Marinimicrobia.bacterium	0.01	21.1266
Bacteria.Proteobacteria.Gammaproteobacteria.Alteromonadales.Alteromonadaceae.Alteromonas.Alteromonas.mediterranea.DE	0.01	21.123
Archaea.Thermoplasmatota.Thermoplasmata.Marine.Group.II.uncultured.marine.group.II.euryarchaeote.KM3.72.G3	0.01	21.1098
Bacteria.Proteobacteria.Alphaproteobacteria.Rhodobacterales.Rhodobacteraceae.Seohaeicola.uncultured.bacterium	0.011	20.9516
Bacteria.Proteobacteria.Gammaproteobacteria.Cellvibrionales.Porticoccaceae.SAR92.clade.uncultured.bacterium.ARCTIC09_G_06	0.011	20.9078
Bacteria.Proteobacteria.Alphaproteobacteria.Sphingomonadales.Sphingomonadaceae.uncultured.uncultured.bacterium	0.012	20.7955
Bacteria.Bacteroidota.Bacteroidia.Flavobacteriales.Flavobacteriaceae.NS4.marine.group.uncultured.organism	0.012	20.772
Bacteria.Verrucomicrobiota.Verrucomicrobiae.Arctic97B.4.marine.group.uncultured.bacterium	0.012	20.6171
Bacteria.Proteobacteria.Gammaproteobacteria.Oceanospirillales.Saccharospirillaceae.Oleispira.Oleispira.antarctica.RB.8	0.012	20.5881
Archaea.Crenarchaeota.Nitrososphaeria.Nitrosopumilales.Nitrosopumilaceae.uncultured.thaumarchaeote	0.012	20.5298
Bacteria.Proteobacteria.Gammaproteobacteria.KI89A.clade.uncultured.gamma.proteobacterium	0.014	20.4319
Bacteria.Acidobacteriota.Vicinamibacteria.Vicinamibacterales.uncultured.uncultured.bacterium.KM3.205.D9	0.015	20.3433
Bacteria.Proteobacteria.Gammaproteobacteria.Piscirickettsiales.Piscirickettsiaceae.Candidatus.Endoecteinascidia.uncultured.gamma.proteobacterium	0.016	20.3091
Bacteria.Marinimicrobia..SAR406.clade..hydrothermal.vent.metagenome	0.017	20.1772
Bacteria.Proteobacteria.Alphaproteobacteria.SAR11.clade.Clade.II.uncultured.marine.microorganism	0.017	20.1477
Bacteria.Proteobacteria.Gammaproteobacteria.JTB23.uncultured.bacterium	0.02	20.0981
Bacteria.Proteobacteria.Alphaproteobacteria.Caulobacterales.Hyphomonadaceae.Hyphomonas.uncultured.bacterium	0.02	20.0909
Bacteria.Proteobacteria.Gammaproteobacteria.SAR86.clade.uncultured.bacterium.SAT24.G11	0.02	20.0517
Bacteria.Proteobacteria.Gammaproteobacteria.Burkholderiales.Methylophilaceae.OM43.clade.Methylophilales.bacterium.HTCC2181	0.02	20.0485
Bacteria.Bacteroidota.Bacteroidia.Flavobacteriales.Flavobacteriaceae.Aquibacter.uncultured.bacterium	0.02	20.0428
Bacteria.Proteobacteria.Gammaproteobacteria.Vibrionales.Vibrionaceae.Aliivibrio.uncultured.bacterium	0.02	20.0192
Bacteria.Proteobacteria.Alphaproteobacteria.uncultured.uncultured.bacterium	0.021	19.9389
Bacteria.Acidobacteriota.Vicinamibacteria.Vicinamibacterales.uncultured.uncultured.bacterium	0.021	19.9357
Bacteria.Proteobacteria.Gammaproteobacteria.Alteromonadales.Colwelliaceae.Thalassotalea.uncultured.bacterium	0.021	19.7937
Bacteria.Proteobacteria.Alphaproteobacteria.Rhodospirillales.Magnetospiraceae.Magnetospira.uncultured.bacterium	0.021	19.7691
Bacteria.Proteobacteria.Gammaproteobacteria.MBAE14.uncultured.gamma.proteobacterium	0.021	19.746
Archaea.Thermoplasmatota.Thermoplasmata.Marine.Group.III.uncultured.marine.group.III.euryarchaeote	0.021	19.703
Bacteria.Proteobacteria.Gammaproteobacteria.Oceanospirillales.Alcanivoracaceae1.Alcanivorax.uncultured.organism	0.021	19.6536
Bacteria.SAR324.clade.Marine.group.B..uncultured.organism	0.021	19.5937
Bacteria.Cyanobacteria.Cyanobacteriia.Chloroplast.uncultured.marine.eukaryote	0.021	19.56
Bacteria.Proteobacteria.Gammaproteobacteria.Alteromonadales.Alteromonadaceae.Alteromonas.Alteromonas.australica	0.021	19.5454
Bacteria.Verrucomicrobiota.Verrucomicrobiae.Arctic97B.4.marine.group.uncultured.marine.microorganism	0.021	19.42
Bacteria.Actinobacteriota.Actinobacteria.PeM15.uncultured.bacterium.ARCTIC38_F_05	0.021	19.3422
Bacteria.Proteobacteria.Gammaproteobacteria.Oceanospirillales.Oleiphilaceae.Oleiphilus.uncultured.bacterium	0.021	19.2169
Bacteria.Bacteroidota.Bacteroidia.Flavobacteriales.NS9.marine.group.uncultured.bacterium	0.023	19.0611
Bacteria.Verrucomicrobiota.Verrucomicrobiae.Opitutales.Puniceicoccaceae.MB11C04.marine.group.uncultured.bacterium	0.023	19.0265
Bacteria.Proteobacteria.Gammaproteobacteria.Alteromonadales.Colwelliaceae.Colwellia.Colwellia.sp..BSi20007	0.023	19.0174
Bacteria.Marinimicrobia..SAR406.clade..uncultured.bacterium.AD261.B2	0.023	19.0132
Bacteria.Proteobacteria.Gammaproteobacteria.SAR86.clade.marine.metagenome	0.024	18.9727
Bacteria.Proteobacteria.Gammaproteobacteria.Thiomicrospirales.Thioglobaceae.SUP05.cluster.uncultured.SUP05.cluster.bacterium	0.024	18.9725
Archaea.Nanoarchaeota.Nanoarchaeia.Woesearchaeales.marine.metagenome	0.024	18.8818
Bacteria.Proteobacteria.Alphaproteobacteria.Puniceispirillales.SAR116.clade.uncultured.bacterium	0.024	18.838
Bacteria.Patescibacteria.Parcubacteria.Candidatus.Kaiserbacteria.uncultured.bacterium	0.025	18.6386
Bacteria.Proteobacteria.Gammaproteobacteria.Oceanospirillales.Pseudohongiellaceae.Pseudohongiella.marine.metagenome	0.027	18.5588
Bacteria.Proteobacteria.Alphaproteobacteria.Defluviicoccales.uncultured.marine.metagenome	0.027	18.5397
Bacteria.Proteobacteria.Gammaproteobacteria.Cellvibrionales.Porticoccaceae.SAR92.clade.Alteromonadaceae.bacterium.NB0015	0.028	18.5206
Bacteria.Proteobacteria.Gammaproteobacteria.Steroidobacterales.Woeseiaceae.Woeseia.uncultured.marine.microorganism	0.028	18.4914
Bacteria.Proteobacteria.Gammaproteobacteria.UBA10353.marine.group.uncultured.bacterium.KM3.174.C5	0.028	18.4615
Bacteria.Nitrospinota.Nitrospinia.Nitrospinales.Nitrospinaceae.LS.NOB.Nitrospina.sp..LS_NOB	0.028	18.4611
Bacteria.Verrucomicrobiota.Verrucomicrobiae.Opitutales.Puniceicoccaceae.Lentimonas.uncultured.bacterium	0.028	18.3816
Bacteria.Bacteroidota.Bacteroidia.Flavobacteriales.Flavobacteriaceae.Flavobacterium.uncultured.bacterium	0.028	18.3677
Bacteria.Proteobacteria.Alphaproteobacteria.SAR11.clade.Clade.IV.uncultured.bacterium	0.028	18.1988
Bacteria.Proteobacteria.Gammaproteobacteria.Alteromonadales.Alteromonadaceae.Agaribacter.Idiomarina.sp..5.13	0.029	17.8901
Bacteria.Proteobacteria.Alphaproteobacteria.Caulobacterales.Caulobacteraceae.Brevundimonas.uncultured.bacterium	0.03	17.8619
Bacteria.Proteobacteria.Gammaproteobacteria.Burkholderiales.Comamonadaceae.uncultured.uncultured.bacterium	0.031	17.8051
Bacteria.Bacteroidota.Bacteroidia.Flavobacteriales.Flavobacteriaceae.Leeuwenhoekiella.Leeuwenhoekiella.sp..MAR_2009_132	0.031	17.7762
Bacteria.Proteobacteria.Gammaproteobacteria.Thiotrichales.Thiotrichaceae.uncultured.uncultured.marine.bacterium	0.031	17.7743
Bacteria.Proteobacteria.Alphaproteobacteria.Rhodobacterales.Rhodobacteraceae.uncultured.bacterium	0.031	17.7404
Archaea.Crenarchaeota.Nitrososphaeria.Nitrosopumilales.Nitrosopumilaceae.Candidatus.Nitrosopumilus.Nitrosopumilus.maritimus.SCM1	0.031	17.7399
Bacteria.Proteobacteria.Gammaproteobacteria.Alteromonadales.Pseudoalteromonadaceae.Pseudoalteromonas.Pseudoalteromonas.sp..114Z.24	0.031	17.7375
Bacteria.Desulfobacterota.Desulfobulbia.Desulfobulbales.Desulfocapsaceae.uncultured.uncultured.proteobacterium	0.031	17.6993
Bacteria.Proteobacteria.Gammaproteobacteria.Nitrosococcales.Methylophagaceae.Methylophaga.Saccharina.japonica	0.031	17.6836
Bacteria.Bacteroidota.Bacteroidia.Sphingobacteriales.Lentimicrobiaceae.uncultured.bacterium	0.031	17.6056
Bacteria.Proteobacteria.Gammaproteobacteria.SAR86.clade.uncultured.SAR86.cluster.bacterium	0.031	17.5357
Bacteria.Proteobacteria.Alphaproteobacteria.Parvibaculales.OCS116.clade.uncultured.bacterium	0.031	17.4761
Bacteria.Acidobacteriota.Subgroup.21.uncultured.bacterium	0.031	17.3646
Bacteria.Bacteroidota.Bacteroidia.Flavobacteriales.Flavobacteriaceae.NS5.marine.group.uncultured.bacterium.ARCTIC26_B_07	0.031	17.3313
Bacteria.Proteobacteria.Gammaproteobacteria.Cellvibrionales.Spongiibacteraceae.Zhongshania.gamma.proteobacterium.DSW25.13	0.031	17.2791
Bacteria.Proteobacteria.Gammaproteobacteria.Alteromonadales.Alteromonadaceae.Rheinheimera.uncultured.gamma.proteobacterium	0.031	17.2476
Bacteria.Bacteroidota.Bacteroidia.Flavobacteriales.Flavobacteriaceae.Leeuwenhoekiella.Flavobacterium.sp..V4.MS.12	0.031	17.2475
Bacteria.Proteobacteria.Alphaproteobacteria.Rickettsiales.Mitochondria.Solanum.melongena..eggplant.	0.031	17.2376
Bacteria.Proteobacteria.Gammaproteobacteria.Pseudomonadales.Moraxellaceae.Psychrobacter.Psychrobacter.immobilis	0.031	17.2057
Bacteria.Marinimicrobia..SAR406.clade..uncultured.bacterium.HF0500_01L02	0.031	17.2041
Archaea.Thermoplasmatota.Thermoplasmata.Marine.Group.III.metagenome	0.031	17.1543
Bacteria.Proteobacteria.Gammaproteobacteria.Alteromonadales.Marinobacteraceae.Marinobacter.uncultured.Marinobacter.sp.	0.032	17.0228
Bacteria.Proteobacteria.Gammaproteobacteria.Alteromonadales.Alteromonadaceae.Glaciecola.Glaciecola.punicea.ACAM.611	0.034	16.9166
Bacteria.Proteobacteria.Gammaproteobacteria.Vibrionales.Vibrionaceae.Photobacterium.uncultured.bacterium	0.034	16.862
Bacteria.Proteobacteria.Gammaproteobacteria.Steroidobacterales.Woeseiaceae.Woeseia.marine.metagenome	0.035	16.8576
Bacteria.Actinobacteriota.Acidimicrobiia.Microtrichales.Microtrichaceae.uncultured.uncultured.bacterium	0.035	16.8122
Bacteria.Bacteroidota.Bacteroidia.Flavobacteriales.Flavobacteriaceae.Ulvibacter.uncultured.bacterium.ARCTIC16_F_12	0.035	16.763
Bacteria.Proteobacteria.Gammaproteobacteria.Alteromonadales.Pseudoalteromonadaceae.Pseudoalteromonas.Pseudoalteromonas.porphyrae	0.035	16.7326
Bacteria.Proteobacteria.Alphaproteobacteria.Rickettsiales.Rickettsiaceae.uncultured.uncultured.bacterium	0.035	16.7196
Bacteria.Proteobacteria.Gammaproteobacteria.Xanthomonadales.Xanthomonadaceae.Arenimonas.uncultured.bacterium	0.035	16.7071
Bacteria.PAUC34f.marine.metagenome	0.037	16.6861
Bacteria.Proteobacteria.Alphaproteobacteria.Rhodobacterales.Rhodobacteraceae.uncultured.uncultured.bacterium.ARCTIC31_D_06	0.037	16.6637
Bacteria.Proteobacteria.Gammaproteobacteria.Alteromonadales.Pseudoalteromonadaceae.Pseudoalteromonas.Pseudoalteromonas.gelatinilytica	0.038	16.5968
Bacteria.Proteobacteria.Gammaproteobacteria.Cellvibrionales.Porticoccaceae.SAR92.clade.seawater.metagenome	0.039	16.5217
Archaea.Crenarchaeota.Nitrososphaeria.Nitrosopumilales.Nitrosopumilaceae.Candidatus.Nitrosopumilus.uncultured.marine.archaeon	0.042	16.3971
Bacteria.Proteobacteria.Alphaproteobacteria.Rhodospirillales.AEGEAN.169.marine.group.uncultured.marine.bacterium	0.043	16.3367
Bacteria.Proteobacteria.Alphaproteobacteria.Kordiimonadales.Kordiimonadaceae.Kordiimonas.uncultured.bacterium	0.043	16.3218
Bacteria.Proteobacteria.Alphaproteobacteria.SAR11.clade.Clade.IV.uncultured.marine.bacterium	0.043	16.2516
Bacteria.Bacteroidota.Bacteroidia.Flavobacteriales.Flavobacteriaceae.uncultured.uncultured.Flavobacteriia.bacterium	0.047	16.1561
Bacteria.Cyanobacteria.Cyanobacteriia.Chloroplast.Phaeocystis.antarctica	0.047	16.1356
Bacteria.Actinobacteriota.Acidimicrobiia.Actinomarinales.Actinomarinaceae.Candidatus.Actinomarina.uncultured.marine.bacterium	0.048	16.135
Bacteria.Proteobacteria.Alphaproteobacteria.AT.s3.44.uncultured.bacterium.KM3.69.D9	0.048	16.1251
Bacteria.Proteobacteria.Gammaproteobacteria.Oceanospirillales.Oleiphilaceae.Oleiphilus.uncultured.gamma.proteobacterium	0.048	16.0919
Bacteria.Nitrospinota.Nitrospinia.Nitrospinales.Nitrospinaceae.LS.NOB.uncultured.bacterium	0.048	16.0478
Bacteria.Proteobacteria.Alphaproteobacteria.SAR11.clade.Clade.I.uncultured.uncultured.marine.microorganism	0.048	16.0441
Bacteria.Proteobacteria.Gammaproteobacteria.Alteromonadales.Colwelliaceae.Colwellia.Colwellia.sp..PAMC.20917	0.049	15.9559
Bacteria.Myxococcota.Myxococcia.Myxococcales.Myxococcaceae.P3OB.42.uncultured.bacterium	0.049	15.9398
Bacteria.Proteobacteria.Gammaproteobacteria.Alteromonadales.Colwelliaceae.Colwellia.Colwellia.sp..PAMC.21821	0.049	15.9037
Bacteria.Proteobacteria.Gammaproteobacteria.Ectothiorhodospirales.Ectothiorhodospiraceae.uncultured.uncultured.marine.bacterium	0.049	15.9001

## Sheet: Indval (miTags)
Indicator Species Analysis
Species associated to sub-ice environment	index	P-value	Test statistic
Bacteria;Bacteroidota;Bacteroidia;Cytophagales;Cyclobacteriaceae;Marinoscillum;uncultured marine bacterium	2	0.001	0.989368
Bacteria;Proteobacteria;Gammaproteobacteria;Cellvibrionales;Halieaceae;Halioglobus;uncultured bacterium	2	0.001	0.82965
Bacteria;Bdellovibrionota;Bdellovibrionia;Bdellovibrionales;Bdellovibrionaceae;OM27 clade;uncultured bacterium	2	0.001	0.9264
Bacteria;Bdellovibrionota;Bdellovibrionia;Bdellovibrionales;Bdellovibrionaceae;OM27 clade;uncultured delta proteobacterium	2	0.001	0.969121
Bacteria;PAUC34f;uncultured marine bacterium	2	0.002	0.89633
Bacteria;Proteobacteria;Alphaproteobacteria;Parvibaculales;Parvibaculaceae;uncultured;uncultured bacterium	2	0.003	0.734742
Bacteria;SAR324 clade(Marine group B);uncultured SAR324 cluster bacterium	2	0.001	0.92859
Archaea;Thermoplasmatota;Thermoplasmata;Marine Group II;uncultured marine euryarchaeote DH148-W1	2	0.021	0.746427
Archaea;Thermoplasmatota;Thermoplasmata;Marine Group II;uncultured marine group II/III euryarchaeote KM3_53_G07	2	0.001	0.980812
Bacteria;Chloroflexi;JG30-KF-CM66;marine metagenome	2	0.001	0.945306
Bacteria;Chloroflexi;JG30-KF-CM66;uncultured Chloroflexi bacterium	2	0.001	0.942629
Bacteria;Gemmatimonadota;BD2-11 terrestrial group;uncultured Gemmatimonadetes bacterium	2	0.001	0.956638
Bacteria;Gemmatimonadota;BD2-11 terrestrial group;uncultured marine bacterium Ant4D5	2	0.001	0.967143
Bacteria;Planctomycetota;OM190;uncultured marine bacterium	2	0.001	0.89555
Bacteria;Planctomycetota;OM190;uncultured planctomycete	2	0.001	0.981047
Bacteria;Planctomycetota;Phycisphaerae;MSBL9;SM23-30;uncultured bacterium	2	0.001	0.936923
Bacteria;Planctomycetota;Phycisphaerae;Phycisphaerales;Phycisphaeraceae;CL500-3;uncultured bacterium	2	0.001	0.900931
Bacteria;Planctomycetota;Planctomycetes;Pirellulales;Pirellulaceae;Rhodopirellula;uncultured Planctomycetaceae bacterium	2	0.005	0.853133
Bacteria;Planctomycetota;Planctomycetes;Pirellulales;Pirellulaceae;uncultured;uncultured organism	2	0.001	0.851258
Bacteria;Planctomycetota;Planctomycetes;Planctomycetales;Gimesiaceae;uncultured;uncultured bacterium	2	0.004	0.843514
Bacteria;Planctomycetota;Planctomycetes;Planctomycetales;Gimesiaceae;uncultured;uncultured Planctomyces clone 7F15	2	0.001	0.983152
Bacteria;Proteobacteria;Alphaproteobacteria;AT-s3-44;uncultured Alphaproteobacteria bacterium	2	0.013	0.761315
Bacteria;Proteobacteria;Alphaproteobacteria;Thalassobaculales;Nisaeaceae;OM75 clade;uncultured Alphaproteobacteria bacterium	2	0.001	0.93621
Bacteria;Proteobacteria;Gammaproteobacteria;Burkholderiales;Nitrosomonadaceae;Nitrosomonas;uncultured bacterium	2	0.004	0.817082
Bacteria;Desulfobacterota;Desulfuromonadia;Bradymonadales;uncultured delta proteobacterium	2	0.001	0.874003
Bacteria;PAUC34f;uncultured bacterium HF0500_16O16	2	0.001	0.980618
Bacteria;Planctomycetota;Planctomycetes;Pirellulales;Pirellulaceae;Pir4 lineage;uncultured bacterium	2	0.003	0.800157
Bacteria;Planctomycetota;Planctomycetes;Pirellulales;Pirellulaceae;Rhodopirellula;hydrothermal vent metagenome	2	0.007	0.790166
Bacteria;Planctomycetota;Planctomycetes;Planctomycetales;Rubinisphaeraceae;uncultured;uncultured bacterium	2	0.001	0.933967
Bacteria;Proteobacteria;Alphaproteobacteria;Rhodospirillales;Rhodospirillaceae;uncultured;uncultured Alphaproteobacteria bacterium	2	0.001	0.905565
Archaea;Halobacterota;Halobacteria;Halobacterales;Halomicrobiaceae;uncultured;marine metagenome	2	0.015	0.642703
Archaea;Halobacterota;Halobacteria;Halobacterales;Halomicrobiaceae;uncultured;uncultured marine group IV euryarchaeote	2	0.003	0.806629
Bacteria;AncK6;uncultured bacterium	2	0.001	0.922479
Bacteria;Chloroflexi;Dehalococcoidia;S085;uncultured bacterium	2	0.007	0.780882
Bacteria;Chloroflexi;Dehalococcoidia;SAR202 clade;uncultured deep-sea bacterium	2	0.001	0.923951
Bacteria;Chloroflexi;N9D0;marine metagenome	2	0.003	0.763547
Bacteria;Gemmatimonadota;BD2-11 terrestrial group;uncultured BD2-11 clade bacterium	2	0.001	0.918085
Bacteria;Verrucomicrobiota;Lentisphaeria;Victivallales;Arctic95B-14;uncultured bacterium AD106-G5	2	0.001	0.93895
Bacteria;Gemmatimonadota;BD2-11 terrestrial group;uncultured marine microorganism	2	0.003	0.783978
Bacteria;Verrucomicrobiota;Lentisphaeria;Victivallales;Arctic95B-14;uncultured Verrucomicrobia bacterium	2	0.001	0.942045
Bacteria;Planctomycetota;Planctomycetes;Pirellulales;Pirellulaceae;Bythopirellula;uncultured bacterium	2	0.015	0.566742
Bacteria;Chloroflexi;Dehalococcoidia;SAR202 clade;uncultured Chloroflexales bacterium	2	0.001	0.923414
Bacteria;SAR324 clade(Marine group B);marine metagenome	2	0.001	0.807821
Bacteria;Actinobacteriota;Actinobacteria;Propionibacteriales;Propionibacteriaceae;Cutibacterium;Cutibacterium acnes KPA171202	2	0.01	0.570184
Bacteria;Actinobacteriota;Actinobacteria;Propionibacteriales;Propionibacteriaceae;Cutibacterium;uncultured bacterium	2	0.015	0.567767
Bacteria;Verrucomicrobiota;Lentisphaeria;Victivallales;Arctic95B-14;uncultured bacterium	2	0.002	0.816497

## Sheet: SIMPER (miTags)
Analysis of similarity percentages (SIMPER)
Species significantly enriched in sub-ice environment	average	sd	ratio	ava	avb	cumsum	p
Bacteria;Marinimicrobia (SAR406 clade);uncultured bacterium	0.0289524	0.0131774	2.19712	4.73802	10.5125	0.0492906	0.001
Bacteria;SAR324 clade(Marine group B);uncultured bacterium	0.0189442	0.00849008	2.23133	1.66158	5.43951	0.0815425	0.001
Bacteria;Proteobacteria;Gammaproteobacteria;HOC36;uncultured bacterium	0.0131995	0.00618563	2.1339	1.20331	3.84113	0.104014	0.001
Archaea;Crenarchaeota;Nitrososphaeria;Nitrosopumilales;Nitrosopumilaceae;Candidatus Nitrosopumilus;uncultured marine crenarchaeote 'Gulf of Maine'	0.0124039	0.00576923	2.15001	1.26065	3.31265	0.125132	0.003
Bacteria;Chloroflexi;Dehalococcoidia;SAR202 clade;uncultured bacterium	0.00824012	0.0032524	2.53355	0.459328	2.10305	0.171236	0.001
Bacteria;Chloroflexi;Dehalococcoidia;SAR202 clade;hydrothermal vent metagenome	0.00823122	0.00316401	2.60152	0.188376	1.83462	0.185249	0.001
Archaea;Crenarchaeota;Nitrososphaeria;Nitrosopumilales;Nitrosopumilaceae;Candidatus Nitrosopumilus;Nitrosopumilus sp. DDS1	0.00737164	0.00434015	1.69847	1.73523	2.8518	0.197799	0.013
Bacteria;Chloroflexi;Dehalococcoidia;SAR202 clade;uncultured Chloroflexi bacterium	0.00705133	0.00327219	2.15493	0.273842	1.68327	0.209804	0.001
Bacteria;Verrucomicrobiota;Lentisphaeria;Victivallales;Arctic95B-14;uncultured Verrucomicrobia bacterium	0.00556608	0.00378848	1.46921	0.0018094	1.11462	0.273224	0.001
Bacteria;Proteobacteria;Gammaproteobacteria;SAR86 clade;uncultured marine bacterium	0.00421246	0.00224537	1.87607	0.867535	1.63078	0.295972	0.001
Bacteria;Verrucomicrobiota;Verrucomicrobiae;Arctic97B-4 marine group;uncultured bacterium	0.00420081	0.001831	2.29428	0.430273	1.25767	0.303124	0.001
Bacteria;Firmicutes;Bacilli;Bacillales;Bacillaceae;Bacillus;uncultured bacterium	0.00415616	0.0028856	1.44031	0.45799	1.2282	0.3102	0.001
Bacteria;Marinimicrobia (SAR406 clade);uncultured Candidatus Marinimicrobia bacterium	0.00405762	0.00174799	2.32131	0.486816	1.29479	0.317108	0.001
Archaea;Thermoplasmatota;Thermoplasmata;Marine Group II;uncultured archaeon	0.00383908	0.00203434	1.88713	0.391077	1.12108	0.323644	0.001
Archaea;Thermoplasmatota;Thermoplasmata;Marine Group II;uncultured marine group II/III euryarchaeote KM3_53_G07	0.00375973	0.00145958	2.5759	0.0309317	0.782877	0.330045	0.001
Bacteria;Planctomycetota;OM190;uncultured bacterium	0.00360401	0.00163709	2.20148	0.0699082	0.790711	0.342565	0.001
Bacteria;Actinobacteriota;Acidimicrobiia;Microtrichales;Microtrichaceae;Sva0996 marine group;uncultured bacterium	0.00342963	0.00244721	1.40145	0.630096	1.23466	0.348404	0.003
Bacteria;Planctomycetota;Phycisphaerae;MSBL9;SM23-30;uncultured bacterium	0.00282163	0.00204577	1.37925	0.00718329	0.569913	0.364482	0.001
Bacteria;SAR324 clade(Marine group B);SAR324 cluster bacterium SCGC AB-629-O05	0.00276424	0.00110766	2.49556	0.21839	0.753236	0.369188	0.001
Bacteria;PAUC34f;uncultured bacterium	0.00271177	0.00124422	2.1795	0.103287	0.645642	0.373805	0.001
Bacteria;Gemmatimonadota;BD2-11 terrestrial group;uncultured Gemmatimonadetes bacterium	0.00264782	0.00100123	2.64456	0.0541123	0.583676	0.382837	0.001
Bacteria;Planctomycetota;Planctomycetes;Planctomycetales;Gimesiaceae;uncultured;uncultured Planctomyces clone 7F15	0.00238844	0.00209262	1.14136	0.0171031	0.494791	0.395167	0.001
Bacteria;Actinobacteriota;Acidimicrobiia;Microtrichales;Microtrichaceae;Sva0996 marine group;marine metagenome	0.00229453	0.00154965	1.48068	0.31544	0.752434	0.399074	0.001
Bacteria;Chloroflexi;JG30-KF-CM66;marine metagenome	0.00222315	0.00101206	2.19667	0.0597991	0.502237	0.410487	0.001
Bacteria;Proteobacteria;Alphaproteobacteria;Rhodospirillales;Magnetospiraceae;uncultured;uncultured bacterium	0.00221233	0.00113823	1.94366	0.413039	0.773064	0.414253	0.007
Bacteria;Myxococcota;Myxococcia;Myxococcales;Myxococcaceae;P3OB-42;uncultured bacterium	0.00197553	0.000968639	2.03949	0.212826	0.598813	0.431519	0.001
Bacteria;Proteobacteria;Alphaproteobacteria;Thalassobaculales;Nisaeaceae;OM75 clade;uncultured Alphaproteobacteria bacterium	0.001795	0.000808659	2.21973	0.0588648	0.417728	0.453527	0.001
Bacteria;AncK6;uncultured bacterium	0.00177514	0.00105757	1.67851	0.016389	0.367775	0.459572	0.001
Bacteria;Proteobacteria;Gammaproteobacteria;OM182 clade;uncultured gamma proteobacterium	0.00175138	0.000967329	1.81054	0.0353889	0.385666	0.471556	0.001
Bacteria;Proteobacteria;Gammaproteobacteria;OM182 clade;seawater metagenome	0.00174435	0.000924278	1.88725	0.229291	0.53586	0.474526	0.001
Bacteria;Proteobacteria;Alphaproteobacteria;Defluviicoccales;uncultured;uncultured bacterium	0.00152323	0.000844522	1.80366	0.248685	0.537778	0.502253	0.001
Archaea;Thermoplasmatota;Thermoplasmata;Marine Group III;uncultured archaeon	0.00150608	0.00097749	1.54076	0.167508	0.452976	0.507404	0.001
Bacteria;Bacteroidota;Bacteroidia;Cytophagales;Cyclobacteriaceae;Marinoscillum;uncultured marine bacterium	0.00146325	0.000420862	3.4768	0.00646324	0.299114	0.514967	0.001
Bacteria;Planctomycetota;Phycisphaerae;Phycisphaerales;Phycisphaeraceae;JL-ETNP-F27;uncultured bacterium	0.00143588	0.000821213	1.74848	0.0616235	0.348799	0.519862	0.001
Bacteria;Bdellovibrionota;Bdellovibrionia;Bdellovibrionales;Bdellovibrionaceae;OM27 clade;uncultured bacterium	0.00136329	0.000501768	2.71697	0.0538594	0.326015	0.534051	0.001
Bacteria;Chloroflexi;Dehalococcoidia;SAR202 clade;marine metagenome	0.00134657	0.000604566	2.22733	0.0863981	0.343034	0.538638	0.001
Bacteria;SAR324 clade(Marine group B);uncultured bacterium HF0500_03A04	0.00134446	0.000816941	1.64573	0.14062	0.391404	0.540927	0.001
Bacteria;SAR324 clade(Marine group B);uncultured SAR324 cluster bacterium	0.00132752	0.000447056	2.96948	0.0503192	0.315055	0.545461	0.001
Bacteria;PAUC34f;uncultured bacterium HF0500_16O16	0.00132683	0.000678197	1.9564	0.0110338	0.276399	0.54772	0.001
Bacteria;Gemmatimonadota;BD2-11 terrestrial group;uncultured marine bacterium Ant4D5	0.00130759	0.000761082	1.71807	0.0193779	0.280427	0.554442	0.001
Bacteria;Planctomycetota;Planctomycetes;Planctomycetales;Rubinisphaeraceae;uncultured;uncultured bacterium	0.00128843	0.000821854	1.56771	0.00497597	0.261556	0.56108	0.001
Bacteria;Verrucomicrobiota;Lentisphaeria;Victivallales;Arctic95B-14;uncultured bacterium AD106-G5	0.00128384	0.000624311	2.05641	0.0390935	0.291165	0.565454	0.001
Bacteria;Marinimicrobia (SAR406 clade);uncultured bacterium 413004-H17	0.00125804	0.000706873	1.77973	0.183821	0.428499	0.571935	0.001
Archaea;Halobacterota;Halobacteria;Halobacterales;Halomicrobiaceae;uncultured;uncultured marine group IV euryarchaeote	0.00124061	0.000924137	1.34245	0.00615842	0.250175	0.576184	0.001
Bacteria;Marinimicrobia (SAR406 clade);uncultured marine bacterium	0.00121825	0.000666667	1.82738	0.20605	0.442965	0.578258	0.001
Bacteria;Planctomycetota;OM190;uncultured planctomycete	0.001191	0.000632618	1.88264	0.00966126	0.247645	0.582352	0.001
Bacteria;Actinobacteriota;Acidimicrobiia;Microtrichales;Microtrichaceae;Sva0996 marine group;uncultured organism	0.0011224	0.000775493	1.44733	0.122854	0.323227	0.592112	0.001
Bacteria;Gemmatimonadota;BD2-11 terrestrial group;uncultured BD2-11 clade bacterium	0.00111908	0.000542314	2.06352	0.0127585	0.233739	0.595924	0.001
Bacteria;Bdellovibrionota;Bdellovibrionia;Bdellovibrionales;Bdellovibrionaceae;OM27 clade;uncultured delta proteobacterium	0.00111032	0.000590455	1.88044	0.015372	0.237435	0.599718	0.001
Bacteria;Proteobacteria;Gammaproteobacteria;Burkholderiales;Methylophilaceae;OM43 clade;uncultured bacterium ARCTIC32_A_02	0.00109175	0.000707549	1.54301	0.201925	0.363486	0.605327	0.012
Bacteria;Acidobacteriota;Vicinamibacteria;Vicinamibacterales;uncultured;uncultured bacterium	0.00109167	0.000760513	1.43544	0.186635	0.340597	0.607185	0.046
Bacteria;SAR324 clade(Marine group B);SAR324 cluster bacterium SCGC AB-629-J17	0.00107218	0.000532604	2.01308	0.0567312	0.267773	0.609011	0.001
Bacteria;Chloroflexi;JG30-KF-CM66;uncultured Chloroflexi bacterium	0.00106114	0.000454132	2.33664	0.030413	0.24247	0.610817	0.001
Bacteria;Chloroflexi;Dehalococcoidia;SAR202 clade;uncultured deep-sea bacterium	0.00105428	0.000494635	2.13144	0.0429683	0.250702	0.612612	0.001
Bacteria;Planctomycetota;Planctomycetes;Pirellulales;Pirellulaceae;Rhodopirellula;uncultured bacterium	0.00102932	0.000352276	2.9219	0.0547884	0.2577	0.617909	0.001
Bacteria;Marinimicrobia (SAR406 clade);uncultured bacterium FPPU_33B15	0.000924916	0.000513252	1.80207	0.0431591	0.218532	0.639696	0.001
Bacteria;Chloroflexi;Anaerolineae;Anaerolineales;Anaerolineaceae;Longilinea;uncultured bacterium	0.000916501	0.000419133	2.18666	0.0365153	0.219815	0.644403	0.001
Bacteria;Planctomycetota;Planctomycetes;Pirellulales;Pirellulaceae;uncultured;uncultured bacterium	0.000901016	0.000554737	1.62422	0.052493	0.232696	0.645937	0.001
Bacteria;Chloroflexi;Dehalococcoidia;SAR202 clade;uncultured Chloroflexales bacterium	0.000898531	0.000486933	1.84529	0.00788873	0.185842	0.647467	0.001
Bacteria;Proteobacteria;Alphaproteobacteria;Rhodobacterales;Rhodobacteraceae;uncultured;uncultured bacterium	0.000871126	0.000477748	1.8234	0.141087	0.281279	0.653462	0.005
Bacteria;Proteobacteria;Gammaproteobacteria;OM182 clade;uncultured bacterium	0.000858088	0.000506035	1.69571	0.0670512	0.206942	0.657866	0.002
Bacteria;NB1-j;uncultured bacterium	0.000841769	0.000421348	1.9978	0.0460969	0.21435	0.660752	0.001
Bacteria;Proteobacteria;Alphaproteobacteria;Defluviicoccales;uncultured;uncultured organism	0.00082329	0.000425453	1.93509	0.129166	0.29008	0.664973	0.001
Archaea;Crenarchaeota;Nitrososphaeria;Nitrosopumilales;Nitrosopumilaceae;Candidatus Nitrosopumilus;uncultured marine archaeon	0.00080127	0.000467608	1.71355	0.150866	0.292187	0.666337	0.001
Bacteria;Planctomycetota;Planctomycetes;Planctomycetales;uncultured;uncultured bacterium	0.000796981	0.00067269	1.18477	0.0831589	0.220719	0.667694	0.011
Bacteria;Proteobacteria;Gammaproteobacteria;Ga0077536;uncultured bacterium	0.000782766	0.000467645	1.67385	0.0741711	0.211929	0.675743	0.001
Bacteria;Proteobacteria;Gammaproteobacteria;Burkholderiales;Rhodocyclaceae;Methyloversatilis;uncultured Methyloversatilis sp.	0.000773179	0.000486532	1.58916	0.134282	0.243952	0.679708	0.029
Bacteria;Planctomycetota;Planctomycetes;Planctomycetales;Gimesiaceae;uncultured;uncultured bacterium	0.000749836	0.000641507	1.16887	0.01472	0.158063	0.686163	0.001
Bacteria;Planctomycetota;OM190;uncultured marine bacterium	0.000747034	0.000385325	1.93871	0.0454872	0.184258	0.687434	0.001
Bacteria;Planctomycetota;Planctomycetes;Pirellulales;Pirellulaceae;uncultured;uncultured organism	0.000745162	0.000595059	1.25225	0.039544	0.174461	0.689974	0.001
Archaea;Thermoplasmatota;Thermoplasmata;Marine Group II;uncultured marine group II euryarchaeote DeepAnt-JyKC7	0.000743611	0.000813905	0.913633	0.0511266	0.130842	0.692506	0.019
Bacteria;Planctomycetota;Planctomycetes;Pirellulales;Pirellulaceae;Rhodopirellula;uncultured Planctomycetaceae bacterium	0.000736479	0.000516604	1.42562	0.0105074	0.153133	0.696273	0.001
Bacteria;Planctomycetota;Phycisphaerae;Phycisphaerales;Phycisphaeraceae;JL-ETNP-F27;metagenome	0.000735384	0.000399497	1.84077	0.0387898	0.185809	0.697525	0.001
