# Supplementary material for: Phylogenetically and functionally diverse microorganisms reside under the Ross Ice Shelf
Source: Nat Commun. 2022 Jan 10;13:117. doi: 10.1038/s41467-021-27769-5 (PMC8748734; doi:10.1038/s41467-021-27769-5)
Supplement: Supplementary file 7 — Supplementary data 4 [file 41467_2021_27769_MOESM7_ESM.xlsx]

## Sheet: RIS_MAGs_SAGs
BinId	classification	CheckM.Completeness	CheckM.Contamination	CheckM.Strain.heterogeneity	TPM_30m	TPM_180m	TPM_330m	CPM_30m	CPM_180m	CPM_330m	total_ORFs	expressed_ORFs_30m	expressed_ORFs_180m	expressed_ORFs_330m	pct.expressed.30m	pct.expressed.180m	pct.expressed.330m
RIS_MAG_01	d__Bacteria;p__Actinobacteriota;c__Acidimicrobiia;o__Microtrichales;f__MedAcidi-G1;g__S20-B6;s__	93.16	2.56	25	1011.71	25.0268	43.328	6724.32	8.81669	10.4973	2444	225	40	53	9.20622	1.63666	2.16858
RIS_MAG_010	d__Archaea;p__Thermoplasmatota;c__MGII;o__MGII;f__MGIIB;g__UBA252;s__GCA_002498525.1	77.56	0	0	16330.4	946.069	3821.63	13949.5	2060.93	717.585	1364	705	326	531	51.6862	23.9003	38.9296
RIS_MAG_100	d__Bacteria;p__Planctomycetota;c__Planctomycetes;o__Pirellulales;f__Pirellulaceae;g__;s__	80.56	1.76	0	4382.86	124.626	950.904	3706.59	279.407	3.65799	3961	1161	391	1354	29.3108	9.87124	34.1833
RIS_MAG_101	d__Bacteria;p__Proteobacteria;c__Gammaproteobacteria;o__Thiomicrospirales;f__Thioglobaceae;g__Thioglobus;s__	61.95	7.16	28.57	558.473	71.8768	68.7171	1820.53	14.4182	86.7972	1292	172	186	118	13.3127	14.3963	9.13313
RIS_MAG_102	d__Bacteria;p__Proteobacteria;c__Alphaproteobacteria;o__Rhizobiales;f__Kaistiaceae;g__Bauldia;s__	86.42	2.04	27.27	44.8147	197.154	248.523	122.191	2261.13	687.804	2699	18	496	469	0.666914	18.3772	17.3768
RIS_MAG_103	d__Bacteria;p__Chloroflexota;c__Dehalococcoidia;o__UBA1151;f__bin127;g__;s__	87.01	2.72	25	1028.12	2342.48	2724.08	437.105	2220.58	2100.95	2736	327	1878	1711	11.9518	68.6404	62.5365
RIS_MAG_104	d__Bacteria;p__Latescibacterota;c__UBA2968;o__UBA2968;f__UBA2968;g__;s__	95.6	1.1	100	3913.25	11545.1	11213.1	2424.16	12204.8	11412.7	5785	1003	4813	4494	17.3379	83.1979	77.6837
RIS_MAG_105	d__Bacteria;p__Planctomycetota;c__Planctomycetes;o__Pirellulales;f__UBA7805;g__;s__	92.82	3.45	0	44.1788	395.832	370.699	5.5026	3065.59	1611.23	3900	2	848	567	0.0512821	21.7436	14.5385
RIS_MAG_106	d__Bacteria;p__Bacteroidota;c__Bacteroidia;o__Cytophagales;f__Marinoscillaceae;g__;s__	78.01	1.59	14.29	1627.67	1865.01	2236.6	2872.33	3658.36	3091.5	1627	243	893	935	14.9355	54.8863	57.4677
RIS_MAG_107	d__Bacteria;p__Proteobacteria;c__Gammaproteobacteria;o__HK1;f__;g__;s__	86.63	8	4.76	1892.33	3841.28	3360.34	1103.81	2403.13	3326.24	6077	588	3845	3055	9.67583	63.2714	50.2715
RIS_MAG_108	d__Bacteria;p__Proteobacteria;c__Alphaproteobacteria;o__Rhodospirillales;f__;g__;s__	53.78	0.25	0	127.129	484.917	299.315	54.784	492.342	834.224	1992	45	508	341	2.25904	25.502	17.1185
RIS_MAG_109	d__Bacteria;p__Planctomycetota;c__UBA1135;o__UBA1135;f__UBA1135;g__;s__	60.99	1.14	50	1592.52	28.2874	243.053	1979.72	27.3178	0	1614	385	69	365	23.8538	4.27509	22.6146
RIS_MAG_011	d__Archaea;p__Thermoplasmatota;c__MGII;o__MGII;f__MGIIA;g__UBA12002;s__	51.9	4.27	22.22	204.288	106.354	138.263	464.821	186.602	173.021	1475	39	128	127	2.64407	8.67797	8.61017
RIS_MAG_110	d__Bacteria;p__Proteobacteria;c__Gammaproteobacteria;o__Betaproteobacteriales;f__Nitrosomonadaceae;g__GCA-2721545;s__	70.09	3.08	45.45	764.121	584.777	299.03	1599.65	437.171	988.672	1206	197	619	356	16.335	51.3267	29.5191
RIS_MAG_111	d__Bacteria;p__Proteobacteria;c__Gammaproteobacteria;o__Pseudomonadales;f__Porticoccaceae;g__HTCC2207;s__GCA_002313335.1	83.49	3.02	33.33	1655.3	198.85	179.135	2736.79	970.11	1046.02	2478	397	362	252	16.021	14.6086	10.1695
RIS_MAG_112	d__Bacteria;p__Proteobacteria;c__Gammaproteobacteria;o__Pseudomonadales;f__Pseudohongiellaceae;g__UBA9145;s__	91.31	3.19	58.33	2701.82	2871.83	1671.1	3824.73	2334.6	3945.88	3026	742	2206	1508	24.5208	72.9015	49.8348
RIS_MAG_113	d__Bacteria;p__Actinobacteriota;c__Acidimicrobiia;o__Microtrichales;f__MedAcidi-G1;g__UBA9410;s__	65.6	2.07	50	7671.61	1616.57	1008.16	82382.1	16419.8	42582.5	1529	1124	1254	1000	73.5121	82.0144	65.4022
RIS_MAG_114	d__Bacteria;p__Proteobacteria;c__Alphaproteobacteria;o__Rhodospirillales;f__Rhodospirillaceae;g__;s__	62.69	1.74	0	1219.85	2462.92	1614.19	1763.9	1919.32	2519.89	2149	393	1749	1353	18.2876	81.3867	62.9595
RIS_MAG_115	d__Bacteria;p__Planctomycetota;c__Phycisphaerae;o__Phycisphaerales;f__SM1A02;g__UBA12567;s__	67.44	0.67	0	852.587	53.313	121.651	1780.74	164.34	20.8458	1812	252	156	238	13.9073	8.60927	13.1347
RIS_MAG_116	d__Bacteria;p__Latescibacterota;c__UBA2968;o__UBA8231;f__UBA8231;g__UBA8231;s__	80.77	4.4	0	1214.39	2761.46	2114.46	383.918	2890.85	3206.73	5746	457	3328	2388	7.95336	57.9186	41.5593
RIS_MAG_117	d__Bacteria;p__Proteobacteria;c__Alphaproteobacteria;o__Rhodobacterales;f__Rhodobacteraceae;g__GCA-002712045;s__	63.17	2.59	6.25	2581.34	1173.92	1109.96	4801.93	2016.2	2258.69	1725	499	977	870	28.9275	56.6377	50.4348
RIS_MAG_118	d__Bacteria;p__Chloroflexota;c__Dehalococcoidia;o__UBA3495;f__UBA3495;g__UBA9611;s__	54.4	2.97	0	7163.28	1026.41	2660.13	3562.09	603.031	221.834	3693	1434	1643	2078	38.8302	44.4896	56.2686
RIS_MAG_119	d__Bacteria;p__Proteobacteria;c__Gammaproteobacteria;o__Pseudomonadales;f__HTCC2089;g__;s__	86.37	2.74	0	1504.45	2816.62	2748.21	2949.82	11213.6	10195.8	2514	407	1978	1801	16.1893	78.6794	71.6388
RIS_MAG_012	d__Archaea;p__Crenarchaeota;c__Nitrososphaeria;o__Nitrososphaerales;f__Nitrosopumilaceae;g__Nitrosopumilus;s__	54.21	5.91	77.78	1181.91	725.949	411.333	5057.13	814.839	2021.5	922	84	190	124	9.11063	20.6074	13.449
RIS_MAG_120	d__Bacteria;p__Planctomycetota;c__Planctomycetes;o__Pirellulales;f__UBA7805;g__;s__	85.56	1.15	0	50.1775	799.31	624.563	0	3555.86	1812.22	3401	8	593	374	0.235225	17.436	10.9968
RIS_MAG_121	d__Bacteria;p__Planctomycetota;c__UBA1135;o__UBA1135;f__GCA-002686595;g__;s__	85.49	0.57	0	437.351	212.522	402.609	889.438	1306.93	1037.07	2484	165	631	689	6.64251	25.4026	27.7375
RIS_MAG_122	d__Bacteria;p__Planctomycetota;c__Planctomycetes;o__Pirellulales;f__Pirellulaceae;g__;s__	61.42	3.92	71.43	1567.32	605.813	792.086	2365.2	2865.81	1851.55	2343	439	1052	1029	18.7367	44.8997	43.9181
RIS_MAG_123	d__Bacteria;p__Marinisomatota;c__Marinisomatia;o__Marinisomatales;f__UBA8229;g__GCA-2722105;s__	51.2	1.1	100	529.663	410.466	432.81	789.546	1678.12	1475.36	1097	149	553	484	13.5825	50.4102	44.1203
RIS_MAG_124	d__Bacteria;p__Actinobacteriota;c__Acidimicrobiia;o__Microtrichales;f__UBA11606;g__;s__	66.76	0.85	0	617.608	1305.27	932.146	578.147	564.404	778.105	2159	19	89	64	0.880037	4.12228	2.96434
RIS_MAG_125	d__Bacteria;p__Actinobacteriota;c__Acidimicrobiia;o__Microtrichales;f__MedAcidi-G1;g__UBA9410;s__	60.16	0.85	0	845.635	61.1061	54.7119	3467	73.0555	147.002	1718	215	118	98	12.5146	6.86845	5.70431
RIS_MAG_126	d__Bacteria;p__Planctomycetota;c__UBA1135;o__UBA2386;f__UBA2386;g__GCA-2684655;s__	95.45	1.24	100	520.012	1146.67	1837.77	1631.85	5646.22	3550.43	3827	223	1798	1817	5.82702	46.982	47.4784
RIS_MAG_127	d__Bacteria;p__Proteobacteria;c__Gammaproteobacteria;o__Ga0077536;f__Ga0077536;g__;s__	81.57	4.64	41.38	865.511	2035.57	1769.18	651.073	2366.79	2460.78	3939	324	2361	1955	8.22544	59.9391	49.6319
RIS_MAG_128	d__Bacteria;p__Verrucomicrobiota;c__Verrucomicrobiae;o__Pedosphaerales;f__UBA1096;g__UBA1096;s__	52.96	2.06	80	6853.82	1903.03	2600.4	9294.42	6098.48	4824.49	1636	1041	1273	1272	63.6308	77.8117	77.7506
RIS_MAG_129	d__Bacteria;p__Myxococcota;c__UBA796;o__UBA796;f__GCA-2862545;g__;s__	77.56	2.29	16.67	125.044	998.34	913.794	8.53719	1246.14	1767.03	2964	38	1361	1034	1.28205	45.9177	34.8853
RIS_MAG_013	d__Archaea;p__Thermoplasmatota;c__MGII;o__MGII;f__MGIIB;g__;s__	82.49	1.6	0	2360.05	825.34	2140.79	5437.75	3517.88	1974.78	1610	418	732	917	25.9627	45.4658	56.9565
RIS_MAG_130	d__Bacteria;p__Planctomycetota;c__UBA1135;o__UBA1135;f__GCA-002686595;g__GCA-2720975;s__	82.8	0.46	100	933.451	440.529	1312.28	4312.18	3275.16	1489.31	2647	382	1062	1512	14.4314	40.1209	57.1213
RIS_MAG_131	d__Bacteria;p__Proteobacteria;c__Gammaproteobacteria;o__Pseudomonadales;f__Halieaceae;g__;s__	93.01	0.56	0	1148.76	448.489	432.277	2122.3	1078.45	1140.74	3263	335	733	510	10.2666	22.464	15.6298
RIS_MAG_132	d__Bacteria;p__Chloroflexota;c__Dehalococcoidia;o__UBA2979;f__;g__;s__	71.03	4.07	0	1232.72	486.849	492.377	917.32	399.737	316.204	2319	151	393	379	6.51143	16.947	16.3433
RIS_MAG_133	d__Bacteria;p__Hydrogenedentota;c__Hydrogenedentia;o__Hydrogenedentiales;f__;g__;s__	94.44	0	0	554.049	3510.92	3227.63	117.666	3235.56	2986.69	4179	151	2537	2172	3.6133	60.7083	51.9742
RIS_MAG_134	d__Bacteria;p__Marinisomatota;c__Marinisomatia;o__SCGC-AAA003-L08;f__TMED198;g__;s__	66.99	1.71	66.67	6167.61	501.347	1727.83	2487.03	273.694	20.7694	1049	461	342	593	43.9466	32.6025	56.53
RIS_MAG_135	d__Bacteria;p__Gemmatimonadota;c__Gemmatimonadetes;o__SG8-23;f__UBA6960;g__;s__	94.44	4.4	25	713.261	819.492	1027.12	2518.24	6396.93	4907.81	2507	282	1320	1268	11.2485	52.6526	50.5784
RIS_MAG_136	d__Bacteria;p__Proteobacteria;c__Alphaproteobacteria;o__Rhodospirillales;f__2-02-FULL-58-16;g__;s__	51.98	0.33	50	354.161	745.6	488.009	456.843	608.89	1015.5	1539	151	915	643	9.81157	59.4542	41.7804
RIS_MAG_137	d__Bacteria;p__Latescibacterota;c__UBA2968;o__UBA8231;f__UBA8231;g__UBA12574;s__	97.25	6.59	0	6236.91	9734.01	9340.4	5375.96	13303.2	12690	4908	1608	4443	4150	32.7628	90.5257	84.5558
RIS_MAG_138	d__Bacteria;p__Proteobacteria;c__Gammaproteobacteria;o__Woeseiales;f__Woeseiaceae;g__;s__	70.37	2.67	27.27	682.599	498.359	420.035	1752.82	1216.54	1468.24	1605	200	720	613	12.4611	44.8598	38.1931
RIS_MAG_139	d__Bacteria;p__Verrucomicrobiota;c__Lentisphaeria;o__UBA8228;f__UBA8228;g__;s__	93.38	2.62	0	1536.29	10989	13859.4	2390.42	25663.2	26264.3	3785	473	3373	3340	12.4967	89.1149	88.2431
RIS_MAG_014	d__Archaea;p__Halobacterota;c__Halobacteria;o__Halobacteriales;f__UBA12382;g__UBA12382;s__	94.77	0	0	1214.01	3853.36	2950.11	772.155	2115.35	3517.19	1261	150	1014	900	11.8953	80.4124	71.3719
RIS_MAG_140	d__Bacteria;p__Nitrospinota;c__Nitrospinia;o__Nitrospinales;f__Nitrospinaceae;g__LS-NOB;s__	79.51	5.89	63.64	4832.86	3402.25	2069.11	1506.15	322.668	607.418	2211	490	1341	996	22.1619	60.6513	45.0475
RIS_MAG_141	d__Bacteria;p__Actinobacteriota;c__Acidimicrobiia;o__UBA5794;f__;g__;s__	63.79	2.56	0	22.7947	53.0335	42.5756	166.393	411.645	524.555	1590	12	120	87	0.754717	7.54717	5.4717
RIS_MAG_142	d__Bacteria;p__Proteobacteria;c__Gammaproteobacteria;o__Ga0077536;f__UBA4457;g__UBA4457;s__	78.19	5.7	52.17	629.781	598.998	469.145	1260.25	1028.06	1919.41	2466	229	825	567	9.28629	33.455	22.9927
RIS_MAG_143	d__Bacteria;p__Myxococcota;c__UBA9160;o__UBA9160;f__UBA4427;g__;s__	80.7	3.87	16.67	203.904	290.318	306.429	371.18	1060.73	1427.23	3457	77	691	512	2.22736	19.9884	14.8105
RIS_MAG_144	d__Bacteria;p__Proteobacteria;c__Gammaproteobacteria;o__UBA11654;f__UBA11654;g__;s__	73.42	4.89	10	513.549	767.274	696.58	1463.57	1448.83	1869.88	1480	182	861	759	12.2973	58.1757	51.2838
RIS_MAG_145	d__Bacteria;p__Proteobacteria;c__Alphaproteobacteria;o__Sneathiellales;f__;g__;s__	79.53	0.29	66.67	528.763	655.89	596.034	863.07	1583.37	2031.47	1673	205	809	628	12.2534	48.3562	37.5374
RIS_MAG_146	d__Bacteria;p__Proteobacteria;c__Alphaproteobacteria;o__UBA6615;f__UBA6615;g__UBA6615;s__	98.48	3.48	11.11	1855.95	5129.4	2716	2067.96	1355.36	2688.23	2490	442	2269	1808	17.751	91.1245	72.6104
RIS_MAG_147	d__Bacteria;p__Proteobacteria;c__Alphaproteobacteria;o__UBA8366;f__GCA-2717185;g__GCA-2717185;s__	62.96	4.57	0	583.612	1372.17	1216.39	977.952	1746.32	2390.16	3367	226	1876	1375	6.71221	55.7173	40.8375
RIS_MAG_148	d__Bacteria;p__Planctomycetota;c__Planctomycetes;o__Pirellulales;f__Ga0077529;g__UBA11888;s__	95.33	0	0	175.316	563.139	743.717	1043.43	5035.14	1184.89	3881	38	846	763	0.979129	21.7985	19.6599
RIS_MAG_149	d__Bacteria;p__Planctomycetota;c__Phycisphaerae;o__Phycisphaerales;f__SM1A02;g__GCA-002718515;s__	55.54	8.16	14.29	383.099	62.5529	197.005	854.032	157.808	54.8072	1312	113	152	261	8.6128	11.5854	19.8933
RIS_MAG_015	d__Bacteria;p__Chloroflexota;c__Dehalococcoidia;o__UBA1151;f__UBA1151;g__UBA1151;s__	96.7	0	0	4487.08	5170.33	7435.86	3088.7	6195.41	5135.15	3115	874	2447	2463	28.0578	78.5554	79.069
RIS_MAG_150	d__Bacteria;p__Proteobacteria;c__Alphaproteobacteria;o__Rhodobacterales;f__Rhodobacteraceae;g__GCA-2697345;s__	60.38	3.33	40	1558.44	1481.77	1100.86	1989.86	1560.59	2481.04	1783	223	957	731	12.507	53.6736	40.9983
RIS_MAG_151	d__Bacteria;p__Chloroflexota;c__Dehalococcoidia;o__UBA6952;f__UBA6952;g__UBA6952;s__	92.74	4.95	0	3382.32	2956.48	5758.56	745.818	970.575	512.641	1488	463	1134	1237	31.1156	76.2097	83.1317
RIS_MAG_152	d__Bacteria;p__Planctomycetota;c__Phycisphaerae;o__Phycisphaerales;f__SM1A02;g__GCA-002718515;s__	81.31	0.17	50	920.75	542.274	1371.79	855.365	699.785	226.371	1541	236	664	895	15.3147	43.0889	58.0792
RIS_MAG_153	d__Bacteria;p__Proteobacteria;c__Alphaproteobacteria;o__UBA828;f__;g__;s__	78.15	4.36	7.14	357.751	849.874	503.905	273.718	680.044	1469.63	2410	134	1224	763	5.56017	50.7884	31.6598
RIS_MAG_154	d__Bacteria;p__Proteobacteria;c__Alphaproteobacteria;o__;f__;g__;s__	55.26	0	0	127.625	478.147	467.75	2.91324	780.282	822.111	1309	54	727	617	4.12529	55.5386	47.1352
RIS_MAG_155	d__Bacteria;p__Myxococcota;c__UBA796;o__UBA796;f__;g__;s__	88.98	1.29	50	1126.85	2991.64	3781.75	202.619	2644.46	3184.2	3966	491	2996	2871	12.3802	75.5421	72.3903
RIS_MAG_156	d__Bacteria;p__Verrucomicrobiota;c__Verrucomicrobiae;o__Verrucomicrobiales;f__Akkermansiaceae;g__;s__	98.31	0.68	0	198.821	161.787	141.201	4468.3	4807.14	1776.69	4096	74	372	275	1.80664	9.08203	6.71387
RIS_MAG_157	d__Bacteria;p__Planctomycetota;c__Phycisphaerae;o__Phycisphaerales;f__SM1A02;g__GCA-002718515;s__	58.19	2.9	29.41	241.202	183.686	241.461	505.288	636.491	581.347	718	75	304	290	10.4457	42.3398	40.39
RIS_MAG_158	d__Bacteria;p__Bacteroidota;c__Bacteroidia;o__Flavobacteriales;f__BACL11;g__TMED123;s__	81.09	0	0	303.342	199.242	355.224	1479.08	840.378	306.628	1276	111	363	431	8.69906	28.4483	33.7774
RIS_MAG_159	d__Bacteria;p__Chloroflexota;c__Dehalococcoidia;o__SAR202;f__UBA826;g__UBA11996;s__	90.92	0	0	11437.9	2483.49	8348.23	1996.47	972.504	62.4715	2006	1177	1433	1748	58.674	71.4357	87.1386
RIS_MAG_016	d__Bacteria;p__Chloroflexota;c__Dehalococcoidia;o__UBA1151;f__TMED-70;g__TMED-70;s__	90.76	2.97	25	1062.42	1173.54	1642.81	750.039	954.985	797.815	1577	227	822	870	14.3944	52.1243	55.168
RIS_MAG_160	d__Bacteria;p__Planctomycetota;c__Phycisphaerae;o__Phycisphaerales;f__SM1A02;g__;s__	96.59	0.57	0	785.528	1256.11	2191.43	1566.74	3070.79	2395.33	2576	282	1608	1667	10.9472	62.4224	64.7127
RIS_MAG_161	d__Bacteria;p__Proteobacteria;c__Alphaproteobacteria;o__Rhodospirillales;f__Rhodospirillaceae;g__;s__	72.16	2.49	0	265.515	894.521	440.68	352.085	610.155	1570.49	1943	108	1206	647	5.55841	62.069	33.299
RIS_MAG_162	d__Bacteria;p__Marinisomatota;c__Marinisomatia;o__Marinisomatales;f__Marinisomataceae;g__Marinisoma;s__	82.92	1.3	0	1781.47	98.0063	273.044	3423.74	175.602	11.5747	989	200	120	199	20.2224	12.1335	20.1213
RIS_MAG_163	d__Bacteria;p__Planctomycetota;c__Phycisphaerae;o__Phycisphaerales;f__SM1A02;g__GCA-002718515;s__	77.67	3.54	28.57	318.298	578.713	897.579	1097.21	1275.45	1398.37	1372	125	742	748	9.11079	54.0816	54.519
RIS_MAG_164	d__Bacteria;p__Proteobacteria;c__Gammaproteobacteria;o__Woeseiales;f__Woeseiaceae;g__UBA1847;s__	86.47	0.76	0	342.537	1078.5	1217.14	485.479	3482.29	2911.79	2288	121	1366	1191	5.28846	59.7028	52.0542
RIS_MAG_165	d__Bacteria;p__Dadabacteria;c__UBA1144;o__UBA1144;f__UBA1144;g__;s__	83.54	1.63	0	276.035	814.32	551.857	392.28	770.527	1432.81	1060	77	512	385	7.26415	48.3019	36.3208
RIS_MAG_166	d__Bacteria;p__Proteobacteria;c__Gammaproteobacteria;o__Pseudomonadales;f__HTCC2089;g__UBA9659;s__	94.21	2.72	0	1453.59	2128.2	2015.51	1161.45	4428.53	4521.6	3576	339	2148	1864	9.47987	60.0671	52.1253
RIS_MAG_167	d__Bacteria;p__Proteobacteria;c__Gammaproteobacteria;o__SAR86;f__D2472;g__D2472;s__	83.76	0	0	836.255	419.195	224.79	2663.24	259.975	858.762	1516	187	563	302	12.3351	37.1372	19.9208
RIS_MAG_168	d__Bacteria;p__Chloroflexota;c__Dehalococcoidia;o__UBA6926;f__UBA6926;g__;s__	95.21	0.99	0	2009.39	6844.88	7801.17	856.318	3089.49	3236.9	1255	344	1197	1188	27.4104	95.3785	94.6614
RIS_MAG_169	d__Bacteria;p__SAR324;c__SAR324;o__SAR324;f__;g__;s__	79.6	0.89	40	4139.95	4573.27	5496.34	5147.98	5815.09	4700.85	1883	718	1693	1646	38.1306	89.9097	87.4137
RIS_MAG_017	d__Bacteria;p__Chloroflexota;c__Dehalococcoidia;o__UBA1151;f__UBA1151;g__GCA-2730555;s__	93.73	0.66	100	10915.8	14262.7	17471.1	10156.9	20294.7	22035.2	2578	1550	2465	2439	60.1241	95.6168	94.6082
RIS_MAG_018	d__Bacteria;p__Chloroflexota;c__Dehalococcoidia;o__SAR202;f__UBA2962;g__UBA2962;s__	92.74	2.97	0	2989.76	8323.48	8348.25	1061.81	2032.78	2044.8	1745	523	1594	1562	29.9713	91.3467	89.5129
RIS_MAG_019	d__Bacteria;p__Chloroflexota;c__Dehalococcoidia;o__SAR202;f__;g__;s__	94.72	1.98	0	4882.94	10061.5	11029.3	3966.87	9701.07	10754.1	2337	1001	2148	2102	42.8327	91.9127	89.9444
RIS_MAG_002	d__Bacteria;p__Actinobacteriota;c__Acidimicrobiia;o__Microtrichales;f__TK06;g__;s__	92.31	2.14	0	117.588	214.302	184.294	1124.44	3279.52	3713.33	3884	54	598	355	1.39032	15.3965	9.14006
RIS_MAG_020	d__Bacteria;p__Chloroflexota;c__Dehalococcoidia;o__UBA3495;f__UBA3495;g__UBA9611;s__	95.21	2.97	100	42754.6	64564.9	74176	21323.2	35742.8	40804.8	3609	2731	3478	3461	75.6719	96.3702	95.8991
RIS_MAG_021	d__Bacteria;p__Chloroflexota;c__Dehalococcoidia;o__UBA2979;f__GCA-002718395;g__;s__	72.94	0.99	0	514.704	844.144	533.741	434.743	136.021	339.663	1222	119	673	480	9.73813	55.0736	39.2799
RIS_MAG_022	d__Bacteria;p__Chloroflexota;c__Dehalococcoidia;o__UBA1151;f__bin127;g__;s__	96.7	4.46	20	5526.34	6595.05	8934.53	3866.2	6315.89	5486.41	2788	1004	2367	2358	36.0115	84.8996	84.5768
RIS_MAG_023	d__Bacteria;p__Chloroflexota;c__Dehalococcoidia;o__UBA2963;f__GCA-2719775;g__;s__	75.8	2.48	66.67	1528.54	363.553	1004.83	928.875	479.551	115.947	1339	404	618	823	30.1718	46.1538	61.4638
RIS_MAG_024	d__Bacteria;p__Chloroflexota;c__Dehalococcoidia;o__SAR202;f__UBA11138;g__Casp-Chloro-G4;s__	98.68	1.41	50	12281.8	7846.92	12273.4	3375.99	3121.35	2113.46	3071	1634	2648	2683	53.2074	86.226	87.3657
RIS_MAG_025	d__Bacteria;p__Chloroflexota;c__Dehalococcoidia;o__UBA2979;f__UBA2979;g__UBA2979;s__	91.25	0.99	0	17424.2	34852.8	22507.3	4793.55	6983.09	8944.39	1920	1048	1890	1849	54.5833	98.4375	96.3021
RIS_MAG_026	d__Bacteria;p__Chloroflexota;c__Dehalococcoidia;o__UBA2979;f__UBA2979;g__UBA6627;s__	92.24	1.98	0	276.756	313.561	211.027	965.163	1237.8	1929.73	3130	91	617	372	2.90735	19.7125	11.885
RIS_MAG_027	d__Bacteria;p__Chloroflexota;c__Dehalococcoidia;o__SAR202;f__GCA-002694895;g__GCA-002694895;s__	88.23	0	0	2218.57	4587.28	5685.3	1886.67	4538.47	4029.02	1321	392	1092	1118	29.6745	82.6646	84.6329
RIS_MAG_028	d__Bacteria;p__Chloroflexota;c__Dehalococcoidia;o__UBA2963;f__UBA2963;g__;s__	96.7	0.99	0	2262.36	4696.07	4979.96	1317.94	5618.24	6428.03	2395	524	2036	1899	21.8789	85.0104	79.2902
RIS_MAG_029	d__Bacteria;p__Chloroflexota;c__Dehalococcoidia;o__UBA1127;f__UBA1127;g__UBA1127;s__	92.41	0.99	100	3977.39	5584.49	6986.57	1630.13	4011.73	3779.28	1934	746	1726	1700	38.5729	89.2451	87.9007
RIS_MAG_003	d__Bacteria;p__Actinobacteriota;c__Acidimicrobiia;o__Microtrichales;f__TK06;g__UBA9040;s__	85.9	0.85	0	1276.1	797.308	540.648	4369.38	1914.66	3279.86	2140	386	1086	658	18.0374	50.7477	30.7477
RIS_MAG_030	d__Bacteria;p__Chloroflexota;c__Dehalococcoidia;o__UBA2963;f__UBA2963;g__;s__	66.33	2.73	20	1029.39	583.906	844.806	6281.89	8172.56	5633.37	2184	301	805	756	13.7821	36.859	34.6154
RIS_MAG_031	d__Bacteria;p__Chloroflexota;c__Dehalococcoidia;o__SAR202;f__UBA826;g__UBA826;s__	90.26	3.17	0	862.904	3250	3187.9	212.012	973.912	987.28	1494	195	1226	1159	13.0522	82.0616	77.577
RIS_MAG_032	d__Bacteria;p__Chloroflexota;c__Dehalococcoidia;o__UBA2991;f__UBA2991;g__;s__	90.76	0.99	0	3111.24	6009.99	7391.88	1130.02	1359.66	679.207	1613	503	1441	1458	31.1841	89.3366	90.3906
RIS_MAG_033	d__Bacteria;p__Chloroflexota;c__Dehalococcoidia;o__UBA2979;f__GCA-002718395;g__;s__	86.3	0.99	0	564.976	3297.27	1576.97	272.857	698.66	1869.74	1217	106	1012	744	8.70994	83.1553	61.1339
RIS_MAG_034	d__Bacteria;p__SAR324;c__SAR324;o__SAR324;f__NAC60-12;g__UBA8110;s__UBA8110 sp1	81.6	0.89	50	45691	13297.2	20878	7106.77	5274.53	3628.75	2584	1601	2283	2251	61.9582	88.3514	87.113
RIS_MAG_035	d__Bacteria;p__Proteobacteria;c__Gammaproteobacteria;o__Woeseiales;f__Woeseiaceae;g__GCA-2685275;s__	75.16	0.85	75	257.254	217.579	236.086	304.527	934.59	760.78	1490	74	380	320	4.96644	25.5034	21.4765
RIS_MAG_036	d__Bacteria;p__Proteobacteria;c__Gammaproteobacteria;o__Thiomicrospirales;f__Thioglobaceae;g__;s__	68.51	8.87	15	1091.33	17.5299	3.01016	1484.11	0.93467	0.629254	1336	232	44	11	17.3653	3.29341	0.823353
RIS_MAG_037	d__Bacteria;p__Proteobacteria;c__Gammaproteobacteria;o__UBA10353;f__LS-SOB;g__REDSEA-S09-B13;s__GCA_002456995.1	56.72	4.1	23.08	4784.04	253.144	713.683	2898.22	107.348	34.9661	3867	1037	550	824	26.8167	14.2229	21.3085
RIS_MAG_038	d__Bacteria;p__Proteobacteria;c__Gammaproteobacteria;o__UBA10353;f__LS-SOB;g__GCA-2726415;s__	61.52	4.98	70	6885.65	4475.02	4382.97	3211.93	1496.25	1197.09	2476	588	1726	1562	23.748	69.7092	63.0856
RIS_MAG_039	d__Bacteria;p__Proteobacteria;c__Gammaproteobacteria;o__Pseudomonadales;f__Pseudohongiellaceae;g__;s__	76.69	0.62	0	187.256	727.158	574.052	70.7168	830.51	920.369	2115	62	948	663	2.93144	44.8227	31.3475
RIS_MAG_004	d__Archaea;p__Thermoplasmatota;c__MGII;o__MGII;f__MGIIB;g__UBA9562;s__	82	0	0	365.819	792.05	741.183	1288.24	3098.67	4543.86	1233	90	698	598	7.29927	56.6099	48.4996
RIS_MAG_040	d__Bacteria;p__Proteobacteria;c__Gammaproteobacteria;o__Pseudomonadales;f__Porticoccaceae;g__HTCC2207;s__	76.25	2.47	50	1466.2	1051.35	962.066	2283.2	2555.25	2908.36	1833	314	904	738	17.1304	49.3181	40.2619
RIS_MAG_041	d__Bacteria;p__Proteobacteria;c__Gammaproteobacteria;o__UBA11654;f__UBA11654;g__;s__	55.31	4.37	5.26	74.8001	145.17	177.606	67.8868	631.741	300.98	1759	21	191	226	1.19386	10.8584	12.8482
RIS_MAG_042	d__Bacteria;p__Proteobacteria;c__Gammaproteobacteria;o__UBA6522;f__UBA6522;g__UBA6522;s__	83.16	1.94	12.5	4013.43	9296.48	6784.89	722.09	3218.46	3194.56	2061	415	1971	1794	20.1359	95.6332	87.0451
RIS_MAG_043	d__Bacteria;p__Proteobacteria;c__Gammaproteobacteria;o__UBA4486;f__UBA4486;g__;s__	72.94	3.96	32.43	524.185	1519.93	1558.66	250.403	2606.52	2538.01	2798	179	1494	1311	6.39743	53.3953	46.8549
RIS_MAG_044	d__Bacteria;p__Proteobacteria;c__Gammaproteobacteria;o__Pseudomonadales;f__HTCC2089;g__;s__	90.97	3.02	0	4415.25	10093.1	9668.74	4452.92	13280.9	14467.2	4698	1282	4207	3996	27.2882	89.5487	85.0575
RIS_MAG_045	d__Bacteria;p__Proteobacteria;c__Gammaproteobacteria;o__Pseudomonadales;f__HTCC2089;g__UBA4421;s__	90.35	5.05	31.58	1220.54	1876.74	1693.28	1172.94	2573.95	2741.15	4405	383	2422	1931	8.69467	54.983	43.8365
RIS_MAG_046	d__Bacteria;p__Proteobacteria;c__Gammaproteobacteria;o__Pseudomonadales;f__Nitrincolaceae;g__ASP10-02a;s__ASP10-02a sp2	89.02	1.93	72.73	3365.35	391.587	524.48	2976.33	249.152	198.55	2461	579	608	612	23.527	24.7054	24.8679
RIS_MAG_047	d__Bacteria;p__Proteobacteria;c__Gammaproteobacteria;o__Pseudomonadales;f__HTCC2089;g__UBA9659;s__	85.68	2.72	8.33	14779.1	56863.7	21179.1	6110.92	6307.64	10362.4	3637	684	2562	1729	18.8067	70.4427	47.5392
RIS_MAG_048	d__Bacteria;p__Proteobacteria;c__Gammaproteobacteria;o__Pseudomonadales;f__Pseudohongiellaceae;g__UBA5109;s__	66.12	1.88	14.29	299.201	350.896	366.006	41.5957	881.526	620.771	1813	81	535	431	4.46773	29.5091	23.7728
RIS_MAG_049	d__Bacteria;p__Proteobacteria;c__Gammaproteobacteria;o__Pseudomonadales;f__Nitrincolaceae;g__ASP10-02a;s__	87.74	0.93	60	2259.97	764.208	490.053	3006.74	624.039	1459.16	2137	404	885	528	18.905	41.4132	24.7075
RIS_MAG_005	d__Archaea;p__Thermoplasmatota;c__MGII;o__MGII;f__MGIIB;g__;s__	82.53	2.4	66.67	1440.7	430.364	852.964	1426.11	814.522	453.535	2036	278	477	641	13.6542	23.4283	31.4833
RIS_MAG_050	d__Bacteria;p__Gemmatimonadota;c__Gemmatimonadetes;o__SG8-23;f__UBA6960;g__;s__	98.84	4.4	0	595.174	1863.72	1840.55	1154.65	5968.48	5930.35	2693	185	1831	1513	6.86966	67.9911	56.1827
RIS_MAG_051	d__Bacteria;p__Gemmatimonadota;c__Gemmatimonadetes;o__SG8-23;f__UBA6960;g__GCA-2718595;s__	93.34	3.3	0	2702.13	3721.22	2828.42	3962.01	5724.2	4772.23	1762	692	1614	1480	39.2736	91.6005	83.9955
RIS_MAG_052	d__Bacteria;p__Gemmatimonadota;c__Gemmatimonadetes;o__SG8-23;f__UBA6960;g__UBA6934;s__	95.54	3.3	0	876.727	1443.29	1576.15	1217.65	3498.47	2340.51	2423	304	1553	1355	12.5464	64.0941	55.9224
RIS_MAG_053	d__Bacteria;p__Gemmatimonadota;c__Gemmatimonadetes;o__SG8-23;f__UBA6960;g__UBA1138;s__	70.61	4.95	40	930.899	1242.33	974.95	5354.93	6174.33	6990.68	2500	339	1607	1196	13.56	64.28	47.84
RIS_MAG_054	d__Bacteria;p__Gemmatimonadota;c__Gemmatimonadetes;o__SG8-23;f__UBA6960;g__UBA822;s__	90.23	2.2	0	2646.39	2734.72	3366.33	2636.62	4247.3	2569.95	2953	720	2174	2079	24.382	73.62	70.403
RIS_MAG_055	d__Bacteria;p__Gemmatimonadota;c__Gemmatimonadetes;o__SG8-23;f__UBA6960;g__UBA1138;s__	86.55	2.2	0	617.748	521.703	570.844	1794.08	1532.96	1589.22	3001	254	1151	916	8.46385	38.3539	30.5232
RIS_MAG_057	d__Bacteria;p__Proteobacteria;c__Alphaproteobacteria;o__TMED109;f__TMED109;g__GCA-2684605;s__	58.57	0	0	806.544	642.7	275.761	1808.76	53.181	346.22	1346	171	511	271	12.7043	37.9643	20.1337
RIS_MAG_058	d__Bacteria;p__Planctomycetota;c__Planctomycetes;o__Planctomycetales;f__Planctomycetaceae;g__;s__	68	2.47	75	262.643	596.484	739.892	1652.33	10820.8	4213.49	3629	113	1167	1032	3.11381	32.1576	28.4376
RIS_MAG_059	d__Bacteria;p__Planctomycetota;c__UBA1135;o__UBA1135;f__UBA1135;g__;s__	74.49	3.58	50	2365.33	504.033	1108.21	3372.03	1109.35	489.523	1950	441	717	905	22.6154	36.7692	46.4103
RIS_MAG_006	d__Archaea;p__Thermoplasmatota;c__MGII;o__MGII;f__MGIIB;g__UBA59;s__	81.33	0	0	3353.83	278.991	1011.66	4507.9	1244.09	210.647	1646	351	346	670	21.3244	21.0207	40.7047
RIS_MAG_060	d__Bacteria;p__Verrucomicrobiota;c__Verrucomicrobiae;o__Opitutales;f__MB11C04;g__GCA-2730975;s__	56.73	1.35	0	609.236	724.716	978.553	403.821	2100.36	1759.18	2265	249	1072	1055	10.9934	47.3289	46.5784
RIS_MAG_061	d__Bacteria;p__Chloroflexota;c__Dehalococcoidia;o__UBA1151;f__bin127;g__UBA1328;s__	73.45	0.99	100	7718.15	5694.08	6122.06	3480.4	5738.03	5192.79	1741	727	1541	1525	41.7576	88.5123	87.5933
RIS_MAG_062	d__Bacteria;p__Proteobacteria;c__Alphaproteobacteria;o__Sphingomonadales;f__Emcibacteraceae;g__UBA4441;s__	93.71	0.43	50	352.151	2285.2	860.6	325.174	573.256	1528.89	2263	115	1638	890	5.08175	72.3818	39.3283
RIS_MAG_063	d__Bacteria;p__Chloroflexota;c__Dehalococcoidia;o__UBA3495;f__UBA3495;g__UBA9611;s__	94.63	2.48	33.33	11014.8	2431.29	5881.17	5056.65	1183.81	951.865	3261	1787	2301	2488	54.7991	70.5612	76.2956
RIS_MAG_064	d__Bacteria;p__Marinisomatota;c__Marinisomatia;o__Marinisomatales;f__TCS55;g__TCS55;s__	64.13	2.2	50	2737.92	3096.26	3387.76	2904.59	3885.04	3272.73	2105	590	1567	1542	28.0285	74.4418	73.2542
RIS_MAG_065	d__Bacteria;p__Planctomycetota;c__Phycisphaerae;o__SG8-4;f__;g__;s__	96.59	1.14	0	1304.61	7296.67	13107.9	975.725	7064.82	4892.12	2829	280	2327	2421	9.89749	82.2552	85.5779
RIS_MAG_066	d__Bacteria;p__Myxococcota;c__UBA796;o__UBA9615;f__UBA9615;g__UBA6601;s__	84.59	3.87	16.67	1251.85	2772	4372.18	90.7283	2223.84	1878.16	4149	380	2460	2520	9.15883	59.2914	60.7375
RIS_MAG_067	d__Bacteria;p__Planctomycetota;c__Planctomycetes;o__Planctomycetales;f__Planctomycetaceae;g__UBA8437;s__	95.56	1.11	0	5002.03	3602.35	5845.7	5771.24	9232.94	4528.51	3554	1259	2672	2791	35.4249	75.1829	78.5312
RIS_MAG_068	d__Bacteria;p__Proteobacteria;c__Alphaproteobacteria;o__UBA828;f__UBA828;g__GCA-2717225;s__	95.99	1.34	20	2221.13	1294.35	1289.97	3344.44	1130.26	1152.41	3870	710	1848	1508	18.3463	47.7519	38.9664
RIS_MAG_069	d__Archaea;p__Thermoplasmatota;c__MGII;o__MGIII;f__CG-Epi1;g__;s__	70.51	8.87	12.5	2194.85	2644.62	3438.08	4933.53	8136	5367.26	2280	373	1298	1390	16.3596	56.9298	60.9649
RIS_MAG_007	d__Archaea;p__Thermoplasmatota;c__MGII;o__MGII;f__MGIIB;g__;s__	67.96	7.72	7.69	837.162	22.0395	120.898	1991.85	29.3104	0.830656	1627	214	50	163	13.153	3.07314	10.0184
RIS_MAG_070	d__Bacteria;p__Planctomycetota;c__UBA1135;o__UBA2386;f__UBA2386;g__;s__	78.38	2.15	0	604.784	805.647	1970.28	483.821	1656.92	550.464	3324	189	1295	1599	5.68592	38.9591	48.1047
RIS_MAG_071	d__Bacteria;p__Acidobacteriota;c__Luteitaleia;o__Luteitaleales;f__UBA8438;g__UBA8438;s__	59.12	4.66	71.43	1070.89	2138.29	1751.94	7461.87	3015.61	4716.22	3974	460	2440	2007	11.5752	61.3991	50.5033
RIS_MAG_072	d__Bacteria;p__Verrucomicrobiota;c__Verrucomicrobiae;o__Pedosphaerales;f__UBA1100;g__;s__	60.32	4.19	57.14	1091.79	292.105	196.285	2325.71	2435.87	2694.52	2050	343	608	399	16.7317	29.6585	19.4634
RIS_MAG_073	d__Bacteria;p__Planctomycetota;c__Phycisphaerae;o__Phycisphaerales;f__SM1A02;g__GCA-002718515;s__	70.5	7.69	16.67	547.115	96.2545	263.708	1405.78	157.562	19.5187	1397	176	209	365	12.5984	14.9606	26.1274
RIS_MAG_074	d__Bacteria;p__Planctomycetota;c__Planctomycetes;o__Pirellulales;f__UBA7805;g__UBA7805;s__	94.47	0	0	307.824	522.057	659.25	1376.55	3986.26	1553.83	3012	80	869	736	2.65604	28.8513	24.4356
RIS_MAG_075	d__Bacteria;p__Verrucomicrobiota;c__Verrucomicrobiae;o__Verrucomicrobiales;f__DEV007;g__;s__	100	0.48	50	1369.68	2121.08	3050.25	1948.64	4047.29	2211.15	3571	486	2423	2400	13.6096	67.8521	67.2081
RIS_MAG_076	d__Bacteria;p__Proteobacteria;c__Alphaproteobacteria;o__Sneathiellales;f__GCA-2731375;g__GCA-2731375;s__	92.08	0.43	0	999.155	1752.04	1326.36	1094.1	2188.59	3327.21	4303	339	2444	1700	7.87822	56.7976	39.5073
RIS_MAG_077	d__Bacteria;p__Myxococcota;c__UBA796;o__UBA796;f__UBA796;g__UBA796;s__	59.25	9.6	11.11	299.132	604.648	721.086	132.029	1118.19	1214.96	4567	87	1006	942	1.90497	22.0276	20.6262
RIS_MAG_078	d__Bacteria;p__Proteobacteria;c__Gammaproteobacteria;o__Pseudomonadales;f__HTCC2089;g__GCA-002727775;s__	91.25	3.75	0	1974.41	1771.04	2024.09	2121.89	2357.81	1451.38	4553	688	2513	2211	15.1109	55.1944	48.5614
RIS_MAG_079	d__Bacteria;p__Latescibacterota;c__UBA8240;o__UBA8240;f__UBA8240;g__UBA8240;s__	92.85	6.02	15.38	4362.19	15147.7	18831.9	1045.13	4436.41	3202.98	6674	1215	5564	5441	18.205	83.3683	81.5253
RIS_MAG_008	d__Archaea;p__Thermoplasmatota;c__MGII;o__MGII;f__MGIIA;g__UBA120;s__	76.13	4	40	357.602	123.749	161.598	1127.73	259.193	355.112	1615	102	253	242	6.31579	15.6656	14.9845
RIS_MAG_080	d__Bacteria;p__Proteobacteria;c__Alphaproteobacteria;o__Rhodospirillales;f__Casp-alpha2;g__;s__	50.37	5.09	0	388.699	975.541	621.066	180.777	314.493	665.481	1830	118	900	579	6.44809	49.1803	31.6393
RIS_MAG_081	d__Bacteria;p__Verrucomicrobiota;c__Verrucomicrobiae;o__Pedosphaerales;f__GCA-2715965;g__;s__	72.96	5.46	0	178.796	340.455	373.372	123.485	1473.56	1782.01	4426	113	897	706	2.5531	20.2666	15.9512
RIS_MAG_082	d__Bacteria;p__Marinisomatota;c__Marinisomatia;o__Marinisomatales;f__Marinisomataceae;g__Marinisoma;s__	72.53	0.55	100	634.463	1686.72	1688.11	1426.07	2590.75	2730.09	1113	120	721	662	10.7817	64.7799	59.4789
RIS_MAG_083	d__Bacteria;p__Planctomycetota;c__Planctomycetes;o__Pirellulales;f__Pirellulaceae;g__;s__	87.07	0	0	4457.13	6499.8	10791.3	5227.35	14522.4	8826.4	3116	1107	2892	2892	35.5263	92.8113	92.8113
RIS_MAG_084	d__Bacteria;p__Latescibacterota;c__UBA2968;o__UBA8231;f__GCA-002724215;g__GCA-2724215;s__	77.79	1.47	0	4836.4	9824.63	7531.46	7296.84	13964	13425.8	4748	1153	4140	3558	24.2839	87.1946	74.9368
RIS_MAG_085	d__Bacteria;p__Verrucomicrobiota;c__Verrucomicrobiae;o__Pedosphaerales;f__UBA1100;g__UBA1100;s__	85.68	2.7	50	1923.9	725.625	904.987	2138.13	1936.97	2001.15	2512	615	1223	1159	24.4825	48.6863	46.1385
RIS_MAG_086	d__Bacteria;p__Planctomycetota;c__Planctomycetes;o__Planctomycetales;f__Planctomycetaceae;g__;s__	94.32	3.93	0	181.524	705.861	779.698	395.372	6645.43	3428.65	5315	62	1345	967	1.16651	25.3057	18.1938
RIS_MAG_087	d__Bacteria;p__Proteobacteria;c__Alphaproteobacteria;o__Sneathiellales;f__GCA-2731375;g__GCA-2731375;s__	68.89	7.2	95.65	1142.12	1016.04	717.579	3367.65	1256.07	2213.23	3604	462	1679	1155	12.8191	46.5871	32.0477
RIS_MAG_088	d__Bacteria;p__Verrucomicrobiota;c__Verrucomicrobiae;o__Opitutales;f__;g__;s__	60.67	2.03	0	578.766	985.946	981.106	83.7425	807.733	960.844	2568	201	1389	1150	7.8271	54.0888	44.7819
RIS_MAG_089	d__Bacteria;p__Proteobacteria;c__Gammaproteobacteria;o__UBA10353;f__LS-SOB;g__UBA11791;s__	71.79	2.54	40	6480.04	11530.6	11755.2	4789.53	7230.79	6030.09	2338	1162	2184	2156	49.7006	93.4132	92.2156
RIS_MAG_009	d__Archaea;p__Thermoplasmatota;c__MGII;o__MGII;f__MGIIB;g__UBA8690;s__	80.72	0.27	100	1838.8	4694.15	7490.28	6140.26	14501	11588.8	1582	299	1324	1391	18.9001	83.6915	87.9267
RIS_MAG_090	d__Bacteria;p__Acidobacteriota;c__Luteitaleia;o__Luteitaleales;f__UBA2999;g__;s__	95.73	5.13	0	2364.18	3720.41	2001.87	3218.29	1992.45	3578.01	2539	463	2025	1496	18.2355	79.7558	58.9208
RIS_MAG_091	d__Bacteria;p__Marinisomatota;c__Marinisomatia;o__Marinisomatales;f__UBA8229;g__GCA-2722105;s__	53.75	1.2	100	2349.74	945.139	1328.82	2949.13	2310.61	1600.97	1284	425	747	771	33.0997	58.1776	60.0467
RIS_MAG_092	d__Bacteria;p__Myxococcota;c__UBA4248;o__UBA4248;f__;g__;s__	89.19	4.19	14.29	72.0276	114.587	144.407	192.32	2679.41	1711.14	4628	43	442	418	0.929127	9.55056	9.03198
RIS_MAG_093	d__Bacteria;p__Proteobacteria;c__Alphaproteobacteria;o__UBA828;f__UBA828;g__GCA-2717225;s__	93.41	0.62	66.67	1222.32	3013.3	1843.36	2175.95	2827.86	5502.59	3504	421	2361	1716	12.0148	67.3801	48.9726
RIS_MAG_094	d__Bacteria;p__Proteobacteria;c__Gammaproteobacteria;o__Woeseiales;f__Woeseiaceae;g__;s__	85.94	3.1	18.75	2023.23	2305.71	2355.98	6552.12	8316.93	7019.5	3575	592	2269	1928	16.5594	63.4685	53.9301
RIS_MAG_095	d__Bacteria;p__Verrucomicrobiota;c__Verrucomicrobiae;o__Opitutales;f__Opitutaceae;g__UBA5691;s__	97.97	0.71	0	1336.36	3412.45	3512.05	1326.86	6207.03	5266.57	3890	458	2986	2551	11.7738	76.7609	65.5784
RIS_MAG_096	d__Bacteria;p__Chloroflexota;c__Dehalococcoidia;o__UBA1151;f__bin127;g__;s__	90.43	0	0	5582.6	6769.56	7920.85	5709.14	10117.6	9435.33	2353	948	2101	2025	40.289	89.2903	86.0603
RIS_MAG_097	d__Bacteria;p__Proteobacteria;c__Alphaproteobacteria;o__UBA8366;f__GCA-2717185;g__;s__	90.57	1.94	44.44	2160.59	4425.02	3200.47	1918.42	4173.03	5851.92	3667	648	2928	2366	17.6711	79.8473	64.5214
RIS_MAG_098	d__Bacteria;p__Proteobacteria;c__Alphaproteobacteria;o__Defluviicoccales;f__Defluviicoccaceae;g__GCA-2689465;s__	79.29	9.58	23.08	890.262	1582.46	1044.19	4367.2	4290.07	7364.11	4382	439	2430	1639	10.0183	55.4541	37.403
RIS_MAG_099	d__Bacteria;p__Planctomycetota;c__Phycisphaerae;o__Phycisphaerales;f__SM1A02;g__UBA12567;s__	93.18	0	0	749.267	850.578	1006.73	456.706	1076.4	862.81	2196	96	698	751	4.37158	31.7851	34.1985
RIS_SAG_01	d__Bacteria;p__Proteobacteria;c__Alphaproteobacteria;o__Pelagibacterales;f__Pelagibacteraceae;g__Pelagibacter;s__	61	0	0	1040.4	1234.42	586.316	3806.81	562.896	1921.08	970	172	533	367	17.732	54.9485	37.8351
RIS_SAG_010	d__Bacteria;p__Proteobacteria;c__Alphaproteobacteria;o__Pelagibacterales;f__Pelagibacteraceae;g__Pelagibacter;s__	51	0	0	442.03	590.235	313.419	465.782	141.379	385.991	675	53	249	145	7.85185	36.8889	21.4815
RIS_SAG_011	d__Bacteria;p__Proteobacteria;c__Gammaproteobacteria;o__UBA4486;f__UBA4486;g__;s__	53	0	0	107.382	296.462	257.851	4.71148	78.7736	157.543	1951	46	666	444	2.35777	34.1363	22.7576
RIS_SAG_012	d__Bacteria;p__Proteobacteria;c__Gammaproteobacteria;o__SAR86;f__D2472;g__;s__	63	0	0	1435.2	531.88	477.349	3437.85	1066.94	1669.94	1782	255	528	401	14.3098	29.6296	22.5028
RIS_SAG_013	d__Bacteria;p__Proteobacteria;c__Alphaproteobacteria;o__Pelagibacterales;f__Pelagibacteraceae;g__Pelagibacter;s__	57	0	0	161.591	301.826	138.093	652.312	169.572	529.502	680	40	312	211	5.88235	45.8824	31.0294
RIS_SAG_014	d__Bacteria;p__Proteobacteria;c__Gammaproteobacteria;o__Thiomicrospirales;f__Thioglobaceae;g__Thioglobus;s__	59	0	0	1568.83	256.456	356.603	2820.69	704.001	1103.92	1154	243	381	339	21.0572	33.0156	29.3761
RIS_SAG_015	d__Bacteria;p__Proteobacteria;c__Alphaproteobacteria;o__Pelagibacterales;f__Pelagibacteraceae;g__Pelagibacter;s__	57	0	0	360.637	510.96	238.272	696.321	194.806	547.68	682	49	279	190	7.18475	40.9091	27.8592
RIS_SAG_016	d__Bacteria;p__Proteobacteria;c__Gammaproteobacteria;o__UBA10353;f__LS-SOB;g__UBA11791;s__	52	0	0	2337.42	2463.4	2731.96	760.035	667.121	427.041	2118	598	1494	1428	28.2342	70.5382	67.4221
RIS_SAG_017	d__Bacteria;p__Proteobacteria;c__Alphaproteobacteria;o__Pelagibacterales;f__Pelagibacteraceae;g__Pelagibacter;s__	60	0	0	170.263	225.139	98.7484	210.781	50.5064	168.283	773	42	200	122	5.43338	25.8732	15.7827
RIS_SAG_018	d__Bacteria;p__Proteobacteria;c__Gammaproteobacteria;o__Francisellales;f__;g__;s__	81	0	0	6.22931	28.8896	65.9169	2.18582	0.196458	0.753482	1618	8	65	95	0.494438	4.01731	5.87145
RIS_SAG_019	d__Bacteria;p__Proteobacteria;c__Alphaproteobacteria;o__Pelagibacterales;f__Pelagibacteraceae;g__UBA2154;s__	69	0	0	94.8879	137.338	30.3919	74.6366	2.38245	34.1134	861	22	140	48	2.55517	16.2602	5.57491
RIS_SAG_002	d__Bacteria;p__Proteobacteria;c__Gammaproteobacteria;o__Betaproteobacteriales;f__Nitrosomonadaceae;g__GCA-2721545;s__	65	0	0	535.288	497.473	216.031	332.488	70.6369	223.088	1008	140	437	241	13.8889	43.3532	23.9087
RIS_SAG_020	d__Bacteria;p__Proteobacteria;c__Gammaproteobacteria;o__Thiomicrospirales;f__Thioglobaceae;g__Thioglobus;s__	62	0	0	641.466	308.434	319.512	633.979	93.7634	198.666	1114	122	182	167	10.9515	16.3375	14.991
RIS_SAG_021	d__Bacteria;p__Proteobacteria;c__Alphaproteobacteria;o__Pelagibacterales;f__Pelagibacteraceae;g__;s__	56	0	0	59.5469	151.892	198.631	207.182	385.434	301.876	786	31	215	188	3.94402	27.3537	23.9186
RIS_SAG_022	d__Archaea;p__Crenarchaeota;c__Nitrososphaeria;o__Nitrososphaerales;f__Nitrosopumilaceae;g__Nitrosopumilus;s__GCA_002508395.1	81	0	0	23445.2	13269.9	9355.98	18499.9	6680.27	11830.3	1360	335	584	510	24.6324	42.9412	37.5
RIS_SAG_023	d__Bacteria;p__Proteobacteria;c__Alphaproteobacteria;o__Pelagibacterales;f__Pelagibacteraceae;g__Pelagibacter;s__	74	0	0	223.576	243.241	78.46	137.897	9.28769	107.663	1202	31	171	75	2.57903	14.2263	6.2396
RIS_SAG_024	d__Archaea;p__Crenarchaeota;c__Nitrososphaeria;o__Nitrososphaerales;f__Nitrosopumilaceae;g__Nitrosopumilus;s__	74	0	0	10850.6	6681.69	3199.93	8291.96	1664.66	5017.03	1219	243	551	401	19.9344	45.201	32.8958
RIS_SAG_025	d__Bacteria;p__Proteobacteria;c__Alphaproteobacteria;o__Pelagibacterales;f__Pelagibacteraceae;g__Pelagibacter;s__	51	0	0	320.191	429.796	240.36	605.37	171.511	502.353	719	61	310	192	8.48401	43.1154	26.7038
RIS_SAG_026	d__Bacteria;p__Proteobacteria;c__Alphaproteobacteria;o__Pelagibacterales;f__Pelagibacteraceae;g__Pelagibacter;s__	70	0	0	134.224	218.145	93.0948	266.727	64.3499	218.604	947	30	219	121	3.1679	23.1257	12.7772
RIS_SAG_027	d__Bacteria;p__Proteobacteria;c__Alphaproteobacteria;o__Pelagibacterales;f__Pelagibacteraceae;g__Pelagibacter;s__	58	0	0	229.202	314.72	119.956	211.535	35.5192	154.546	740	32	205	105	4.32432	27.7027	14.1892
RIS_SAG_028	d__Archaea;p__Crenarchaeota;c__Nitrososphaeria;o__Nitrososphaerales;f__Nitrosopumilaceae;g__Nitrosopumilus;s__	69	0	0	12884.4	4880.35	2843.58	3269.38	437.814	1276.42	1041	182	369	269	17.4832	35.4467	25.8405
RIS_SAG_029	d__Bacteria;p__Proteobacteria;c__Alphaproteobacteria;o__Pelagibacterales;f__Pelagibacteraceae;g__Pelagibacter;s__	60	0	0	74.4211	131.763	35.6576	38.5521	0.701861	40.8657	895	23	128	44	2.56983	14.3017	4.9162
RIS_SAG_003	d__Bacteria;p__Proteobacteria;c__Gammaproteobacteria;o__Thiomicrospirales;f__Thioglobaceae;g__Thioglobus;s__	58	0	0	1558.99	385.944	445.251	2856.05	631.129	1041.73	1080	228	348	327	21.1111	32.2222	30.2778
RIS_SAG_030	d__Bacteria;p__Verrucomicrobiota;c__Verrucomicrobiae;o__Opitutales;f__MB11C04;g__GCA-2730975;s__	53	0	0	873.115	1366.74	1440.25	230.664	1386.94	1276.52	1620	237	1020	956	14.6296	62.963	59.0123
RIS_SAG_031	d__Bacteria;p__SAR324;c__SAR324;o__SAR324;f__NAC60-12;g__Arctic96AD-7;s__Arctic96AD-7 sp1	53	0	0	2551.87	2261.72	3123.4	2974.56	1911.4	1394.57	1536	396	854	781	25.7812	55.599	50.8464
RIS_SAG_032	d__Bacteria;p__Proteobacteria;c__Alphaproteobacteria;o__Pelagibacterales;f__Pelagibacteraceae;g__UBA2154;s__	64	0	0	342.098	744.322	238.812	778.827	72.9788	665.45	852	66	392	171	7.74648	46.0094	20.0704
RIS_SAG_033	d__Bacteria;p__Proteobacteria;c__Alphaproteobacteria;o__Pelagibacterales;f__Pelagibacteraceae;g__Pelagibacter;s__	65	0	0	91.8546	143.231	71.1009	71.8955	23.5361	64.7929	901	25	138	95	2.77469	15.3163	10.5438
RIS_SAG_034	d__Bacteria;p__Chloroflexota;c__Dehalococcoidia;o__UBA1151;f__bin127;g__UBA1328;s__	54	0	0	89.0902	88.4869	125.936	5.20031	19.7125	16.5414	1297	30	159	141	2.31303	12.2591	10.8712
RIS_SAG_035	d__Bacteria;p__Proteobacteria;c__Alphaproteobacteria;o__Rhodospirillales;f__UBA2165;g__UBA2165;s__	56	0	0	46.5383	77.83	69.4583	6.32448	8.4982	28.6981	1949	27	217	143	1.38533	11.1339	7.3371
RIS_SAG_036	d__Bacteria;p__Bacteroidota;c__Bacteroidia;o__Flavobacteriales;f__Flavobacteriaceae;g__SCGC-AAA160-P02;s__GCA_000383355.1	59	0	0	124.849	27.5726	24.7709	172.264	2.6608	2.24767	1475	32	66	45	2.16949	4.47458	3.05085
RIS_SAG_037	d__Bacteria;p__Proteobacteria;c__Gammaproteobacteria;o__Thiomicrospirales;f__Thioglobaceae;g__Thioglobus;s__	78	0	0	761.335	203.331	228.702	1704.29	365.074	606.67	1156	189	277	273	16.3495	23.9619	23.6159
RIS_SAG_038	d__Bacteria;p__Proteobacteria;c__Gammaproteobacteria;o__Thiomicrospirales;f__Thioglobaceae;g__Thioglobus;s__	66	0	0	1451	473.553	430.484	3712.18	1063.97	1616.13	1181	283	448	367	23.9627	37.934	31.0754
RIS_SAG_039	d__Bacteria;p__Proteobacteria;c__Alphaproteobacteria;o__Pelagibacterales;f__Pelagibacteraceae;g__Pelagibacter;s__	57	0	0	139.332	165.948	60.3476	78.3385	10.6915	78.7137	739	17	164	60	2.30041	22.1922	8.11908
RIS_SAG_004	d__Archaea;p__Crenarchaeota;c__Nitrososphaeria;o__Nitrososphaerales;f__Nitrosopumilaceae;g__Nitrosopumilus;s__	68	0	0	21952.7	14105.1	11905.6	9702.55	3969.08	6997.28	1143	312	525	459	27.2966	45.9318	40.1575
RIS_SAG_040	d__Archaea;p__Crenarchaeota;c__Nitrososphaeria;o__Nitrososphaerales;f__Nitrosopumilaceae;g__Nitrosopumilus;s__	66	0	0	8263.85	3510.84	2286.78	8195.78	1219.66	3056.83	931	198	354	273	21.2675	38.0236	29.3233
RIS_SAG_041	d__Bacteria;p__Proteobacteria;c__Alphaproteobacteria;o__Pelagibacterales;f__Pelagibacteraceae;g__Pelagibacter;s__	89	0	0	255.863	365.938	171.891	752.836	215.393	603.08	1224	78	418	239	6.37255	34.1503	19.5261
RIS_SAG_042	d__Bacteria;p__Proteobacteria;c__Alphaproteobacteria;o__Pelagibacterales;f__Pelagibacteraceae;g__Pelagibacter;s__	64	0	0	10.0916	19.2165	6.14705	25.2463	3.28046	22.2551	880	5	36	13	0.568182	4.09091	1.47727
RIS_SAG_043	d__Bacteria;p__Proteobacteria;c__Alphaproteobacteria;o__Pelagibacterales;f__Pelagibacteraceae;g__Pelagibacter;s__	52	0	0	1.92602	20.006	8.46615	41.1761	3.52389	28.3762	627	3	69	22	0.478469	11.0048	3.50877
RIS_SAG_044	d__Bacteria;p__Proteobacteria;c__Alphaproteobacteria;o__Pelagibacterales;f__Pelagibacteraceae;g__MED-G40;s__	57	0	0	20.2797	100.623	26.3166	5.45713	0.929445	28.5284	845	8	124	36	0.946746	14.6746	4.26036
RIS_SAG_045	d__Bacteria;p__Proteobacteria;c__Alphaproteobacteria;o__Pelagibacterales;f__Pelagibacteraceae;g__Pelagibacter;s__	51	0	0	117.139	105.458	57.3413	72.7064	13.4264	69.1223	578	21	119	70	3.63322	20.5882	12.1107
RIS_SAG_046	d__Bacteria;p__Proteobacteria;c__Alphaproteobacteria;o__Pelagibacterales;f__Pelagibacteraceae;g__Pelagibacter;s__	62	0	0	282.296	254.065	116.305	549.83	139.399	441.928	990	60	324	181	6.06061	32.7273	18.2828
RIS_SAG_047	d__Bacteria;p__Proteobacteria;c__Alphaproteobacteria;o__Pelagibacterales;f__Pelagibacteraceae;g__Pelagibacter;s__	60	0	0	52.646	65.1016	28.2213	30.4917	5.81422	27.0539	871	14	124	59	1.60735	14.2365	6.77382
RIS_SAG_048	d__Bacteria;p__Proteobacteria;c__Gammaproteobacteria;o__Betaproteobacteriales;f__Methylophilaceae;g__BACL14;s__	74	0	0	71.3226	118.376	42.6486	16.6235	1.74374	24.0395	1041	18	128	51	1.72911	12.2959	4.89914
RIS_SAG_049	d__Bacteria;p__Proteobacteria;c__Alphaproteobacteria;o__Pelagibacterales;f__Pelagibacteraceae;g__MED-G40;s__	62	0	0	5.21952	26.3865	2.53956	0.573542	0	8.18269	616	5	51	10	0.811688	8.27922	1.62338
RIS_SAG_005	d__Bacteria;p__Nitrospinota;c__Nitrospinia;o__Nitrospinales;f__Nitrospinaceae;g__LS-NOB;s__	53	0	0	14550.3	7830.18	4581.82	53.6841	5.08696	16.2548	1057	156	541	383	14.7588	51.1826	36.2346
RIS_SAG_050	d__Bacteria;p__Proteobacteria;c__Gammaproteobacteria;o__Thiomicrospirales;f__Thioglobaceae;g__Thioglobus;s__	76	0	0	529.524	176.215	188.461	1115.86	221.465	384.538	1261	135	201	216	10.7058	15.9397	17.1293
RIS_SAG_051	d__Bacteria;p__Proteobacteria;c__Alphaproteobacteria;o__Pelagibacterales;f__Pelagibacteraceae;g__Pelagibacter;s__	55	0	0	703.201	817.483	373.625	2653.91	407.082	1308.13	788	119	385	250	15.1015	48.8579	31.7259
RIS_SAG_052	d__Bacteria;p__Proteobacteria;c__Alphaproteobacteria;o__Pelagibacterales;f__Pelagibacteraceae;g__Pelagibacter;s__	62	0	0	64.1542	148.265	57.8186	224.442	60.5978	182.943	876	29	207	111	3.3105	23.6301	12.6712
RIS_SAG_053	d__Bacteria;p__Proteobacteria;c__Alphaproteobacteria;o__Pelagibacterales;f__Pelagibacteraceae;g__Pelagibacter;s__	66	0	0	236.223	352.431	160.411	1015.08	279.018	769.086	957	66	380	208	6.89655	39.7074	21.7346
RIS_SAG_054	d__Bacteria;p__Proteobacteria;c__Gammaproteobacteria;o__SAR86;f__D2472;g__D2472;s__	54	0	0	82.5522	74.3182	67.7554	152.822	144.165	226.732	735	30	139	104	4.08163	18.9116	14.1497
RIS_SAG_055	d__Bacteria;p__Proteobacteria;c__Alphaproteobacteria;o__Pelagibacterales;f__Pelagibacteraceae;g__Pelagibacter;s__	63	0	0	55.3025	119.326	89.5032	126.474	38.5461	111.661	999	30	221	145	3.003	22.1221	14.5145
RIS_SAG_056	d__Bacteria;p__Proteobacteria;c__Gammaproteobacteria;o__Thiomicrospirales;f__Thioglobaceae;g__Thioglobus;s__	70	0	0	874.883	260.942	312.487	1750.37	578.888	755.775	1270	229	378	371	18.0315	29.7638	29.2126
RIS_SAG_057	d__Archaea;p__Crenarchaeota;c__Nitrososphaeria;o__Nitrososphaerales;f__Nitrosopumilaceae;g__Nitrosopumilus;s__	52	0	0	4794.43	2911.91	1400.21	2539	488.755	1621.71	812	100	272	192	12.3153	33.4975	23.6453
RIS_SAG_058	d__Bacteria;p__Proteobacteria;c__Alphaproteobacteria;o__Pelagibacterales;f__Pelagibacteraceae;g__Pelagibacter;s__	59	0	0	66.0981	125.159	42.1402	54.4038	4.47863	62.5229	795	24	175	72	3.01887	22.0126	9.0566
RIS_SAG_059	d__Bacteria;p__Proteobacteria;c__Alphaproteobacteria;o__Pelagibacterales;f__Pelagibacteraceae;g__Pelagibacter;s__	58	0	0	220.74	364.948	154.455	437.109	43.0927	329.95	740	46	287	140	6.21622	38.7838	18.9189
RIS_SAG_006	d__Bacteria;p__Proteobacteria;c__Alphaproteobacteria;o__Pelagibacterales;f__Pelagibacteraceae;g__UBA2154;s__	63	0	0	79.8873	111.658	22.3193	48.6682	0.310983	21.4211	911	22	92	34	2.41493	10.0988	3.73216
RIS_SAG_060	d__Bacteria;p__Nitrospinota;c__Nitrospinia;o__Nitrospinales;f__Nitrospinaceae;g__SCGCAAA288-L16;s__	57	0	0	2444.68	2469.92	1759.29	1608.74	650.68	915.352	1378	508	1130	994	36.865	82.0029	72.1335
RIS_SAG_061	d__Archaea;p__Crenarchaeota;c__Nitrososphaeria;o__Nitrososphaerales;f__Nitrosopumilaceae;g__Nitrosopumilus;s__	66	0	0	15646.7	10445.3	7683.56	7043.75	2801.41	5071.67	1381	253	475	404	18.3201	34.3954	29.2542
RIS_SAG_062	d__Bacteria;p__Proteobacteria;c__Alphaproteobacteria;o__Pelagibacterales;f__Pelagibacteraceae;g__;s__	61	0	0	20.8368	68.9903	22.2402	2.5163	0.296606	13.5346	828	10	101	41	1.20773	12.1981	4.95169
RIS_SAG_063	d__Bacteria;p__Proteobacteria;c__Gammaproteobacteria;o__Thiomicrospirales;f__Thioglobaceae;g__Thioglobus;s__	54	0	0	702.897	274.232	222.994	1073.5	128.136	481.202	919	150	266	180	16.3221	28.9445	19.5865
RIS_SAG_064	d__Archaea;p__Crenarchaeota;c__Nitrososphaeria;o__Nitrososphaerales;f__Nitrosopumilaceae;g__Nitrosopumilus;s__	68	0	0	2123.92	1138.47	699.934	4225.56	610.772	1639.28	926	172	289	227	18.5745	31.2095	24.514
RIS_SAG_065	d__Bacteria;p__Proteobacteria;c__Alphaproteobacteria;o__Pelagibacterales;f__Pelagibacteraceae;g__Pelagibacter;s__	73	0	0	413.631	446.473	198.378	1875.88	213.223	883.589	1031	95	354	207	9.21435	34.3356	20.0776
RIS_SAG_066	d__Bacteria;p__Proteobacteria;c__Alphaproteobacteria;o__Pelagibacterales;f__Pelagibacteraceae;g__Pelagibacter;s__	50	0	0	235.865	420.693	134.49	942.416	72.6785	529.028	904	63	331	153	6.96903	36.615	16.9248
RIS_SAG_067	d__Bacteria;p__Proteobacteria;c__Alphaproteobacteria;o__Pelagibacterales;f__Pelagibacteraceae;g__Pelagibacter;s__	60	0	0	221.698	183.325	84.1178	813.6	82.4807	371.382	878	55	221	118	6.26424	25.1708	13.4396
RIS_SAG_007	d__Bacteria;p__Proteobacteria;c__Alphaproteobacteria;o__Sphingomonadales;f__Emcibacteraceae;g__UBA4441;s__	59	0	0	24.521	16.5904	26.3569	1.81646	0.00766302	1.12041	1118	17	31	32	1.52057	2.77281	2.86225
RIS_SAG_008	d__Archaea;p__Crenarchaeota;c__Nitrososphaeria;o__Nitrososphaerales;f__Nitrosopumilaceae;g__Nitrosopumilus;s__	55	0	0	39200.9	16200	7789.1	15553.2	2456.11	5884.92	914	295	494	406	32.2757	54.0481	44.4201
RIS_SAG_009	d__Bacteria;p__Bacteroidota;c__Bacteroidia;o__Flavobacteriales;f__BACL11;g__;s__	76	0	0	37.3715	26.9284	37.906	112.93	64.0749	44.5966	1191	13	59	77	1.09152	4.95382	6.46516
