# Supplementary material for: Phylogenetically and functionally diverse microorganisms reside under the Ross Ice Shelf
Source: Nat Commun. 2022 Jan 10;13:117. doi: 10.1038/s41467-021-27769-5 (PMC8748734; doi:10.1038/s41467-021-27769-5)
Supplement: Supplementary file 9 — Supplementary data 6 [file 41467_2021_27769_MOESM9_ESM.xlsx]

## Sheet: MetaG Gene percentage
		Aerobic respiration							Nitrogen metabolism											Sulfur metabolism				Arsenic metabolism		Trace gas metabolism							Carbon fixation					Phototrophy			Iron metabolism		Formate oxidation	Organohalide reduction	Selenate reduction
	Metagenome	AtpA	CcoN	CoxA	CydA	CyoA	NuoF	SdhA FrdA	AmoA	HzsA	NapA	NarG	NifH	NirK	NirS	NorB	NosZ	NrfA	NxrA	DsrA	FCC	SoxB	Sqr	ARO	ArsC	CooS	CoxL	FeFe	IsoA	MmoA	NiFe	PmoA	AclB	HbsC	HbsT	Mcr	RbcL	PsaA	PsbA	RHO	Cyc2	MtrB	FdhA	RdhA	YgfK
Community (%)	30m	117.471	4.50884	132.525	5.50261	1.59652	79.6746	141.514	20.0548	0.0136429	0.51458	1.59497	1.72806	7.17583	0.10927	0.145435	0.0818872	0.180434	2.36267	1.69026	2.98985	3.65475	2.51447	0.568145	56.5671	0	32.2798	0.602623	0.00693355	0.0200366	3.54228	0.0561436	0.271994	0.0148325	18.8053	0.41628	11.7657	0.0375039	0.0783116	34.7849	0.109669	0.00504349	74.4083	11.4586	0.237223
	180m	118.148	6.30724	127.889	6.05582	1.81167	74.5683	145.178	8.60038	0	0.479969	1.6854	1.28644	6.66418	0.157634	0.279949	0.0758229	0.648975	1.28158	2.46907	4.48007	4.56665	3.17404	1.04225	56.0175	0.0291174	37.932	1.46378	0.0411079	0.00791255	4.15219	0.0454931	0.322423	0.0351892	6.8642	0.650405	11.2328	0.0997702	0.0837909	25.3577	0.00985795	0	80.1233	10.1845	0.198059
	330m	119.935	4.23071	133.164	4.68379	1.90751	82.5889	144.754	15.3572	0.00422399	0.539591	1.40237	1.30636	6.61849	0.130524	0.114744	0.0512906	0.598921	1.55919	1.99282	3.45149	3.86485	3.21064	1.28228	50.1564	0	37.0631	0.953658	0.0320621	0.0185989	4.17387	0.0384869	0.276999	0.0482194	13.2289	0.642681	9.87014	0.0651465	0.12426	34.2064	0.0202349	0	84.1993	11.204	0.215641
Average gene copies per organism	30m	1.17471	0.0450884	1.32525	0.0550261	0.0159652	0.796746	1.41514	0.200548	0.000136429	0.0051458	0.0159497	0.0172806	0.0717583	0.0010927	0.00145435	0.000818872	0.00180434	0.0236267	0.0169026	0.0298985	0.0365475	0.0251447	0.00568145	0.565671	0	0.322798	0.00602623	6.93355e-05	0.000200366	0.0354228	0.000561436	0.00271994	0.000148325	0.188053	0.0041628	0.117657	0.000375039	0.000783116	0.347849	0.00109669	5.04349e-05	0.744083	0.114586	0.00237223
	180m	1.18148	0.0630724	1.27889	0.0605582	0.0181167	0.745683	1.45178	0.0860038	0	0.00479969	0.016854	0.0128644	0.0666418	0.00157634	0.00279949	0.000758229	0.00648975	0.0128158	0.0246907	0.0448007	0.0456665	0.0317404	0.0104225	0.560175	0.000291174	0.37932	0.0146378	0.000411079	7.91255e-05	0.0415219	0.000454931	0.00322423	0.000351892	0.068642	0.00650405	0.112328	0.000997702	0.000837909	0.253577	9.85795e-05	0	0.801233	0.101845	0.00198059
	330m	1.19935	0.0423071	1.33164	0.0468379	0.0190751	0.825889	1.44754	0.153572	4.22399e-05	0.00539591	0.0140237	0.0130636	0.0661849	0.00130524	0.00114744	0.000512906	0.00598921	0.0155919	0.0199282	0.0345149	0.0386485	0.0321064	0.0128228	0.501564	0	0.370631	0.00953658	0.000320621	0.000185989	0.0417387	0.000384869	0.00276999	0.000482194	0.132289	0.00642681	0.0987014	0.000651465	0.0012426	0.342064	0.000202349	0	0.841993	0.11204	0.00215641

## Sheet: MetaG Gene RPKM
Sample	Gene	Hits	RPKM	Ribosomal RPKM	Percent	Average gene copies per organism
30m	AclB	33	0.536127	197.11	0.271994	0.00271994
30m	AmoA	1249	39.53	197.11	20.0548	0.200548
30m	ARO	142	1.11987	197.11	0.568145	0.00568145
30m	ArsC	1865	111.499	197.11	56.5671	0.565671
30m	AtpA	17515	231.548	197.11	117.471	1.17471
30m	CcoN	620	8.88739	197.11	4.50884	0.0450884
30m	CoxA	21705	261.22	197.11	132.525	1.32525
30m	CoxL	7259	63.6268	197.11	32.2798	0.322798
30m	Cyc2	16	0.216168	197.11	0.109669	0.00109669
30m	CydA	828	10.8462	197.11	5.50261	0.0550261
30m	CyoA	138	3.14691	197.11	1.59652	0.0159652
30m	DsrA	202	3.33168	197.11	1.69026	0.0169026
30m	FCC	365	5.89329	197.11	2.98985	0.0298985
30m	FdhA	19592	146.666	197.11	74.4083	0.744083
30m	FeFe	42	1.18783	197.11	0.602623	0.00602623
30m	HbsC	2	0.0292364	197.11	0.0148325	0.000148325
30m	HbsT	3734	37.0671	197.11	18.8053	0.188053
30m	HzsA	3	0.0268915	197.11	0.0136429	0.000136429
30m	IsoA	1	0.0136667	197.11	0.00693355	6.93355e-05
30m	Mcr	145	0.82053	197.11	0.41628	0.0041628
30m	MmoA	3	0.0394942	197.11	0.0200366	0.000200366
30m	MtrB	1	0.00994122	197.11	0.00504349	5.04349e-05
30m	NapA	114	1.01429	197.11	0.51458	0.0051458
30m	NarG	464	3.14384	197.11	1.59497	0.0159497
30m	NiFe	446	6.9822	197.11	3.54228	0.0354228
30m	NifH	139	3.40618	197.11	1.72806	0.0172806
30m	NirK	897	14.1443	197.11	7.17583	0.0717583
30m	NirS	20	0.215382	197.11	0.10927	0.0010927
30m	NorB	30	0.286668	197.11	0.145435	0.00145435
30m	NosZ	15	0.161408	197.11	0.0818872	0.000818872
30m	NrfA	25	0.355654	197.11	0.180434	0.00180434
30m	NuoF	10245	157.047	197.11	79.6746	0.796746
30m	NxrA	774	4.65707	197.11	2.36267	0.0236267
30m	PmoA	4	0.110665	197.11	0.0561436	0.000561436
30m	PsaA	8	0.0739239	197.11	0.0375039	0.000375039
30m	PsbA	8	0.15436	197.11	0.0783116	0.000783116
30m	RbcL	1582	23.1913	197.11	11.7657	0.117657
30m	RdhA	1546	22.5862	197.11	11.4586	0.114586
30m	RHO	2509	68.5646	197.11	34.7849	0.347849
30m	SdhA_FrdA	24584	278.939	197.11	141.514	1.41514
30m	SoxB	599	7.20389	197.11	3.65475	0.0365475
30m	Sqr	297	4.95628	197.11	2.51447	0.0251447
30m	YgfK	70	0.467591	197.11	0.237223	0.00237223
330m	AclB	36	0.549225	198.277	0.276999	0.00276999
330m	AmoA	1031	30.4498	198.277	15.3572	0.153572
330m	ARO	347	2.54247	198.277	1.28228	0.0128228
330m	ArsC	1787	99.4487	198.277	50.1564	0.501564
330m	AtpA	19106	237.804	198.277	119.935	1.19935
330m	CcoN	625	8.38853	198.277	4.23071	0.0423071
330m	CoxA	23461	264.034	198.277	133.164	1.33164
330m	CoxL	8982	73.4875	198.277	37.0631	0.370631
330m	Cyc2	3	0.0401211	198.277	0.0202349	0.000202349
330m	CydA	758	9.28687	198.277	4.68379	0.0468379
330m	CyoA	182	3.78215	198.277	1.90751	0.0190751
330m	DsrA	257	3.95129	198.277	1.99282	0.0199282
330m	FCC	455	6.84351	198.277	3.45149	0.0345149
330m	FdhA	23904	166.948	198.277	84.1993	0.841993
330m	FeFe	72	1.89088	198.277	0.953658	0.00953658
330m	HbsC	7	0.0956079	198.277	0.0482194	0.000482194
330m	HbsT	2828	26.2299	198.277	13.2289	0.132289
330m	HzsA	1	0.00837519	198.277	0.00422399	4.22399e-05
330m	IsoA	5	0.0635718	198.277	0.0320621	0.000320621
330m	Mcr	241	1.27429	198.277	0.642681	0.00642681
330m	MmoA	3	0.0368774	198.277	0.0185989	0.000185989
330m	NapA	129	1.06988	198.277	0.539591	0.00539591
330m	NarG	437	2.78058	198.277	1.40237	0.0140237
330m	NiFe	544	8.27583	198.277	4.17387	0.0417387
330m	NifH	113	2.59022	198.277	1.30636	0.0130636
330m	NirK	880	13.1229	198.277	6.61849	0.0661849
330m	NirS	25	0.258799	198.277	0.130524	0.00130524
330m	NorB	25	0.227511	198.277	0.114744	0.00114744
330m	NosZ	11	0.101697	198.277	0.0512906	0.000512906
330m	NrfA	89	1.18752	198.277	0.598921	0.00598921
330m	NuoF	11451	163.755	198.277	82.5889	0.825889
330m	NxrA	550	3.09152	198.277	1.55919	0.0155919
330m	PmoA	3	0.0763106	198.277	0.0384869	0.000384869
330m	PsaA	15	0.129171	198.277	0.0651465	0.000651465
330m	PsbA	13	0.246379	198.277	0.12426	0.0012426
330m	RbcL	1430	19.5702	198.277	9.87014	0.0987014
330m	RdhA	1779	22.2149	198.277	11.204	0.11204
330m	RHO	2655	67.8233	198.277	34.2064	0.342064
330m	SdhA_FrdA	27079	287.013	198.277	144.754	1.44754
330m	SoxB	681	7.6631	198.277	3.86485	0.0386485
330m	Sqr	405	6.36596	198.277	3.21064	0.0321064
330m	YgfK	68	0.427567	198.277	0.215641	0.00215641
180m	AclB	33	0.5209	161.558	0.322423	0.00322423
180m	AmoA	451	13.8946	161.558	8.60038	0.0860038
180m	ARO	222	1.68384	161.558	1.04225	0.0104225
180m	ArsC	1563	90.5006	161.558	56.0175	0.560175
180m	AtpA	14665	190.877	161.558	118.148	1.18148
180m	CcoN	729	10.1898	161.558	6.30724	0.0630724
180m	CooS	5	0.0470414	161.558	0.0291174	0.000291174
180m	CoxA	17654	206.615	161.558	127.889	1.27889
180m	CoxL	7193	61.2821	161.558	37.932	0.37932
180m	Cyc2	1	0.0159263	161.558	0.00985795	9.85795e-05
180m	CydA	767	9.78364	161.558	6.05582	0.0605582
180m	CyoA	135	2.9269	161.558	1.81167	0.0181167
180m	DsrA	249	3.98897	161.558	2.46907	0.0246907
180m	FCC	462	7.2379	161.558	4.48007	0.0448007
180m	FdhA	17843	129.445	161.558	80.1233	0.801233
180m	FeFe	86	2.36486	161.558	1.46378	0.0146378
180m	HbsC	4	0.0568508	161.558	0.0351892	0.000351892
180m	HbsT	1149	11.0896	161.558	6.8642	0.068642
180m	IsoA	5	0.0664129	161.558	0.0411079	0.000411079
180m	Mcr	191	1.05078	161.558	0.650405	0.00650405
180m	MmoA	1	0.0127833	161.558	0.00791255	7.91255e-05
180m	NapA	90	0.775427	161.558	0.479969	0.00479969
180m	NarG	419	2.72289	161.558	1.6854	0.016854
180m	NiFe	426	6.70817	161.558	4.15219	0.0415219
180m	NifH	86	2.07834	161.558	1.28644	0.0128644
180m	NirK	706	10.7665	161.558	6.66418	0.0666418
180m	NirS	25	0.254671	161.558	0.157634	0.00157634
180m	NorB	52	0.452279	161.558	0.279949	0.00279949
180m	NosZ	13	0.122498	161.558	0.0758229	0.000758229
180m	NrfA	76	1.04847	161.558	0.648975	0.00648975
180m	NuoF	8085	120.471	161.558	74.5683	0.745683
180m	NxrA	354	2.07049	161.558	1.28158	0.0128158
180m	PmoA	3	0.0734975	161.558	0.0454931	0.000454931
180m	PsaA	18	0.161186	161.558	0.0997702	0.000997702
180m	PsbA	7	0.135371	161.558	0.0837909	0.000837909
180m	RbcL	1273	18.1474	161.558	11.2328	0.112328
180m	RdhA	1293	16.4538	161.558	10.1845	0.101845
180m	RHO	1543	40.9673	161.558	25.3577	0.253577
180m	SdhA_FrdA	21369	234.546	161.558	145.178	1.45178
180m	SoxB	629	7.37777	161.558	4.56665	0.0456665
180m	Sqr	313	5.1279	161.558	3.17404	0.0317404
180m	YgfK	49	0.319979	161.558	0.198059	0.00198059

## Sheet: MetaG Gene subgroup RPKM
Sample	Gene	Subgroup	Hits	RPKM	Ribosomal RPKM	Percent	Average gene copies per organism
30m	AmoA	AOA	1170	37.5323	197.11	19.0413	0.190413
30m	AmoA	AOB-1	79	1.99779	197.11	1.01354	0.0101354
30m	CoxL	Actinobacterial	1817	15.8559	197.11	8.04417	0.0804417
30m	CoxL	Halobacterial	328	2.74969	197.11	1.395	0.01395
30m	CoxL	Mixed 1	4109	36.4072	197.11	18.4705	0.184705
30m	CoxL	Mixed 2	311	2.71685	197.11	1.37834	0.0137834
30m	CoxL	Proteobacterial	694	5.89718	197.11	2.99182	0.0299182
30m	DsrA	Oxidative	201	3.31519	197.11	1.68189	0.0168189
30m	DsrA	Reductive	1	0.0164977	197.11	0.00836978	8.36978e-05
30m	FeFe	Group A1	3	0.08614	197.11	0.0437015	0.000437015
30m	FeFe	Group A2	1	0.0313531	197.11	0.0159064	0.000159064
30m	FeFe	Group C2	38	1.07034	197.11	0.543015	0.00543015
30m	IsoA	Actinobacteriota-type	1	0.0136667	197.11	0.00693355	6.93355e-05
30m	NiFe	Group 1c	1	0.0121776	197.11	0.00617805	6.17805e-05
30m	NiFe	Group 1d	1	0.0116259	197.11	0.00589817	5.89817e-05
30m	NiFe	Group 1h	2	0.023174	197.11	0.0117569	0.000117569
30m	NiFe	Group 1l	19	0.209565	197.11	0.106319	0.00106319
30m	NiFe	Group 2a	1	0.0130245	197.11	0.00660772	6.60772e-05
30m	NiFe	Group 2b	1	0.0141988	197.11	0.0072035	7.2035e-05
30m	NiFe	Group 3d	1	0.0140548	197.11	0.00713044	7.13044e-05
30m	NiFe	Group 4a	73	0.87737	197.11	0.445117	0.00445117
30m	NiFe	Group 4b	88	1.09742	197.11	0.556757	0.00556757
30m	NiFe	Group 4c	80	1.5332	197.11	0.777837	0.00777837
30m	NiFe	Group 4d	50	0.814962	197.11	0.413455	0.00413455
30m	NiFe	Group 4e	59	1.13615	197.11	0.576401	0.00576401
30m	NiFe	Group 4f	13	0.175018	197.11	0.0887919	0.000887919
30m	NiFe	Group 4g	55	1.01407	197.11	0.514466	0.00514466
30m	NiFe	Group 4i	2	0.0361987	197.11	0.0183647	0.000183647
30m	NosZ	Atypical	5	0.0521276	197.11	0.0264459	0.000264459
30m	NosZ	Typical	10	0.10928	197.11	0.0554413	0.000554413
30m	NxrA	Comammox-type	3	0.0181547	197.11	0.00921042	9.21042e-05
30m	NxrA	Nitrospina-type	768	4.62079	197.11	2.34427	0.0234427
30m	NxrA	Nitrospira-type	3	0.018123	197.11	0.00919436	9.19436e-05
30m	PmoA	Gammaproteobacteria	2	0.0561055	197.11	0.028464	0.00028464
30m	PmoA	Verrucomicrobia	2	0.0545593	197.11	0.0276796	0.000276796
30m	PsaA	Chloroplast-type	7	0.0645604	197.11	0.0327534	0.000327534
30m	PsaA	Cyanobacteria-type	1	0.00936356	197.11	0.00475042	4.75042e-05
30m	PsbA	Chloroplast-type	5	0.0966182	197.11	0.0490174	0.000490174
30m	PsbA	Cyanobacteria-type	3	0.0577419	197.11	0.0292942	0.000292942
30m	RbcL	Type IA	1388	20.3495	197.11	10.3239	0.103239
30m	RbcL	Type IB	13	0.190658	197.11	0.0967264	0.000967264
30m	RbcL	Type IC	5	0.070604	197.11	0.0358196	0.000358196
30m	RbcL	Type ID	48	0.677044	197.11	0.343485	0.00343485
30m	RbcL	Type IE	3	0.0436399	197.11	0.0221398	0.000221398
30m	RbcL	Type II	124	1.84258	197.11	0.934799	0.00934799
30m	RbcL	Type III	1	0.0172794	197.11	0.00876636	8.76636e-05
30m	RHO	Proteorhodopsin	2437	66.6686	197.11	33.823	0.33823
30m	RHO	Xanthorhodopsin	72	1.896	197.11	0.9619	0.009619
30m	SdhA_FrdA	FrdA	1042	12.2697	197.11	6.2248	0.062248
30m	SdhA_FrdA	SdhA	23542	266.669	197.11	135.289	1.35289
330m	AmoA	AOA	959	28.7435	198.277	14.4966	0.144966
330m	AmoA	AOB-1	70	1.65395	198.277	0.83416	0.0083416
330m	AmoA	AOB-2	2	0.0524212	198.277	0.0264384	0.000264384
330m	CoxL	Actinobacterial	2400	19.5839	198.277	9.87705	0.0987705
330m	CoxL	Halobacterial	380	2.97467	198.277	1.50026	0.0150026
330m	CoxL	Mixed 1	4834	39.9793	198.277	20.1634	0.201634
330m	CoxL	Mixed 2	236	1.92879	198.277	0.972777	0.00972777
330m	CoxL	Proteobacterial	1132	9.0209	198.277	4.54965	0.0454965
330m	DsrA	Oxidative	253	3.88952	198.277	1.96166	0.0196166
330m	DsrA	Reductive	4	0.0617683	198.277	0.0311525	0.000311525
330m	FeFe	Group A1	4	0.101317	198.277	0.0510987	0.000510987
330m	FeFe	Group C2	68	1.78957	198.277	0.90256	0.0090256
330m	IsoA	Actinobacteriota-type	5	0.0635718	198.277	0.0320621	0.000320621
330m	NiFe	Group 1e	1	0.0112985	198.277	0.00569833	5.69833e-05
330m	NiFe	Group 1f	1	0.0111238	198.277	0.00561021	5.61021e-05
330m	NiFe	Group 1h	1	0.0108261	198.277	0.0054601	5.4601e-05
330m	NiFe	Group 1l	7	0.0742294	198.277	0.0374372	0.000374372
330m	NiFe	Group 3b	1	0.0149516	198.277	0.00754074	7.54074e-05
330m	NiFe	Group 3d	1	0.0131319	198.277	0.00662301	6.62301e-05
330m	NiFe	Group 4a	66	0.741953	198.277	0.3742	0.003742
330m	NiFe	Group 4b	110	1.28021	198.277	0.645668	0.00645668
330m	NiFe	Group 4c	91	1.63005	198.277	0.822109	0.00822109
330m	NiFe	Group 4d	57	0.869306	198.277	0.43843	0.0043843
330m	NiFe	Group 4e	99	1.77875	198.277	0.897103	0.00897103
330m	NiFe	Group 4f	14	0.178752	198.277	0.0901527	0.000901527
330m	NiFe	Group 4g	91	1.59237	198.277	0.803102	0.00803102
330m	NiFe	Group 4i	4	0.0688807	198.277	0.0347396	0.000347396
330m	NosZ	Atypical	5	0.041466	198.277	0.0209132	0.000209132
330m	NosZ	Typical	6	0.0602315	198.277	0.0303774	0.000303774
330m	NxrA	Nitrospina-type	549	3.08588	198.277	1.55635	0.0155635
330m	NxrA	Nitrospira-type	1	0.00564431	198.277	0.00284668	2.84668e-05
330m	PmoA	Alphaproteobacteria	1	0.0238894	198.277	0.0120485	0.000120485
330m	PmoA	Gammaproteobacteria	2	0.0524212	198.277	0.0264384	0.000264384
330m	PsaA	Chloroplast-type	15	0.129171	198.277	0.0651465	0.000651465
330m	PsbA	Chloroplast-type	6	0.1079	198.277	0.054419	0.00054419
330m	PsbA	Cyanobacteria-type	2	0.036067	198.277	0.0181902	0.000181902
330m	PsbA	Proteobacteria-type	5	0.102412	198.277	0.051651	0.00051651
330m	RbcL	Type IA	1265	17.3321	198.277	8.74137	0.0874137
330m	RbcL	Type IB	8	0.109528	198.277	0.0552398	0.000552398
330m	RbcL	Type IC	7	0.0911811	198.277	0.0459867	0.000459867
330m	RbcL	Type ID	86	1.1359	198.277	0.572888	0.00572888
330m	RbcL	Type IE	5	0.0680044	198.277	0.0342977	0.000342977
330m	RbcL	Type II	58	0.81732	198.277	0.412211	0.00412211
330m	RbcL	Type III	1	0.0161447	198.277	0.0081425	8.1425e-05
330m	RHO	Proteorhodopsin	2592	66.2662	198.277	33.421	0.33421
330m	RHO	Xanthorhodopsin	63	1.55713	198.277	0.785333	0.00785333
330m	SdhA_FrdA	FrdA	1162	12.8249	198.277	6.46819	0.0646819
330m	SdhA_FrdA	SdhA	25917	274.188	198.277	138.286	1.38286
180m	AmoA	AOA	425	13.2553	161.558	8.20469	0.0820469
180m	AmoA	AOB-1	26	0.63926	161.558	0.395685	0.00395685
180m	CoxL	Actinobacterial	1700	14.4379	161.558	8.93669	0.0893669
180m	CoxL	Halobacterial	274	2.23005	161.558	1.38034	0.0138034
180m	CoxL	Mixed 1	4219	36.2926	161.558	22.4642	0.224642
180m	CoxL	Mixed 2	177	1.50411	161.558	0.931006	0.00931006
180m	CoxL	Proteobacterial	823	6.81742	161.558	4.21981	0.0421981
180m	DsrA	Oxidative	248	3.97293	161.558	2.45914	0.0245914
180m	DsrA	Reductive	1	0.01604	161.558	0.00992837	9.92837e-05
180m	FeFe	Group A1	4	0.112916	161.558	0.0698923	0.000698923
180m	FeFe	Group A3	2	0.0611052	161.558	0.0378225	0.000378225
180m	FeFe	Group C2	80	2.19083	161.558	1.35607	0.0135607
180m	IsoA	Actinobacteriota-type	5	0.0664129	161.558	0.0411079	0.000411079
180m	NiFe	Group 1c	2	0.0236795	161.558	0.014657	0.00014657
180m	NiFe	Group 1d	4	0.0425707	161.558	0.0263502	0.000263502
180m	NiFe	Group 1f	3	0.0347856	161.558	0.0215314	0.000215314
180m	NiFe	Group 1h	1	0.0111537	161.558	0.00690383	6.90383e-05
180m	NiFe	Group 1l	6	0.064165	161.558	0.0397165	0.000397165
180m	NiFe	Group 3b	1	0.0159263	161.558	0.00985795	9.85795e-05
180m	NiFe	Group 3d	1	0.013805	161.558	0.00854491	8.54491e-05
180m	NiFe	Group 4a	34	0.398342	161.558	0.246563	0.00246563
180m	NiFe	Group 4b	84	1.01797	161.558	0.630097	0.00630097
180m	NiFe	Group 4c	72	1.34164	161.558	0.830441	0.00830441
180m	NiFe	Group 4d	70	1.10918	161.558	0.686555	0.00686555
180m	NiFe	Group 4e	57	1.06705	161.558	0.660478	0.00660478
180m	NiFe	Group 4f	16	0.208867	161.558	0.129283	0.00129283
180m	NiFe	Group 4g	67	1.21564	161.558	0.752451	0.00752451
180m	NiFe	Group 4h	1	0.0176819	161.558	0.0109447	0.000109447
180m	NiFe	Group 4i	7	0.125712	161.558	0.0778122	0.000778122
180m	NosZ	Atypical	10	0.0909324	161.558	0.0562848	0.000562848
180m	NosZ	Typical	3	0.0315653	161.558	0.0195381	0.000195381
180m	NxrA	Nitrospina-type	352	2.05885	161.558	1.27437	0.0127437
180m	NxrA	Nitrospira-type	1	0.00587342	161.558	0.0036355	3.6355e-05
180m	NxrA	Nitrotoga-type	1	0.00576289	161.558	0.00356708	3.56708e-05
180m	PmoA	Alphaproteobacteria	2	0.0462229	161.558	0.0286108	0.000286108
180m	PmoA	PxmA	1	0.0272746	161.558	0.0168822	0.000168822
180m	PsaA	Chloroplast-type	15	0.134533	161.558	0.0832726	0.000832726
180m	PsaA	Cyanobacteria-type	3	0.0266532	161.558	0.0164976	0.000164976
180m	PsbA	Chloroplast-type	3	0.0568823	161.558	0.0352087	0.000352087
180m	PsbA	Cyanobacteria-type	3	0.0566155	161.558	0.0350435	0.000350435
180m	PsbA	Proteobacteria-type	1	0.0218728	161.558	0.0135387	0.000135387
180m	RbcL	Type IA	1140	16.2523	161.558	10.0598	0.100598
180m	RbcL	Type IB	13	0.18537	161.558	0.114739	0.00114739
180m	RbcL	Type IC	3	0.0407001	161.558	0.0251923	0.000251923
180m	RbcL	Type ID	46	0.631276	161.558	0.390743	0.00390743
180m	RbcL	Type IE	4	0.0564643	161.558	0.0349499	0.000349499
180m	RbcL	Type II	63	0.916128	161.558	0.56706	0.0056706
180m	RbcL	Type III	4	0.0651504	161.558	0.0403264	0.000403264
180m	RHO	Proteorhodopsin	1496	39.755	161.558	24.6073	0.246073
180m	RHO	Xanthorhodopsin	47	1.21232	161.558	0.750398	0.00750398
180m	SdhA_FrdA	FrdA	1173	13.4191	161.558	8.3061	0.083061
180m	SdhA_FrdA	SdhA	20196	221.126	161.558	136.872	1.36872

## Sheet: MetaG Ribosomal RPKM
Sample	Gene	Hits	RPKM
30m	L11_rplK	4096	203.916
30m	L14b_L23e_rplN	3568	204.915
30m	L16_L10E_rplP	3732	190.749
30m	L2_rplB	9012	235.14
30m	L3_rplC	5141	174.742
30m	L5_rplE	5188	206.018
30m	L6_rplF	4676	186.545
30m	S10_rpsJ	2797	191.103
30m	S12_S23	3588	203.839
30m	S15P_S13e	2047	162.59
30m	S19_rpsS	2283	176.889
30m	S2_rpsB	7186	211.545
30m	S5	4907	207.484
30m	S7	4515	204.069
330m	L11_rplK	4699	218.37
330m	L14b_L23e_rplN	3653	195.89
330m	L16_L10E_rplP	4220	201.341
330m	L2_rplB	10095	244.59
330m	L3_rplC	5839	185.264
330m	L5_rplE	5431	200.919
330m	L6_rplF	4829	180.089
330m	S10_rpsJ	2996	191.149
330m	S12_S23	3923	208.277
330m	S15P_S13e	2173	160.643
330m	S19_rpsS	2459	178.623
330m	S2_rpsB	7377	200.858
330m	S5	5142	202.847
330m	S7	4907	207.02
180m	L11_rplK	3608	174.19
180m	L14b_L23e_rplN	3027	168.785
180m	L16_L10E_rplP	3259	161.289
180m	L2_rplB	7728	193.546
180m	L3_rplC	4559	150.749
180m	L5_rplE	4496	171.995
180m	L6_rplF	3849	149.303
180m	S10_rpsJ	2337	155.684
180m	S12_S23	3013	165.772
180m	S15P_S13e	1650	126.571
180m	S19_rpsS	1847	139.86
180m	S2_rpsB	5917	166.371
180m	S5	4107	168.117
180m	S7	3864	169.575

## Sheet: MetaT Gene RPKM
Sample	Gene	Hits	RPKM
30m	AclB	78	2.95251
30m	AmoA	36146	2656.6
30m	ARO	22	0.387335
30m	ArsC	291	38.6938
30m	AtpA	6996	216.097
30m	CcoN	493	16.5729
30m	CoxA	13174	363.522
30m	CoxL	4586	92.6235
30m	Cyc2	45	1.35497
30m	CydA	2094	65.8852
30m	CyoA	113	5.55363
30m	DsrA	338	12.5744
30m	FCC	106	3.91041
30m	FdhA	8626	148.246
30m	HbsT	282	6.42311
30m	Mcr	1	0.012936
30m	NapA	5	0.0960044
30m	NarG	304	3.93475
30m	NiFe	255	9.49285
30m	NifH	86	4.784
30m	NirK	2577	108.208
30m	NuoF	2219	79.687
30m	NxrA	16492	227.657
30m	PsaA	15	0.317543
30m	PsbA	1938	85.5958
30m	RbcL	855	28.8495
30m	RdhA	313	11.0203
30m	RHO	2642	164.432
30m	SdhA_FrdA	6417	168.187
30m	SoxB	200	5.51094
30m	Sqr	98	3.54393
30m	YgfK	54	0.827881
330m	AclB	29	0.828586
330m	AmoA	30862	1690.72
330m	ARO	50	0.675119
330m	ArsC	444	45.1357
330m	AtpA	11639	268.806
330m	CcoN	1046	26.0067
330m	CoxA	23312	482.935
330m	CoxL	7709	116.605
330m	Cyc2	10	0.264609
330m	CydA	2154	50.2193
330m	CyoA	234	8.94608
330m	DsrA	256	7.13713
330m	FCC	155	4.25956
330m	FdhA	13519	173.672
330m	FeFe	5	0.257298
330m	HbsT	70	1.18884
330m	Mcr	136	1.3181
330m	MtrB	3	0.0510235
330m	NapA	64	0.93681
330m	NarG	180	1.85897
330m	NiFe	262	7.2113
330m	NifH	38	1.60308
330m	NirK	1634	51.2185
330m	NosZ	4	0.073063
330m	NrfA	63	1.56241
330m	NuoF	4196	111.208
330m	NxrA	17226	177.286
330m	PmoA	10	0.446217
330m	PsaA	212	3.34612
330m	PsbA	6133	202.22
330m	RbcL	1361	33.8791
330m	RdhA	525	13.4861
330m	RHO	3075	144.36
330m	SdhA_FrdA	11585	227.278
330m	SoxB	276	5.69335
330m	Sqr	109	3.0375
330m	YgfK	33	0.374999
180m	AclB	14	0.41825
180m	AmoA	46311	2602.75
180m	ARO	31	0.426654
180m	ArsC	377	39.3362
180m	AtpA	11350	268.568
180m	CcoN	1054	26.8981
180m	CoxA	21238	448.53
180m	CoxL	7372	114.285
180m	CydA	3396	82.3303
180m	CyoA	161	6.35217
180m	DsrA	244	6.98103
180m	FCC	174	4.91632
180m	FdhA	12902	169.71
180m	FeFe	4	0.19796
180m	HbsT	129	2.25002
180m	Mcr	125	1.24526
180m	NapA	26	0.411533
180m	NarG	102	1.09421
180m	NiFe	246	6.94083
180m	NifH	16	0.674121
180m	NirK	2999	98.7225
180m	NirS	14	0.25092
180m	NrfA	11	0.272784
180m	NuoF	4317	116.462
180m	NxrA	22690	239.844
180m	PmoA	12	0.591476
180m	PsaA	113	1.82942
180m	PsbA	6005	203.191
180m	RbcL	1427	36.5495
180m	RdhA	448	11.9329
180m	RHO	5411	261.164
180m	SdhA_FrdA	11334	227.373
180m	SoxB	321	6.74779
180m	Sqr	202	5.91797
180m	YgfK	27	0.317203

## Sheet: MetaT Gene subgroup RPKM
Sample	Gene	Subgroup	Hits	RPKM
30m	AmoA	AOA	35898	2642.21
30m	AmoA	AOB-1	248	14.3897
30m	CoxL	Actinobacterial	689	13.8153
30m	CoxL	Halobacterial	58	1.11037
30m	CoxL	Mixed 1	3550	72.0296
30m	CoxL	Mixed 2	32	0.648085
30m	CoxL	Proteobacterial	257	5.0201
30m	DsrA	Oxidative	338	12.5744
30m	NiFe	Group 1c	54	1.51413
30m	NiFe	Group 1d	16	0.426086
30m	NiFe	Group 4a	22	0.739457
30m	NiFe	Group 4c	77	3.39106
30m	NiFe	Group 4d	54	2.01528
30m	NiFe	Group 4e	31	1.37667
30m	NiFe	Group 4f	1	0.0301676
30m	NxrA	Nitrospina-type	16492	227.657
30m	PsaA	Chloroplast-type	15	0.317543
30m	PsbA	Chloroplast-type	1769	78.1235
30m	PsbA	Cyanobacteria-type	169	7.47231
30m	RbcL	Type IA	567	19.0833
30m	RbcL	Type ID	88	2.84638
30m	RbcL	Type II	200	6.91983
30m	RHO	Proteorhodopsin	2603	162.084
30m	RHO	Xanthorhodopsin	39	2.34862
30m	SdhA_FrdA	FrdA	529	14.5311
30m	SdhA_FrdA	SdhA	5888	153.656
330m	AmoA	AOA	30600	1679.38
330m	AmoA	AOB-1	262	11.3353
330m	CoxL	Actinobacterial	831	12.4341
330m	CoxL	Halobacterial	81	1.16856
330m	CoxL	Mixed 1	6144	93.4256
330m	CoxL	Mixed 2	84	1.25531
330m	CoxL	Proteobacterial	569	8.32128
330m	DsrA	Oxidative	256	7.13713
330m	FeFe	Group A1	3	0.16092
330m	FeFe	Group C2	2	0.0963778
330m	NiFe	Group 1c	2	0.0418147
330m	NiFe	Group 4a	48	1.10996
330m	NiFe	Group 4b	47	1.00322
330m	NiFe	Group 4c	59	1.93743
330m	NiFe	Group 4d	56	1.55678
330m	NiFe	Group 4e	21	0.690787
330m	NiFe	Group 4f	4	0.0957937
330m	NiFe	Group 4g	25	0.775506
330m	NosZ	Typical	4	0.073063
330m	NxrA	Nitrospina-type	17226	177.286
330m	PmoA	Alphaproteobacteria	7	0.306204
330m	PmoA	Verrucomicrobia	3	0.140013
330m	PsaA	Chloroplast-type	192	3.02667
330m	PsaA	Cyanobacteria-type	20	0.319452
330m	PsbA	Chloroplast-type	5930	195.451
330m	PsbA	Cyanobacteria-type	203	6.76931
330m	RbcL	Type IA	962	24.1433
330m	RbcL	Type IB	10	0.250732
330m	RbcL	Type IC	121	2.90268
330m	RbcL	Type ID	206	4.98559
330m	RbcL	Type IE	4	0.0996174
330m	RbcL	Type II	58	1.49717
330m	RHO	Proteorhodopsin	2819	132.519
330m	RHO	Xanthorhodopsin	256	11.8411
330m	SdhA_FrdA	FrdA	857	17.4953
330m	SdhA_FrdA	SdhA	10728	209.783
180m	AmoA	AOA	45680	2574.69
180m	AmoA	AOB-1	626	27.8148
180m	AmoA	AOB-2	5	0.246448
180m	CoxL	Actinobacterial	826	12.6861
180m	CoxL	Halobacterial	161	2.37707
180m	CoxL	Mixed 1	5870	91.4228
180m	CoxL	Mixed 2	133	2.04274
180m	CoxL	Proteobacterial	382	5.75597
180m	DsrA	Oxidative	244	6.98103
180m	FeFe	Group C2	4	0.19796
180m	NiFe	Group 1c	20	0.429437
180m	NiFe	Group 1d	5	0.117355
180m	NiFe	Group 1l	2	0.039021
180m	NiFe	Group 4a	37	0.81497
180m	NiFe	Group 4b	39	0.85659
180m	NiFe	Group 4c	69	2.32821
180m	NiFe	Group 4d	18	0.514417
180m	NiFe	Group 4e	21	0.707015
180m	NiFe	Group 4f	5	0.122975
180m	NiFe	Group 4g	30	1.01084
180m	NxrA	Nitrospina-type	22690	239.844
180m	PmoA	Gammaproteobacteria	12	0.591476
180m	PsaA	Chloroplast-type	111	1.79704
180m	PsaA	Cyanobacteria-type	2	0.0323791
180m	PsbA	Chloroplast-type	5885	199.092
180m	PsbA	Cyanobacteria-type	120	4.09874
180m	RbcL	Type IA	1176	30.3173
180m	RbcL	Type IC	92	2.26635
180m	RbcL	Type ID	143	3.54142
180m	RbcL	Type II	16	0.424385
180m	RHO	Eukaryotic rhodopsin	11	0.449396
180m	RHO	Proteorhodopsin	5345	258.149
180m	RHO	Xanthorhodopsin	55	2.56624
180m	SdhA_FrdA	FrdA	671	13.938
180m	SdhA_FrdA	SdhA	10663	213.435
