# Supplementary material for: Phylogenetically and functionally diverse microorganisms reside under the Ross Ice Shelf
Source: Nat Commun. 2022 Jan 10;13:117. doi: 10.1038/s41467-021-27769-5 (PMC8748734; doi:10.1038/s41467-021-27769-5)
Supplement: Supplementary file 10 — Supplementary data 7 [file 41467_2021_27769_MOESM10_ESM.xlsx]

## Sheet: GHs
Family.HMM	gene_callers_id	TPM_30m	TPM_180m	TPM_330m	BinId	taxonomy
GH63.hmm	c_000000000081_37	1.2201	0	0	RIS_MAG_1	d__Bacteria;p__Actinobacteriota;c__Acidimicrobiia;o__Microtrichales;f__MedAcidi-G1;g__S20-B6;s__
GH2.hmm	c_000000000099_70	0	0	0	RIS_MAG_1	d__Bacteria;p__Actinobacteriota;c__Acidimicrobiia;o__Microtrichales;f__MedAcidi-G1;g__S20-B6;s__
GH3.hmm	c_000000000116_33	0	0	0	RIS_MAG_1	d__Bacteria;p__Actinobacteriota;c__Acidimicrobiia;o__Microtrichales;f__MedAcidi-G1;g__S20-B6;s__
GH154.hmm	c_000000000117_23	0	0	0	RIS_MAG_1	d__Bacteria;p__Actinobacteriota;c__Acidimicrobiia;o__Microtrichales;f__MedAcidi-G1;g__S20-B6;s__
GH3.hmm	c_000000000122_8	1.56504	0	0	RIS_MAG_1	d__Bacteria;p__Actinobacteriota;c__Acidimicrobiia;o__Microtrichales;f__MedAcidi-G1;g__S20-B6;s__
GH1.hmm	c_000000000127_3	0	0	0	RIS_MAG_1	d__Bacteria;p__Actinobacteriota;c__Acidimicrobiia;o__Microtrichales;f__MedAcidi-G1;g__S20-B6;s__
GH43_5.hmm	c_000000000137_20	0	0	0	RIS_MAG_1	d__Bacteria;p__Actinobacteriota;c__Acidimicrobiia;o__Microtrichales;f__MedAcidi-G1;g__S20-B6;s__
GH165.hmm	c_000000027486_2	1.49962	0	0.398875	RIS_MAG_100	d__Bacteria;p__Planctomycetota;c__Planctomycetes;o__Pirellulales;f__Pirellulaceae;g__;s__
GH33.hmm	c_000000027535_5	1.40149	0	0	RIS_MAG_100	d__Bacteria;p__Planctomycetota;c__Planctomycetes;o__Pirellulales;f__Pirellulaceae;g__;s__
GH33.hmm	c_000000027549_3	0	0	0	RIS_MAG_100	d__Bacteria;p__Planctomycetota;c__Planctomycetes;o__Pirellulales;f__Pirellulaceae;g__;s__
GH109.hmm	c_000000027674_1	0	0	0.93675	RIS_MAG_100	d__Bacteria;p__Planctomycetota;c__Planctomycetes;o__Pirellulales;f__Pirellulaceae;g__;s__
GH33.hmm	c_000000027676_2	0	0	0.211984	RIS_MAG_100	d__Bacteria;p__Planctomycetota;c__Planctomycetes;o__Pirellulales;f__Pirellulaceae;g__;s__
GH88.hmm	c_000000027713_2	0.856928	0	0.117316	RIS_MAG_100	d__Bacteria;p__Planctomycetota;c__Planctomycetes;o__Pirellulales;f__Pirellulaceae;g__;s__
GH109.hmm	c_000000027774_5	0	0	0	RIS_MAG_100	d__Bacteria;p__Planctomycetota;c__Planctomycetes;o__Pirellulales;f__Pirellulaceae;g__;s__
GH33.hmm	c_000000027778_3	0	0	0	RIS_MAG_100	d__Bacteria;p__Planctomycetota;c__Planctomycetes;o__Pirellulales;f__Pirellulaceae;g__;s__
GH105.hmm	c_000000027790_4	0	0.0877828	0	RIS_MAG_100	d__Bacteria;p__Planctomycetota;c__Planctomycetes;o__Pirellulales;f__Pirellulaceae;g__;s__
GH33.hmm	c_000000027809_2	0	0	0	RIS_MAG_100	d__Bacteria;p__Planctomycetota;c__Planctomycetes;o__Pirellulales;f__Pirellulaceae;g__;s__
GH109.hmm	c_000000027943_3	0	0.0592521	0	RIS_MAG_100	d__Bacteria;p__Planctomycetota;c__Planctomycetes;o__Pirellulales;f__Pirellulaceae;g__;s__
GH109.hmm	c_000000027944_1	0	0	0	RIS_MAG_100	d__Bacteria;p__Planctomycetota;c__Planctomycetes;o__Pirellulales;f__Pirellulaceae;g__;s__
GH33.hmm	c_000000027946_1	0	0	0	RIS_MAG_100	d__Bacteria;p__Planctomycetota;c__Planctomycetes;o__Pirellulales;f__Pirellulaceae;g__;s__
GH165.hmm	c_000000027946_4	0	0.175411	0.202811	RIS_MAG_100	d__Bacteria;p__Planctomycetota;c__Planctomycetes;o__Pirellulales;f__Pirellulaceae;g__;s__
GH109.hmm	c_000000027980_4	0.371335	0	0	RIS_MAG_100	d__Bacteria;p__Planctomycetota;c__Planctomycetes;o__Pirellulales;f__Pirellulaceae;g__;s__
GH165.hmm	c_000000027982_3	0	0	0	RIS_MAG_100	d__Bacteria;p__Planctomycetota;c__Planctomycetes;o__Pirellulales;f__Pirellulaceae;g__;s__
GH109.hmm	c_000000028002_2	3.93067	0	0	RIS_MAG_100	d__Bacteria;p__Planctomycetota;c__Planctomycetes;o__Pirellulales;f__Pirellulaceae;g__;s__
GH156.hmm	c_000000028026_1	0	0	0	RIS_MAG_100	d__Bacteria;p__Planctomycetota;c__Planctomycetes;o__Pirellulales;f__Pirellulaceae;g__;s__
GH33.hmm	c_000000028073_2	0.41203	0	0	RIS_MAG_100	d__Bacteria;p__Planctomycetota;c__Planctomycetes;o__Pirellulales;f__Pirellulaceae;g__;s__
GH109.hmm	c_000000028101_2	0	0	0	RIS_MAG_100	d__Bacteria;p__Planctomycetota;c__Planctomycetes;o__Pirellulales;f__Pirellulaceae;g__;s__
GH109.hmm	c_000000028119_2	0	0	0	RIS_MAG_100	d__Bacteria;p__Planctomycetota;c__Planctomycetes;o__Pirellulales;f__Pirellulaceae;g__;s__
GH165.hmm	c_000000028139_3	0	0	0	RIS_MAG_100	d__Bacteria;p__Planctomycetota;c__Planctomycetes;o__Pirellulales;f__Pirellulaceae;g__;s__
GH156.hmm	c_000000028200_1	1.73236	0	0.118583	RIS_MAG_100	d__Bacteria;p__Planctomycetota;c__Planctomycetes;o__Pirellulales;f__Pirellulaceae;g__;s__
GH109.hmm	c_000000028201_2	0	0	0	RIS_MAG_100	d__Bacteria;p__Planctomycetota;c__Planctomycetes;o__Pirellulales;f__Pirellulaceae;g__;s__
GH109.hmm	c_000000028235_2	0	0	1.04945	RIS_MAG_100	d__Bacteria;p__Planctomycetota;c__Planctomycetes;o__Pirellulales;f__Pirellulaceae;g__;s__
GH109.hmm	c_000000028270_3	0	0	0	RIS_MAG_100	d__Bacteria;p__Planctomycetota;c__Planctomycetes;o__Pirellulales;f__Pirellulaceae;g__;s__
GH156.hmm	c_000000028345_6	0	0	0	RIS_MAG_100	d__Bacteria;p__Planctomycetota;c__Planctomycetes;o__Pirellulales;f__Pirellulaceae;g__;s__
GH109.hmm	c_000000028357_1	0	0	0	RIS_MAG_100	d__Bacteria;p__Planctomycetota;c__Planctomycetes;o__Pirellulales;f__Pirellulaceae;g__;s__
GH109.hmm	c_000000028364_4	0	0	0.320068	RIS_MAG_100	d__Bacteria;p__Planctomycetota;c__Planctomycetes;o__Pirellulales;f__Pirellulaceae;g__;s__
GH33.hmm	c_000000028415_3	0	0	0.0817429	RIS_MAG_100	d__Bacteria;p__Planctomycetota;c__Planctomycetes;o__Pirellulales;f__Pirellulaceae;g__;s__
GH109.hmm	c_000000028420_2	0	0	0.122349	RIS_MAG_100	d__Bacteria;p__Planctomycetota;c__Planctomycetes;o__Pirellulales;f__Pirellulaceae;g__;s__
GH109.hmm	c_000000028455_2	0	0	0	RIS_MAG_100	d__Bacteria;p__Planctomycetota;c__Planctomycetes;o__Pirellulales;f__Pirellulaceae;g__;s__
GH165.hmm	c_000000028508_2	0	0	0	RIS_MAG_100	d__Bacteria;p__Planctomycetota;c__Planctomycetes;o__Pirellulales;f__Pirellulaceae;g__;s__
GH109.hmm	c_000000028570_2	0	0	0	RIS_MAG_100	d__Bacteria;p__Planctomycetota;c__Planctomycetes;o__Pirellulales;f__Pirellulaceae;g__;s__
GH109.hmm	c_000000028585_3	0	0	0	RIS_MAG_100	d__Bacteria;p__Planctomycetota;c__Planctomycetes;o__Pirellulales;f__Pirellulaceae;g__;s__
GH109.hmm	c_000000024498_2	0	0.128465	0	RIS_MAG_101	d__Bacteria;p__Proteobacteria;c__Gammaproteobacteria;o__Thiomicrospirales;f__Thioglobaceae;g__Thioglobus;s__
GH73.hmm	c_000000024529_2	3.7287	0	0	RIS_MAG_101	d__Bacteria;p__Proteobacteria;c__Gammaproteobacteria;o__Thiomicrospirales;f__Thioglobaceae;g__Thioglobus;s__
GH103.hmm	c_000000024780_4	0	0	0	RIS_MAG_101	d__Bacteria;p__Proteobacteria;c__Gammaproteobacteria;o__Thiomicrospirales;f__Thioglobaceae;g__Thioglobus;s__
GH23.hmm	c_000000024904_1	0	0	0	RIS_MAG_101	d__Bacteria;p__Proteobacteria;c__Gammaproteobacteria;o__Thiomicrospirales;f__Thioglobaceae;g__Thioglobus;s__
GH109.hmm	c_000000054368_13	0	0	0	RIS_MAG_102	d__Bacteria;p__Proteobacteria;c__Alphaproteobacteria;o__Rhizobiales;f__Kaistiaceae;g__Bauldia;s__
GH102.hmm	c_000000054509_10	0	0	0	RIS_MAG_102	d__Bacteria;p__Proteobacteria;c__Alphaproteobacteria;o__Rhizobiales;f__Kaistiaceae;g__Bauldia;s__
GH23.hmm	c_000000054536_1	0	0	0	RIS_MAG_102	d__Bacteria;p__Proteobacteria;c__Alphaproteobacteria;o__Rhizobiales;f__Kaistiaceae;g__Bauldia;s__
GH103.hmm	c_000000054588_5	0	0	0	RIS_MAG_102	d__Bacteria;p__Proteobacteria;c__Alphaproteobacteria;o__Rhizobiales;f__Kaistiaceae;g__Bauldia;s__
GH105.hmm	c_000000035806_5	3.79448	1.14211	0.878463	RIS_MAG_103	d__Bacteria;p__Chloroflexota;c__Dehalococcoidia;o__UBA1151;f__bin127;g__;s__
GH114.hmm	c_000000035822_5	0	0.171933	0.265054	RIS_MAG_103	d__Bacteria;p__Chloroflexota;c__Dehalococcoidia;o__UBA1151;f__bin127;g__;s__
GH109.hmm	c_000000035896_19	0	2.53395	3.4159	RIS_MAG_103	d__Bacteria;p__Chloroflexota;c__Dehalococcoidia;o__UBA1151;f__bin127;g__;s__
GH109.hmm	c_000000035933_8	0.562209	0.181217	0.256561	RIS_MAG_103	d__Bacteria;p__Chloroflexota;c__Dehalococcoidia;o__UBA1151;f__bin127;g__;s__
GH109.hmm	c_000000035984_23	0	0.479727	1.21157	RIS_MAG_103	d__Bacteria;p__Chloroflexota;c__Dehalococcoidia;o__UBA1151;f__bin127;g__;s__
GH4.hmm	c_000000035993_9	0	0.606954	1.76614	RIS_MAG_103	d__Bacteria;p__Chloroflexota;c__Dehalococcoidia;o__UBA1151;f__bin127;g__;s__
GH127.hmm	c_000000034374_10	0	1.00325	0.651105	RIS_MAG_104	d__Bacteria;p__Latescibacterota;c__UBA2968;o__UBA2968;f__UBA2968;g__;s__
GH3.hmm	c_000000034374_7	0	0.280206	0.0634728	RIS_MAG_104	d__Bacteria;p__Latescibacterota;c__UBA2968;o__UBA2968;f__UBA2968;g__;s__
GH109.hmm	c_000000034404_15	7.35244	0.995606	0.747967	RIS_MAG_104	d__Bacteria;p__Latescibacterota;c__UBA2968;o__UBA2968;f__UBA2968;g__;s__
GH29.hmm	c_000000034420_13	0	0.704361	1.44979	RIS_MAG_104	d__Bacteria;p__Latescibacterota;c__UBA2968;o__UBA2968;f__UBA2968;g__;s__
GH109.hmm	c_000000034420_18	0	0.572617	1.13497	RIS_MAG_104	d__Bacteria;p__Latescibacterota;c__UBA2968;o__UBA2968;f__UBA2968;g__;s__
GH92.hmm	c_000000034420_8	1.31467	1.59965	1.33078	RIS_MAG_104	d__Bacteria;p__Latescibacterota;c__UBA2968;o__UBA2968;f__UBA2968;g__;s__
GH51.hmm	c_000000034436_2	0	0.201051	0	RIS_MAG_104	d__Bacteria;p__Latescibacterota;c__UBA2968;o__UBA2968;f__UBA2968;g__;s__
GH78.hmm	c_000000034464_4	0	0.716587	1.2676	RIS_MAG_104	d__Bacteria;p__Latescibacterota;c__UBA2968;o__UBA2968;f__UBA2968;g__;s__
GH109.hmm	c_000000034476_2	0	0.74664	1.52429	RIS_MAG_104	d__Bacteria;p__Latescibacterota;c__UBA2968;o__UBA2968;f__UBA2968;g__;s__
GH33.hmm	c_000000034479_2	0	0.159949	0.201747	RIS_MAG_104	d__Bacteria;p__Latescibacterota;c__UBA2968;o__UBA2968;f__UBA2968;g__;s__
GH109.hmm	c_000000034488_16	0	3.90646	4.36416	RIS_MAG_104	d__Bacteria;p__Latescibacterota;c__UBA2968;o__UBA2968;f__UBA2968;g__;s__
GH2.hmm	c_000000034491_2	0	0.0762395	1.13334	RIS_MAG_104	d__Bacteria;p__Latescibacterota;c__UBA2968;o__UBA2968;f__UBA2968;g__;s__
GH2.hmm	c_000000034491_4	0	0.418257	1.80347	RIS_MAG_104	d__Bacteria;p__Latescibacterota;c__UBA2968;o__UBA2968;f__UBA2968;g__;s__
GH109.hmm	c_000000034491_6	0	1.78454	0	RIS_MAG_104	d__Bacteria;p__Latescibacterota;c__UBA2968;o__UBA2968;f__UBA2968;g__;s__
GH23.hmm	c_000000034504_12	0	0.74221	0.525397	RIS_MAG_104	d__Bacteria;p__Latescibacterota;c__UBA2968;o__UBA2968;f__UBA2968;g__;s__
GH145.hmm	c_000000034535_9	2.5603	0.713313	0.942557	RIS_MAG_104	d__Bacteria;p__Latescibacterota;c__UBA2968;o__UBA2968;f__UBA2968;g__;s__
GH109.hmm	c_000000034548_1	0	0.458941	0	RIS_MAG_104	d__Bacteria;p__Latescibacterota;c__UBA2968;o__UBA2968;f__UBA2968;g__;s__
GH2.hmm	c_000000034552_1	0	0.888422	1.36222	RIS_MAG_104	d__Bacteria;p__Latescibacterota;c__UBA2968;o__UBA2968;f__UBA2968;g__;s__
GH109.hmm	c_000000034594_7	0	3.18593	1.91308	RIS_MAG_104	d__Bacteria;p__Latescibacterota;c__UBA2968;o__UBA2968;f__UBA2968;g__;s__
GH145.hmm	c_000000034639_4	0	0.433786	1.1423	RIS_MAG_104	d__Bacteria;p__Latescibacterota;c__UBA2968;o__UBA2968;f__UBA2968;g__;s__
GH165.hmm	c_000000034643_2	0	0.80958	0.534881	RIS_MAG_104	d__Bacteria;p__Latescibacterota;c__UBA2968;o__UBA2968;f__UBA2968;g__;s__
GH109.hmm	c_000000034655_10	0	7.26934	4.23681	RIS_MAG_104	d__Bacteria;p__Latescibacterota;c__UBA2968;o__UBA2968;f__UBA2968;g__;s__
GH33.hmm	c_000000034657_5	0	0.413658	0.292821	RIS_MAG_104	d__Bacteria;p__Latescibacterota;c__UBA2968;o__UBA2968;f__UBA2968;g__;s__
GH33.hmm	c_000000034670_1	8.54853	0.233266	0.346762	RIS_MAG_104	d__Bacteria;p__Latescibacterota;c__UBA2968;o__UBA2968;f__UBA2968;g__;s__
GH13_3.hmm	c_000000034671_3	0	0.406118	0.34932	RIS_MAG_104	d__Bacteria;p__Latescibacterota;c__UBA2968;o__UBA2968;f__UBA2968;g__;s__
GH10.hmm	c_000000034684_1	6.02061	0.494894	1.26701	RIS_MAG_104	d__Bacteria;p__Latescibacterota;c__UBA2968;o__UBA2968;f__UBA2968;g__;s__
GH33.hmm	c_000000034691_4	0	0.98375	0.256561	RIS_MAG_104	d__Bacteria;p__Latescibacterota;c__UBA2968;o__UBA2968;f__UBA2968;g__;s__
GH88.hmm	c_000000034726_5	0	0.256259	0.290241	RIS_MAG_104	d__Bacteria;p__Latescibacterota;c__UBA2968;o__UBA2968;f__UBA2968;g__;s__
GH109.hmm	c_000000034775_2	0	1.24337	0.88907	RIS_MAG_104	d__Bacteria;p__Latescibacterota;c__UBA2968;o__UBA2968;f__UBA2968;g__;s__
GH156.hmm	c_000000034775_5	0.935266	0.702844	0.143406	RIS_MAG_104	d__Bacteria;p__Latescibacterota;c__UBA2968;o__UBA2968;f__UBA2968;g__;s__
GH109.hmm	c_000000034777_1	0	1.36127	1.69418	RIS_MAG_104	d__Bacteria;p__Latescibacterota;c__UBA2968;o__UBA2968;f__UBA2968;g__;s__
GH32.hmm	c_000000034786_1	0	0.848479	0.989261	RIS_MAG_104	d__Bacteria;p__Latescibacterota;c__UBA2968;o__UBA2968;f__UBA2968;g__;s__
GH113.hmm	c_000000034797_7	0	0.457726	0	RIS_MAG_104	d__Bacteria;p__Latescibacterota;c__UBA2968;o__UBA2968;f__UBA2968;g__;s__
GH4.hmm	c_000000034797_8	0	0.429304	0.162078	RIS_MAG_104	d__Bacteria;p__Latescibacterota;c__UBA2968;o__UBA2968;f__UBA2968;g__;s__
GH165.hmm	c_000000034810_2	0	0.998501	0.840584	RIS_MAG_104	d__Bacteria;p__Latescibacterota;c__UBA2968;o__UBA2968;f__UBA2968;g__;s__
GH109.hmm	c_000000034823_1	0	2.43952	0.155977	RIS_MAG_104	d__Bacteria;p__Latescibacterota;c__UBA2968;o__UBA2968;f__UBA2968;g__;s__
GH4.hmm	c_000000034856_2	0	1.15896	0	RIS_MAG_104	d__Bacteria;p__Latescibacterota;c__UBA2968;o__UBA2968;f__UBA2968;g__;s__
GH109.hmm	c_000000034859_2	0	0.32993	0.885548	RIS_MAG_104	d__Bacteria;p__Latescibacterota;c__UBA2968;o__UBA2968;f__UBA2968;g__;s__
GH33.hmm	c_000000034877_4	0	0	0.13726	RIS_MAG_104	d__Bacteria;p__Latescibacterota;c__UBA2968;o__UBA2968;f__UBA2968;g__;s__
GH145.hmm	c_000000034877_5	0	0.310658	0.384841	RIS_MAG_104	d__Bacteria;p__Latescibacterota;c__UBA2968;o__UBA2968;f__UBA2968;g__;s__
GH13_9.hmm	c_000000034903_1	0	0.351024	1.31588	RIS_MAG_104	d__Bacteria;p__Latescibacterota;c__UBA2968;o__UBA2968;f__UBA2968;g__;s__
GH23.hmm	c_000000034915_11	0	0.227986	2.05607	RIS_MAG_104	d__Bacteria;p__Latescibacterota;c__UBA2968;o__UBA2968;f__UBA2968;g__;s__
GH32.hmm	c_000000034928_1	0	0.481024	1.21644	RIS_MAG_104	d__Bacteria;p__Latescibacterota;c__UBA2968;o__UBA2968;f__UBA2968;g__;s__
GH109.hmm	c_000000034933_2	0	0.870582	0.5961	RIS_MAG_104	d__Bacteria;p__Latescibacterota;c__UBA2968;o__UBA2968;f__UBA2968;g__;s__
GH133.hmm	c_000000034956_23	0	0.149283	0.895888	RIS_MAG_104	d__Bacteria;p__Latescibacterota;c__UBA2968;o__UBA2968;f__UBA2968;g__;s__
GH109.hmm	c_000000034984_3	0	1.4478	0.366026	RIS_MAG_104	d__Bacteria;p__Latescibacterota;c__UBA2968;o__UBA2968;f__UBA2968;g__;s__
GH93.hmm	c_000000034989_1	0	0.248992	0.411266	RIS_MAG_104	d__Bacteria;p__Latescibacterota;c__UBA2968;o__UBA2968;f__UBA2968;g__;s__
GH109.hmm	c_000000034989_3	8.14361	0.463557	0.212893	RIS_MAG_104	d__Bacteria;p__Latescibacterota;c__UBA2968;o__UBA2968;f__UBA2968;g__;s__
GH50.hmm	c_000000034989_5	0	0.0349164	1.17651	RIS_MAG_104	d__Bacteria;p__Latescibacterota;c__UBA2968;o__UBA2968;f__UBA2968;g__;s__
GH2.hmm	c_000000034994_1	0	0.242495	0.147889	RIS_MAG_104	d__Bacteria;p__Latescibacterota;c__UBA2968;o__UBA2968;f__UBA2968;g__;s__
GH4.hmm	c_000000035011_1	6.0887	1.88407	0.644621	RIS_MAG_104	d__Bacteria;p__Latescibacterota;c__UBA2968;o__UBA2968;f__UBA2968;g__;s__
GH23.hmm	c_000000035013_3	1.08351	1.9478	0.814857	RIS_MAG_104	d__Bacteria;p__Latescibacterota;c__UBA2968;o__UBA2968;f__UBA2968;g__;s__
GH84.hmm	c_000000035016_3	0	0	0.745234	RIS_MAG_104	d__Bacteria;p__Latescibacterota;c__UBA2968;o__UBA2968;f__UBA2968;g__;s__
GH145.hmm	c_000000035023_2	0	0.0416546	0.467853	RIS_MAG_104	d__Bacteria;p__Latescibacterota;c__UBA2968;o__UBA2968;f__UBA2968;g__;s__
GH106.hmm	c_000000035081_2	0	1.92179	0.945714	RIS_MAG_104	d__Bacteria;p__Latescibacterota;c__UBA2968;o__UBA2968;f__UBA2968;g__;s__
GH140.hmm	c_000000035088_4	0	0.033307	0	RIS_MAG_104	d__Bacteria;p__Latescibacterota;c__UBA2968;o__UBA2968;f__UBA2968;g__;s__
GH4.hmm	c_000000035141_4	0	1.16317	0.74869	RIS_MAG_104	d__Bacteria;p__Latescibacterota;c__UBA2968;o__UBA2968;f__UBA2968;g__;s__
GH109.hmm	c_000000035151_7	0	2.69178	1.42688	RIS_MAG_104	d__Bacteria;p__Latescibacterota;c__UBA2968;o__UBA2968;f__UBA2968;g__;s__
GH165.hmm	c_000000035159_2	0	0	1.15825	RIS_MAG_104	d__Bacteria;p__Latescibacterota;c__UBA2968;o__UBA2968;f__UBA2968;g__;s__
GH109.hmm	c_000000035168_1	0	0.852318	0	RIS_MAG_104	d__Bacteria;p__Latescibacterota;c__UBA2968;o__UBA2968;f__UBA2968;g__;s__
GH33.hmm	c_000000035182_5	0	1.03459	0.132299	RIS_MAG_104	d__Bacteria;p__Latescibacterota;c__UBA2968;o__UBA2968;f__UBA2968;g__;s__
GH106.hmm	c_000000035185_3	0.0651043	2.51307	1.4108	RIS_MAG_104	d__Bacteria;p__Latescibacterota;c__UBA2968;o__UBA2968;f__UBA2968;g__;s__
GH145.hmm	c_000000035239_4	0	0.145791	1.41857	RIS_MAG_104	d__Bacteria;p__Latescibacterota;c__UBA2968;o__UBA2968;f__UBA2968;g__;s__
GH33.hmm	c_000000035258_1	0	0.353621	0.560721	RIS_MAG_104	d__Bacteria;p__Latescibacterota;c__UBA2968;o__UBA2968;f__UBA2968;g__;s__
GH109.hmm	c_000000035310_3	0	2.48703	3.12766	RIS_MAG_104	d__Bacteria;p__Latescibacterota;c__UBA2968;o__UBA2968;f__UBA2968;g__;s__
GH33.hmm	c_000000035323_2	0	0.147517	0	RIS_MAG_104	d__Bacteria;p__Latescibacterota;c__UBA2968;o__UBA2968;f__UBA2968;g__;s__
GH109.hmm	c_000000035338_6	0	0.424991	0	RIS_MAG_104	d__Bacteria;p__Latescibacterota;c__UBA2968;o__UBA2968;f__UBA2968;g__;s__
GH158.hmm	c_000000035373_3	0	1.56596	1.22588	RIS_MAG_104	d__Bacteria;p__Latescibacterota;c__UBA2968;o__UBA2968;f__UBA2968;g__;s__
GH4.hmm	c_000000035397_12	0	2.78203	1.73506	RIS_MAG_104	d__Bacteria;p__Latescibacterota;c__UBA2968;o__UBA2968;f__UBA2968;g__;s__
GH78.hmm	c_000000035429_3	0.303466	0.0386966	0.230098	RIS_MAG_104	d__Bacteria;p__Latescibacterota;c__UBA2968;o__UBA2968;f__UBA2968;g__;s__
GH43_18.hmm	c_000000035440_6	0	2.37693	1.39525	RIS_MAG_104	d__Bacteria;p__Latescibacterota;c__UBA2968;o__UBA2968;f__UBA2968;g__;s__
GH95.hmm	c_000000038195_4	0	0	0	RIS_MAG_105	d__Bacteria;p__Planctomycetota;c__Planctomycetes;o__Pirellulales;f__UBA7805;g__;s__
GH127.hmm	c_000000038209_1	0	0	0	RIS_MAG_105	d__Bacteria;p__Planctomycetota;c__Planctomycetes;o__Pirellulales;f__UBA7805;g__;s__
GH123.hmm	c_000000038235_1	0	0	0	RIS_MAG_105	d__Bacteria;p__Planctomycetota;c__Planctomycetes;o__Pirellulales;f__UBA7805;g__;s__
GH109.hmm	c_000000038246_12	0	0	0	RIS_MAG_105	d__Bacteria;p__Planctomycetota;c__Planctomycetes;o__Pirellulales;f__UBA7805;g__;s__
GH109.hmm	c_000000038271_56	0	0	0	RIS_MAG_105	d__Bacteria;p__Planctomycetota;c__Planctomycetes;o__Pirellulales;f__UBA7805;g__;s__
GH2.hmm	c_000000038298_10	0	0.262079	0	RIS_MAG_105	d__Bacteria;p__Planctomycetota;c__Planctomycetes;o__Pirellulales;f__UBA7805;g__;s__
GH13_11.hmm	c_000000038305_3	0	0.36148	0.0934536	RIS_MAG_105	d__Bacteria;p__Planctomycetota;c__Planctomycetes;o__Pirellulales;f__UBA7805;g__;s__
GH109.hmm	c_000000038327_5	0	0	0	RIS_MAG_105	d__Bacteria;p__Planctomycetota;c__Planctomycetes;o__Pirellulales;f__UBA7805;g__;s__
GH95.hmm	c_000000038332_31	0	0	0.209407	RIS_MAG_105	d__Bacteria;p__Planctomycetota;c__Planctomycetes;o__Pirellulales;f__UBA7805;g__;s__
GH109.hmm	c_000000038335_5	0	0	0	RIS_MAG_105	d__Bacteria;p__Planctomycetota;c__Planctomycetes;o__Pirellulales;f__UBA7805;g__;s__
GH33.hmm	c_000000038357_35	0	0	0	RIS_MAG_105	d__Bacteria;p__Planctomycetota;c__Planctomycetes;o__Pirellulales;f__UBA7805;g__;s__
GH13_18.hmm	c_000000038359_29	0	0	0	RIS_MAG_105	d__Bacteria;p__Planctomycetota;c__Planctomycetes;o__Pirellulales;f__UBA7805;g__;s__
GH33.hmm	c_000000038391_3	0	0	0	RIS_MAG_105	d__Bacteria;p__Planctomycetota;c__Planctomycetes;o__Pirellulales;f__UBA7805;g__;s__
GH32.hmm	c_000000038409_1	0	0.138502	0	RIS_MAG_105	d__Bacteria;p__Planctomycetota;c__Planctomycetes;o__Pirellulales;f__UBA7805;g__;s__
GH13_9.hmm	c_000000038411_3	0	0	0.963227	RIS_MAG_105	d__Bacteria;p__Planctomycetota;c__Planctomycetes;o__Pirellulales;f__UBA7805;g__;s__
GH109.hmm	c_000000038415_4	0	0	0	RIS_MAG_105	d__Bacteria;p__Planctomycetota;c__Planctomycetes;o__Pirellulales;f__UBA7805;g__;s__
GH88.hmm	c_000000038416_5	0	0	0	RIS_MAG_105	d__Bacteria;p__Planctomycetota;c__Planctomycetes;o__Pirellulales;f__UBA7805;g__;s__
GH109.hmm	c_000000038435_18	0	0.148064	0	RIS_MAG_105	d__Bacteria;p__Planctomycetota;c__Planctomycetes;o__Pirellulales;f__UBA7805;g__;s__
GH109.hmm	c_000000038435_19	0	0.116879	0.0926649	RIS_MAG_105	d__Bacteria;p__Planctomycetota;c__Planctomycetes;o__Pirellulales;f__UBA7805;g__;s__
GH109.hmm	c_000000038441_5	0	0	0	RIS_MAG_105	d__Bacteria;p__Planctomycetota;c__Planctomycetes;o__Pirellulales;f__UBA7805;g__;s__
GH2.hmm	c_000000038480_2	0	0	0	RIS_MAG_105	d__Bacteria;p__Planctomycetota;c__Planctomycetes;o__Pirellulales;f__UBA7805;g__;s__
GH2.hmm	c_000000038496_4	0	0	0	RIS_MAG_105	d__Bacteria;p__Planctomycetota;c__Planctomycetes;o__Pirellulales;f__UBA7805;g__;s__
GH57.hmm	c_000000038501_20	0	0	0	RIS_MAG_105	d__Bacteria;p__Planctomycetota;c__Planctomycetes;o__Pirellulales;f__UBA7805;g__;s__
GH13_11.hmm	c_000000038505_2	0	0.0157388	0.187173	RIS_MAG_105	d__Bacteria;p__Planctomycetota;c__Planctomycetes;o__Pirellulales;f__UBA7805;g__;s__
GH109.hmm	c_000000038533_17	0	0	0	RIS_MAG_105	d__Bacteria;p__Planctomycetota;c__Planctomycetes;o__Pirellulales;f__UBA7805;g__;s__
GH109.hmm	c_000000038557_15	0	0	0	RIS_MAG_105	d__Bacteria;p__Planctomycetota;c__Planctomycetes;o__Pirellulales;f__UBA7805;g__;s__
GH127.hmm	c_000000038565_7	0	0	0	RIS_MAG_105	d__Bacteria;p__Planctomycetota;c__Planctomycetes;o__Pirellulales;f__UBA7805;g__;s__
GH32.hmm	c_000000038571_6	0	0	0	RIS_MAG_105	d__Bacteria;p__Planctomycetota;c__Planctomycetes;o__Pirellulales;f__UBA7805;g__;s__
GH74.hmm	c_000000054183_20	0	0.432317	0.359679	RIS_MAG_106	d__Bacteria;p__Bacteroidota;c__Bacteroidia;o__Cytophagales;f__Marinoscillaceae;g__;s__
GH3.hmm	c_000000054188_6	0	0.210192	0.148791	RIS_MAG_106	d__Bacteria;p__Bacteroidota;c__Bacteroidia;o__Cytophagales;f__Marinoscillaceae;g__;s__
GH78.hmm	c_000000054192_3	0	0.0962295	0.211169	RIS_MAG_106	d__Bacteria;p__Bacteroidota;c__Bacteroidia;o__Cytophagales;f__Marinoscillaceae;g__;s__
GH5_46.hmm	c_000000054208_43	0.00958514	0.211857	0.0734852	RIS_MAG_106	d__Bacteria;p__Bacteroidota;c__Bacteroidia;o__Cytophagales;f__Marinoscillaceae;g__;s__
GH109.hmm	c_000000054215_11	1.11898	1.49631	1.07847	RIS_MAG_106	d__Bacteria;p__Bacteroidota;c__Bacteroidia;o__Cytophagales;f__Marinoscillaceae;g__;s__
GH109.hmm	c_000000054219_18	0	0.462743	0.738847	RIS_MAG_106	d__Bacteria;p__Bacteroidota;c__Bacteroidia;o__Cytophagales;f__Marinoscillaceae;g__;s__
GH109.hmm	c_000000054219_19	0	0.225883	0.424151	RIS_MAG_106	d__Bacteria;p__Bacteroidota;c__Bacteroidia;o__Cytophagales;f__Marinoscillaceae;g__;s__
GH20.hmm	c_000000054229_21	0	0.111854	0	RIS_MAG_106	d__Bacteria;p__Bacteroidota;c__Bacteroidia;o__Cytophagales;f__Marinoscillaceae;g__;s__
GH3.hmm	c_000000054235_8	0	0.0168647	0	RIS_MAG_106	d__Bacteria;p__Bacteroidota;c__Bacteroidia;o__Cytophagales;f__Marinoscillaceae;g__;s__
GH97.hmm	c_000000054250_30	0	0.110016	0.428329	RIS_MAG_106	d__Bacteria;p__Bacteroidota;c__Bacteroidia;o__Cytophagales;f__Marinoscillaceae;g__;s__
GH3.hmm	c_000000054251_1	0	0.0871308	0.316615	RIS_MAG_106	d__Bacteria;p__Bacteroidota;c__Bacteroidia;o__Cytophagales;f__Marinoscillaceae;g__;s__
GH109.hmm	c_000000054259_11	3.68399	0.0515355	0	RIS_MAG_106	d__Bacteria;p__Bacteroidota;c__Bacteroidia;o__Cytophagales;f__Marinoscillaceae;g__;s__
GH20.hmm	c_000000054273_23	0	0.248888	0	RIS_MAG_106	d__Bacteria;p__Bacteroidota;c__Bacteroidia;o__Cytophagales;f__Marinoscillaceae;g__;s__
GH16.hmm	c_000000054276_4	0	0.316575	0	RIS_MAG_106	d__Bacteria;p__Bacteroidota;c__Bacteroidia;o__Cytophagales;f__Marinoscillaceae;g__;s__
GH33.hmm	c_000000054279_1	0	0	0	RIS_MAG_106	d__Bacteria;p__Bacteroidota;c__Bacteroidia;o__Cytophagales;f__Marinoscillaceae;g__;s__
GH51.hmm	c_000000054281_6	3.43805	0	0.220878	RIS_MAG_106	d__Bacteria;p__Bacteroidota;c__Bacteroidia;o__Cytophagales;f__Marinoscillaceae;g__;s__
GH109.hmm	c_000000054283_3	0	0	0.027452	RIS_MAG_106	d__Bacteria;p__Bacteroidota;c__Bacteroidia;o__Cytophagales;f__Marinoscillaceae;g__;s__
GH16.hmm	c_000000054283_48	0	0.337567	0.0787154	RIS_MAG_106	d__Bacteria;p__Bacteroidota;c__Bacteroidia;o__Cytophagales;f__Marinoscillaceae;g__;s__
GH146.hmm	c_000000054283_50	0	0.086903	0.296051	RIS_MAG_106	d__Bacteria;p__Bacteroidota;c__Bacteroidia;o__Cytophagales;f__Marinoscillaceae;g__;s__
GH5_13.hmm	c_000000054289_7	0	0	0	RIS_MAG_106	d__Bacteria;p__Bacteroidota;c__Bacteroidia;o__Cytophagales;f__Marinoscillaceae;g__;s__
GH23.hmm	c_000000050689_19	8.76674	1.7664	0	RIS_MAG_107	d__Bacteria;p__Proteobacteria;c__Gammaproteobacteria;o__HK1;f__;g__;s__
GH23.hmm	c_000000050716_1	0	0.0785825	0.350451	RIS_MAG_107	d__Bacteria;p__Proteobacteria;c__Gammaproteobacteria;o__HK1;f__;g__;s__
GH23.hmm	c_000000050813_3	0	0	0.26185	RIS_MAG_107	d__Bacteria;p__Proteobacteria;c__Gammaproteobacteria;o__HK1;f__;g__;s__
GH23.hmm	c_000000050818_8	0	0.433713	0.275736	RIS_MAG_107	d__Bacteria;p__Proteobacteria;c__Gammaproteobacteria;o__HK1;f__;g__;s__
GH109.hmm	c_000000050855_13	0	0	0.124077	RIS_MAG_107	d__Bacteria;p__Proteobacteria;c__Gammaproteobacteria;o__HK1;f__;g__;s__
GH77.hmm	c_000000050912_1	0	0	0	RIS_MAG_107	d__Bacteria;p__Proteobacteria;c__Gammaproteobacteria;o__HK1;f__;g__;s__
GH57.hmm	c_000000050912_2	0	0.574453	0.260528	RIS_MAG_107	d__Bacteria;p__Proteobacteria;c__Gammaproteobacteria;o__HK1;f__;g__;s__
GH13_9.hmm	c_000000050912_4	0.248238	0.708702	0.0453128	RIS_MAG_107	d__Bacteria;p__Proteobacteria;c__Gammaproteobacteria;o__HK1;f__;g__;s__
GH23.hmm	c_000000050919_3	0	1.16845	1.55728	RIS_MAG_107	d__Bacteria;p__Proteobacteria;c__Gammaproteobacteria;o__HK1;f__;g__;s__
GH23.hmm	c_000000051047_5	3.18777	0	0	RIS_MAG_107	d__Bacteria;p__Proteobacteria;c__Gammaproteobacteria;o__HK1;f__;g__;s__
GH103.hmm	c_000000050092_2	0	0	0.217981	RIS_MAG_108	d__Bacteria;p__Proteobacteria;c__Alphaproteobacteria;o__Rhodospirillales;f__;g__;s__
GH73.hmm	c_000000050094_4	0	0.518858	0.0829365	RIS_MAG_108	d__Bacteria;p__Proteobacteria;c__Alphaproteobacteria;o__Rhodospirillales;f__;g__;s__
GH3.hmm	c_000000050193_4	0	0	0	RIS_MAG_108	d__Bacteria;p__Proteobacteria;c__Alphaproteobacteria;o__Rhodospirillales;f__;g__;s__
GH24.hmm	c_000000050273_7	0	0	0	RIS_MAG_108	d__Bacteria;p__Proteobacteria;c__Alphaproteobacteria;o__Rhodospirillales;f__;g__;s__
GH23.hmm	c_000000050291_1	0	0.16199	0	RIS_MAG_108	d__Bacteria;p__Proteobacteria;c__Alphaproteobacteria;o__Rhodospirillales;f__;g__;s__
GH23.hmm	c_000000050293_2	0	0	0	RIS_MAG_108	d__Bacteria;p__Proteobacteria;c__Alphaproteobacteria;o__Rhodospirillales;f__;g__;s__
GH102.hmm	c_000000048735_8	0	0	0	RIS_MAG_109	d__Bacteria;p__Planctomycetota;c__UBA1135;o__UBA1135;f__UBA1135;g__;s__
GH33.hmm	c_000000048785_2	0	0	0.259681	RIS_MAG_109	d__Bacteria;p__Planctomycetota;c__UBA1135;o__UBA1135;f__UBA1135;g__;s__
GH109.hmm	c_000000048810_9	0	0	0.680979	RIS_MAG_109	d__Bacteria;p__Planctomycetota;c__UBA1135;o__UBA1135;f__UBA1135;g__;s__
GH13_9.hmm	c_000000048888_2	0.78746	0	0	RIS_MAG_109	d__Bacteria;p__Planctomycetota;c__UBA1135;o__UBA1135;f__UBA1135;g__;s__
GH3.hmm	c_000000048949_2	1.73317	0	0	RIS_MAG_109	d__Bacteria;p__Planctomycetota;c__UBA1135;o__UBA1135;f__UBA1135;g__;s__
GH33.hmm	c_000000048958_6	0	0	0	RIS_MAG_109	d__Bacteria;p__Planctomycetota;c__UBA1135;o__UBA1135;f__UBA1135;g__;s__
GH13.hmm	c_000000005527_1	0	0	0.27818	RIS_MAG_11	d__Archaea;p__Thermoplasmatota;c__MGII;o__MGII;f__MGIIA;g__UBA12002;s__
GH77.hmm	c_000000005527_3	0	0	0	RIS_MAG_11	d__Archaea;p__Thermoplasmatota;c__MGII;o__MGII;f__MGIIA;g__UBA12002;s__
GH57.hmm	c_000000005527_4	0	0	0.0651894	RIS_MAG_11	d__Archaea;p__Thermoplasmatota;c__MGII;o__MGII;f__MGIIA;g__UBA12002;s__
GH23.hmm	c_000000054075_1	0	0	0.219278	RIS_MAG_110	d__Bacteria;p__Proteobacteria;c__Gammaproteobacteria;o__Betaproteobacteriales;f__Nitrosomonadaceae;g__GCA-2721545;s__
GH103.hmm	c_000000054160_5	0	0	0	RIS_MAG_110	d__Bacteria;p__Proteobacteria;c__Gammaproteobacteria;o__Betaproteobacteriales;f__Nitrosomonadaceae;g__GCA-2721545;s__
GH3.hmm	c_000000054165_1	0	0	0	RIS_MAG_110	d__Bacteria;p__Proteobacteria;c__Gammaproteobacteria;o__Betaproteobacteriales;f__Nitrosomonadaceae;g__GCA-2721545;s__
GH23.hmm	c_000000054168_2	0	0	0	RIS_MAG_110	d__Bacteria;p__Proteobacteria;c__Gammaproteobacteria;o__Betaproteobacteriales;f__Nitrosomonadaceae;g__GCA-2721545;s__
GH31.hmm	c_000000057405_7	0	0	0	RIS_MAG_111	d__Bacteria;p__Proteobacteria;c__Gammaproteobacteria;o__Pseudomonadales;f__Porticoccaceae;g__HTCC2207;s__GCA_002313335.1
GH16.hmm	c_000000057407_20	0	0	0	RIS_MAG_111	d__Bacteria;p__Proteobacteria;c__Gammaproteobacteria;o__Pseudomonadales;f__Porticoccaceae;g__HTCC2207;s__GCA_002313335.1
GH16.hmm	c_000000057407_21	0	0	0	RIS_MAG_111	d__Bacteria;p__Proteobacteria;c__Gammaproteobacteria;o__Pseudomonadales;f__Porticoccaceae;g__HTCC2207;s__GCA_002313335.1
GH2.hmm	c_000000057445_2	0	0	0	RIS_MAG_111	d__Bacteria;p__Proteobacteria;c__Gammaproteobacteria;o__Pseudomonadales;f__Porticoccaceae;g__HTCC2207;s__GCA_002313335.1
GH2.hmm	c_000000057492_1	0	0.381718	0	RIS_MAG_111	d__Bacteria;p__Proteobacteria;c__Gammaproteobacteria;o__Pseudomonadales;f__Porticoccaceae;g__HTCC2207;s__GCA_002313335.1
GH3.hmm	c_000000057523_23	0	0	0	RIS_MAG_111	d__Bacteria;p__Proteobacteria;c__Gammaproteobacteria;o__Pseudomonadales;f__Porticoccaceae;g__HTCC2207;s__GCA_002313335.1
GH3.hmm	c_000000057529_5	0	0	0	RIS_MAG_111	d__Bacteria;p__Proteobacteria;c__Gammaproteobacteria;o__Pseudomonadales;f__Porticoccaceae;g__HTCC2207;s__GCA_002313335.1
GH103.hmm	c_000000057531_18	0	0	0	RIS_MAG_111	d__Bacteria;p__Proteobacteria;c__Gammaproteobacteria;o__Pseudomonadales;f__Porticoccaceae;g__HTCC2207;s__GCA_002313335.1
GH73.hmm	c_000000057534_2	0	0	0.154348	RIS_MAG_111	d__Bacteria;p__Proteobacteria;c__Gammaproteobacteria;o__Pseudomonadales;f__Porticoccaceae;g__HTCC2207;s__GCA_002313335.1
GH36.hmm	c_000000057550_3	0	0	0	RIS_MAG_111	d__Bacteria;p__Proteobacteria;c__Gammaproteobacteria;o__Pseudomonadales;f__Porticoccaceae;g__HTCC2207;s__GCA_002313335.1
GH42.hmm	c_000000057550_6	0	0	0	RIS_MAG_111	d__Bacteria;p__Proteobacteria;c__Gammaproteobacteria;o__Pseudomonadales;f__Porticoccaceae;g__HTCC2207;s__GCA_002313335.1
GH23.hmm	c_000000057552_1	0	0	0	RIS_MAG_111	d__Bacteria;p__Proteobacteria;c__Gammaproteobacteria;o__Pseudomonadales;f__Porticoccaceae;g__HTCC2207;s__GCA_002313335.1
GH3.hmm	c_000000057574_3	0.841693	0	0	RIS_MAG_111	d__Bacteria;p__Proteobacteria;c__Gammaproteobacteria;o__Pseudomonadales;f__Porticoccaceae;g__HTCC2207;s__GCA_002313335.1
GH23.hmm	c_000000057623_5	0	0	0	RIS_MAG_111	d__Bacteria;p__Proteobacteria;c__Gammaproteobacteria;o__Pseudomonadales;f__Porticoccaceae;g__HTCC2207;s__GCA_002313335.1
GH105.hmm	c_000000025616_10	0	0.295033	0.0866335	RIS_MAG_112	d__Bacteria;p__Proteobacteria;c__Gammaproteobacteria;o__Pseudomonadales;f__Pseudohongiellaceae;g__UBA9145;s__
GH103.hmm	c_000000025712_7	0	0.0272239	0.539597	RIS_MAG_112	d__Bacteria;p__Proteobacteria;c__Gammaproteobacteria;o__Pseudomonadales;f__Pseudohongiellaceae;g__UBA9145;s__
GH23.hmm	c_000000025752_14	0	0.0906351	0	RIS_MAG_112	d__Bacteria;p__Proteobacteria;c__Gammaproteobacteria;o__Pseudomonadales;f__Pseudohongiellaceae;g__UBA9145;s__
GH73.hmm	c_000000025839_2	0	0.593579	0.254911	RIS_MAG_112	d__Bacteria;p__Proteobacteria;c__Gammaproteobacteria;o__Pseudomonadales;f__Pseudohongiellaceae;g__UBA9145;s__
GH3.hmm	c_000000025848_4	0.526149	0.419947	0.16007	RIS_MAG_112	d__Bacteria;p__Proteobacteria;c__Gammaproteobacteria;o__Pseudomonadales;f__Pseudohongiellaceae;g__UBA9145;s__
GH23.hmm	c_000000025863_4	0	0.221899	0	RIS_MAG_112	d__Bacteria;p__Proteobacteria;c__Gammaproteobacteria;o__Pseudomonadales;f__Pseudohongiellaceae;g__UBA9145;s__
GH63.hmm	c_000000019330_8	1.02256	0.647719	0.819462	RIS_MAG_113	d__Bacteria;p__Actinobacteriota;c__Acidimicrobiia;o__Microtrichales;f__MedAcidi-G1;g__UBA9410;s__
GH2.hmm	c_000000019496_1	0	0.0399284	0.385812	RIS_MAG_113	d__Bacteria;p__Actinobacteriota;c__Acidimicrobiia;o__Microtrichales;f__MedAcidi-G1;g__UBA9410;s__
GH23.hmm	c_000000018768_229	0	0.215747	0.09927	RIS_MAG_114	d__Bacteria;p__Proteobacteria;c__Alphaproteobacteria;o__Rhodospirillales;f__Rhodospirillaceae;g__;s__
GH3.hmm	c_000000018771_59	0	0	0.170907	RIS_MAG_114	d__Bacteria;p__Proteobacteria;c__Alphaproteobacteria;o__Rhodospirillales;f__Rhodospirillaceae;g__;s__
GH13_10.hmm	c_000000045249_1	2.61942	0	0.0659507	RIS_MAG_115	d__Bacteria;p__Planctomycetota;c__Phycisphaerae;o__Phycisphaerales;f__SM1A02;g__UBA12567;s__
GH13_9.hmm	c_000000045276_1	0	0	0	RIS_MAG_115	d__Bacteria;p__Planctomycetota;c__Phycisphaerae;o__Phycisphaerales;f__SM1A02;g__UBA12567;s__
GH102.hmm	c_000000045282_7	0	0	0	RIS_MAG_115	d__Bacteria;p__Planctomycetota;c__Phycisphaerae;o__Phycisphaerales;f__SM1A02;g__UBA12567;s__
GH109.hmm	c_000000045287_5	0	0	0	RIS_MAG_115	d__Bacteria;p__Planctomycetota;c__Phycisphaerae;o__Phycisphaerales;f__SM1A02;g__UBA12567;s__
GH109.hmm	c_000000045304_2	0	0	0.0506027	RIS_MAG_115	d__Bacteria;p__Planctomycetota;c__Phycisphaerae;o__Phycisphaerales;f__SM1A02;g__UBA12567;s__
GH38.hmm	c_000000045467_1	0	0	0	RIS_MAG_115	d__Bacteria;p__Planctomycetota;c__Phycisphaerae;o__Phycisphaerales;f__SM1A02;g__UBA12567;s__
GH109.hmm	c_000000045476_2	0	0	0	RIS_MAG_115	d__Bacteria;p__Planctomycetota;c__Phycisphaerae;o__Phycisphaerales;f__SM1A02;g__UBA12567;s__
GH125.hmm	c_000000038894_14	0	0	0	RIS_MAG_116	d__Bacteria;p__Latescibacterota;c__UBA2968;o__UBA8231;f__UBA8231;g__UBA8231;s__
GH165.hmm	c_000000038907_11	0	0	0	RIS_MAG_116	d__Bacteria;p__Latescibacterota;c__UBA2968;o__UBA8231;f__UBA8231;g__UBA8231;s__
GH109.hmm	c_000000038908_2	0	0.129592	0.192645	RIS_MAG_116	d__Bacteria;p__Latescibacterota;c__UBA2968;o__UBA8231;f__UBA8231;g__UBA8231;s__
GH33.hmm	c_000000038922_12	0	0	0	RIS_MAG_116	d__Bacteria;p__Latescibacterota;c__UBA2968;o__UBA8231;f__UBA8231;g__UBA8231;s__
GH165.hmm	c_000000038922_15	0	0	0	RIS_MAG_116	d__Bacteria;p__Latescibacterota;c__UBA2968;o__UBA8231;f__UBA8231;g__UBA8231;s__
GH92.hmm	c_000000038927_8	0	0.36378	0.0300432	RIS_MAG_116	d__Bacteria;p__Latescibacterota;c__UBA2968;o__UBA8231;f__UBA8231;g__UBA8231;s__
GH165.hmm	c_000000038929_11	0	0.0960705	0	RIS_MAG_116	d__Bacteria;p__Latescibacterota;c__UBA2968;o__UBA8231;f__UBA8231;g__UBA8231;s__
GH23.hmm	c_000000038936_4	0	0.503643	0	RIS_MAG_116	d__Bacteria;p__Latescibacterota;c__UBA2968;o__UBA8231;f__UBA8231;g__UBA8231;s__
GH33.hmm	c_000000038941_19	0	0	0.335524	RIS_MAG_116	d__Bacteria;p__Latescibacterota;c__UBA2968;o__UBA8231;f__UBA8231;g__UBA8231;s__
GH99.hmm	c_000000038952_14	0	0	0	RIS_MAG_116	d__Bacteria;p__Latescibacterota;c__UBA2968;o__UBA8231;f__UBA8231;g__UBA8231;s__
GH165.hmm	c_000000038955_12	0	0.0549883	0	RIS_MAG_116	d__Bacteria;p__Latescibacterota;c__UBA2968;o__UBA8231;f__UBA8231;g__UBA8231;s__
GH23.hmm	c_000000038964_14	0	0.126486	0	RIS_MAG_116	d__Bacteria;p__Latescibacterota;c__UBA2968;o__UBA8231;f__UBA8231;g__UBA8231;s__
GH13_9.hmm	c_000000038968_1	0	0.334074	0	RIS_MAG_116	d__Bacteria;p__Latescibacterota;c__UBA2968;o__UBA8231;f__UBA8231;g__UBA8231;s__
GH165.hmm	c_000000038972_5	0	0.318676	0.170057	RIS_MAG_116	d__Bacteria;p__Latescibacterota;c__UBA2968;o__UBA8231;f__UBA8231;g__UBA8231;s__
GH33.hmm	c_000000038976_13	0	0.667291	0	RIS_MAG_116	d__Bacteria;p__Latescibacterota;c__UBA2968;o__UBA8231;f__UBA8231;g__UBA8231;s__
GH113.hmm	c_000000038978_4	0	0.172588	0	RIS_MAG_116	d__Bacteria;p__Latescibacterota;c__UBA2968;o__UBA8231;f__UBA8231;g__UBA8231;s__
GH3.hmm	c_000000038981_19	0	0	0	RIS_MAG_116	d__Bacteria;p__Latescibacterota;c__UBA2968;o__UBA8231;f__UBA8231;g__UBA8231;s__
GH16.hmm	c_000000038982_20	0	0	0	RIS_MAG_116	d__Bacteria;p__Latescibacterota;c__UBA2968;o__UBA8231;f__UBA8231;g__UBA8231;s__
GH13_9.hmm	c_000000038984_1	0	0.238649	0	RIS_MAG_116	d__Bacteria;p__Latescibacterota;c__UBA2968;o__UBA8231;f__UBA8231;g__UBA8231;s__
GH103.hmm	c_000000038988_4	0	0	0.204611	RIS_MAG_116	d__Bacteria;p__Latescibacterota;c__UBA2968;o__UBA8231;f__UBA8231;g__UBA8231;s__
GH148.hmm	c_000000038991_3	0	0.38677	0.259134	RIS_MAG_116	d__Bacteria;p__Latescibacterota;c__UBA2968;o__UBA8231;f__UBA8231;g__UBA8231;s__
GH165.hmm	c_000000039001_13	0	0.0457857	0.623909	RIS_MAG_116	d__Bacteria;p__Latescibacterota;c__UBA2968;o__UBA8231;f__UBA8231;g__UBA8231;s__
GH4.hmm	c_000000039006_2	0	0	0	RIS_MAG_116	d__Bacteria;p__Latescibacterota;c__UBA2968;o__UBA8231;f__UBA8231;g__UBA8231;s__
GH23.hmm	c_000000039008_7	0	0	0	RIS_MAG_116	d__Bacteria;p__Latescibacterota;c__UBA2968;o__UBA8231;f__UBA8231;g__UBA8231;s__
GH13_3.hmm	c_000000039013_5	0	0.104954	0	RIS_MAG_116	d__Bacteria;p__Latescibacterota;c__UBA2968;o__UBA8231;f__UBA8231;g__UBA8231;s__
GH109.hmm	c_000000039020_2	0	1.01015	0.531833	RIS_MAG_116	d__Bacteria;p__Latescibacterota;c__UBA2968;o__UBA8231;f__UBA8231;g__UBA8231;s__
GH127.hmm	c_000000039025_13	0	0.0899362	0.534779	RIS_MAG_116	d__Bacteria;p__Latescibacterota;c__UBA2968;o__UBA8231;f__UBA8231;g__UBA8231;s__
GH113.hmm	c_000000039026_5	0	0.0308639	0	RIS_MAG_116	d__Bacteria;p__Latescibacterota;c__UBA2968;o__UBA8231;f__UBA8231;g__UBA8231;s__
GH156.hmm	c_000000039035_5	0	0.253744	0	RIS_MAG_116	d__Bacteria;p__Latescibacterota;c__UBA2968;o__UBA8231;f__UBA8231;g__UBA8231;s__
GH109.hmm	c_000000039035_8	0	0.478771	0	RIS_MAG_116	d__Bacteria;p__Latescibacterota;c__UBA2968;o__UBA8231;f__UBA8231;g__UBA8231;s__
GH156.hmm	c_000000039040_7	0	0.229965	0	RIS_MAG_116	d__Bacteria;p__Latescibacterota;c__UBA2968;o__UBA8231;f__UBA8231;g__UBA8231;s__
GH109.hmm	c_000000039040_8	0	0	0	RIS_MAG_116	d__Bacteria;p__Latescibacterota;c__UBA2968;o__UBA8231;f__UBA8231;g__UBA8231;s__
GH109.hmm	c_000000039047_18	0	0.417174	0	RIS_MAG_116	d__Bacteria;p__Latescibacterota;c__UBA2968;o__UBA8231;f__UBA8231;g__UBA8231;s__
GH156.hmm	c_000000039059_10	0	0	0.0680628	RIS_MAG_116	d__Bacteria;p__Latescibacterota;c__UBA2968;o__UBA8231;f__UBA8231;g__UBA8231;s__
GH29.hmm	c_000000039071_19	0	0.52877	0	RIS_MAG_116	d__Bacteria;p__Latescibacterota;c__UBA2968;o__UBA8231;f__UBA8231;g__UBA8231;s__
GH4.hmm	c_000000039084_16	0	0.105726	0.817273	RIS_MAG_116	d__Bacteria;p__Latescibacterota;c__UBA2968;o__UBA8231;f__UBA8231;g__UBA8231;s__
GH32.hmm	c_000000039101_5	0	0	0	RIS_MAG_116	d__Bacteria;p__Latescibacterota;c__UBA2968;o__UBA8231;f__UBA8231;g__UBA8231;s__
GH109.hmm	c_000000039112_5	0	0.426159	0	RIS_MAG_116	d__Bacteria;p__Latescibacterota;c__UBA2968;o__UBA8231;f__UBA8231;g__UBA8231;s__
GH33.hmm	c_000000039159_8	0	0.508263	0.369384	RIS_MAG_116	d__Bacteria;p__Latescibacterota;c__UBA2968;o__UBA8231;f__UBA8231;g__UBA8231;s__
GH109.hmm	c_000000039168_12	0	0.520861	0	RIS_MAG_116	d__Bacteria;p__Latescibacterota;c__UBA2968;o__UBA8231;f__UBA8231;g__UBA8231;s__
GH5.hmm	c_000000039177_9	2.42188	0.201457	0.327998	RIS_MAG_116	d__Bacteria;p__Latescibacterota;c__UBA2968;o__UBA8231;f__UBA8231;g__UBA8231;s__
GH156.hmm	c_000000039188_3	1.15685	0	0.0791884	RIS_MAG_116	d__Bacteria;p__Latescibacterota;c__UBA2968;o__UBA8231;f__UBA8231;g__UBA8231;s__
GH165.hmm	c_000000039194_35	0	0.550829	0	RIS_MAG_116	d__Bacteria;p__Latescibacterota;c__UBA2968;o__UBA8231;f__UBA8231;g__UBA8231;s__
GH109.hmm	c_000000039198_10	0.657878	0	0.749345	RIS_MAG_116	d__Bacteria;p__Latescibacterota;c__UBA2968;o__UBA8231;f__UBA8231;g__UBA8231;s__
GH78.hmm	c_000000039214_29	0.415959	1.26811	1.64162	RIS_MAG_116	d__Bacteria;p__Latescibacterota;c__UBA2968;o__UBA8231;f__UBA8231;g__UBA8231;s__
GH165.hmm	c_000000039218_4	0	0	0.0833683	RIS_MAG_116	d__Bacteria;p__Latescibacterota;c__UBA2968;o__UBA8231;f__UBA8231;g__UBA8231;s__
GH123.hmm	c_000000039220_9	0	0.343101	1.79013	RIS_MAG_116	d__Bacteria;p__Latescibacterota;c__UBA2968;o__UBA8231;f__UBA8231;g__UBA8231;s__
GH20.hmm	c_000000039239_6	2.45698	0.930644	0.520828	RIS_MAG_116	d__Bacteria;p__Latescibacterota;c__UBA2968;o__UBA8231;f__UBA8231;g__UBA8231;s__
GH4.hmm	c_000000039239_7	0	0.27575	0	RIS_MAG_116	d__Bacteria;p__Latescibacterota;c__UBA2968;o__UBA8231;f__UBA8231;g__UBA8231;s__
GH33.hmm	c_000000039239_8	0	0.490271	0	RIS_MAG_116	d__Bacteria;p__Latescibacterota;c__UBA2968;o__UBA8231;f__UBA8231;g__UBA8231;s__
GH109.hmm	c_000000039260_7	0	0	0	RIS_MAG_116	d__Bacteria;p__Latescibacterota;c__UBA2968;o__UBA8231;f__UBA8231;g__UBA8231;s__
GH116.hmm	c_000000039261_6	0	0.0774835	0.435136	RIS_MAG_116	d__Bacteria;p__Latescibacterota;c__UBA2968;o__UBA8231;f__UBA8231;g__UBA8231;s__
GH109.hmm	c_000000039263_5	0	0	0	RIS_MAG_116	d__Bacteria;p__Latescibacterota;c__UBA2968;o__UBA8231;f__UBA8231;g__UBA8231;s__
GH156.hmm	c_000000039268_2	0	0.0304399	0.0402227	RIS_MAG_116	d__Bacteria;p__Latescibacterota;c__UBA2968;o__UBA8231;f__UBA8231;g__UBA8231;s__
GH33.hmm	c_000000039273_1	0	0.0774835	0	RIS_MAG_116	d__Bacteria;p__Latescibacterota;c__UBA2968;o__UBA8231;f__UBA8231;g__UBA8231;s__
GH33.hmm	c_000000039273_4	0	0	0	RIS_MAG_116	d__Bacteria;p__Latescibacterota;c__UBA2968;o__UBA8231;f__UBA8231;g__UBA8231;s__
GH109.hmm	c_000000039285_5	0	0	0	RIS_MAG_116	d__Bacteria;p__Latescibacterota;c__UBA2968;o__UBA8231;f__UBA8231;g__UBA8231;s__
GH109.hmm	c_000000039287_30	0	0.219099	0.279173	RIS_MAG_116	d__Bacteria;p__Latescibacterota;c__UBA2968;o__UBA8231;f__UBA8231;g__UBA8231;s__
GH33.hmm	c_000000039289_26	0	0.455348	0	RIS_MAG_116	d__Bacteria;p__Latescibacterota;c__UBA2968;o__UBA8231;f__UBA8231;g__UBA8231;s__
GH123.hmm	c_000000039296_8	0	0.260199	0	RIS_MAG_116	d__Bacteria;p__Latescibacterota;c__UBA2968;o__UBA8231;f__UBA8231;g__UBA8231;s__
GH33.hmm	c_000000039297_13	0	0.0886411	0	RIS_MAG_116	d__Bacteria;p__Latescibacterota;c__UBA2968;o__UBA8231;f__UBA8231;g__UBA8231;s__
GH73.hmm	c_000000039310_35	0	0.0540494	0	RIS_MAG_116	d__Bacteria;p__Latescibacterota;c__UBA2968;o__UBA8231;f__UBA8231;g__UBA8231;s__
GH88.hmm	c_000000039315_11	0	0.265537	0.0239233	RIS_MAG_116	d__Bacteria;p__Latescibacterota;c__UBA2968;o__UBA8231;f__UBA8231;g__UBA8231;s__
GH4.hmm	c_000000039337_21	0	0	0	RIS_MAG_116	d__Bacteria;p__Latescibacterota;c__UBA2968;o__UBA8231;f__UBA8231;g__UBA8231;s__
GH133.hmm	c_000000039338_6	0	0.149507	0	RIS_MAG_116	d__Bacteria;p__Latescibacterota;c__UBA2968;o__UBA8231;f__UBA8231;g__UBA8231;s__
GH3.hmm	c_000000055878_2	0	0.758462	0.294128	RIS_MAG_117	d__Bacteria;p__Proteobacteria;c__Alphaproteobacteria;o__Rhodobacterales;f__Rhodobacteraceae;g__GCA-002712045;s__
GH103.hmm	c_000000055947_2	0	0.169421	0	RIS_MAG_117	d__Bacteria;p__Proteobacteria;c__Alphaproteobacteria;o__Rhodobacterales;f__Rhodobacteraceae;g__GCA-002712045;s__
GH109.hmm	c_000000029911_10	1.83403	0.38848	0.133912	RIS_MAG_118	d__Bacteria;p__Chloroflexota;c__Dehalococcoidia;o__UBA3495;f__UBA3495;g__UBA9611;s__
GH105.hmm	c_000000030442_2	0	0	0.106893	RIS_MAG_118	d__Bacteria;p__Chloroflexota;c__Dehalococcoidia;o__UBA3495;f__UBA3495;g__UBA9611;s__
GH15.hmm	c_000000030778_2	0	0	0.437884	RIS_MAG_118	d__Bacteria;p__Chloroflexota;c__Dehalococcoidia;o__UBA3495;f__UBA3495;g__UBA9611;s__
GH23.hmm	c_000000029476_2	0	0.654256	0.752969	RIS_MAG_119	d__Bacteria;p__Proteobacteria;c__Gammaproteobacteria;o__Pseudomonadales;f__HTCC2089;g__;s__
GH73.hmm	c_000000029515_10	0	0.324613	1.07234	RIS_MAG_119	d__Bacteria;p__Proteobacteria;c__Gammaproteobacteria;o__Pseudomonadales;f__HTCC2089;g__;s__
GH20.hmm	c_000000029533_40	0	0.542258	0.214958	RIS_MAG_119	d__Bacteria;p__Proteobacteria;c__Gammaproteobacteria;o__Pseudomonadales;f__HTCC2089;g__;s__
GH109.hmm	c_000000029596_3	0	0.37454	1.08261	RIS_MAG_119	d__Bacteria;p__Proteobacteria;c__Gammaproteobacteria;o__Pseudomonadales;f__HTCC2089;g__;s__
GH103.hmm	c_000000029606_3	0	0.274581	0.368161	RIS_MAG_119	d__Bacteria;p__Proteobacteria;c__Gammaproteobacteria;o__Pseudomonadales;f__HTCC2089;g__;s__
GH103.hmm	c_000000029607_17	3.60693	0.74318	0	RIS_MAG_119	d__Bacteria;p__Proteobacteria;c__Gammaproteobacteria;o__Pseudomonadales;f__HTCC2089;g__;s__
GH95.hmm	c_000000018211_3	0	0.11677	0	RIS_MAG_120	d__Bacteria;p__Planctomycetota;c__Planctomycetes;o__Pirellulales;f__UBA7805;g__;s__
GH109.hmm	c_000000018214_4	0	0	0	RIS_MAG_120	d__Bacteria;p__Planctomycetota;c__Planctomycetes;o__Pirellulales;f__UBA7805;g__;s__
GH13_9.hmm	c_000000018229_2	0	0.165375	0	RIS_MAG_120	d__Bacteria;p__Planctomycetota;c__Planctomycetes;o__Pirellulales;f__UBA7805;g__;s__
GH88.hmm	c_000000018242_4	0	0	0	RIS_MAG_120	d__Bacteria;p__Planctomycetota;c__Planctomycetes;o__Pirellulales;f__UBA7805;g__;s__
GH10.hmm	c_000000018251_11	0	0	0	RIS_MAG_120	d__Bacteria;p__Planctomycetota;c__Planctomycetes;o__Pirellulales;f__UBA7805;g__;s__
GH109.hmm	c_000000018256_24	0	0.175875	0	RIS_MAG_120	d__Bacteria;p__Planctomycetota;c__Planctomycetes;o__Pirellulales;f__UBA7805;g__;s__
GH62.hmm	c_000000018266_26	0	0	0	RIS_MAG_120	d__Bacteria;p__Planctomycetota;c__Planctomycetes;o__Pirellulales;f__UBA7805;g__;s__
GH2.hmm	c_000000018283_7	0	0	0	RIS_MAG_120	d__Bacteria;p__Planctomycetota;c__Planctomycetes;o__Pirellulales;f__UBA7805;g__;s__
GH127.hmm	c_000000018306_3	0	0	0.276144	RIS_MAG_120	d__Bacteria;p__Planctomycetota;c__Planctomycetes;o__Pirellulales;f__UBA7805;g__;s__
GH109.hmm	c_000000018307_5	0	0	0	RIS_MAG_120	d__Bacteria;p__Planctomycetota;c__Planctomycetes;o__Pirellulales;f__UBA7805;g__;s__
GH109.hmm	c_000000018308_5	0	0	0	RIS_MAG_120	d__Bacteria;p__Planctomycetota;c__Planctomycetes;o__Pirellulales;f__UBA7805;g__;s__
GH13_18.hmm	c_000000018310_14	0	0	0.478258	RIS_MAG_120	d__Bacteria;p__Planctomycetota;c__Planctomycetes;o__Pirellulales;f__UBA7805;g__;s__
GH57.hmm	c_000000018311_21	0	0.0919513	0	RIS_MAG_120	d__Bacteria;p__Planctomycetota;c__Planctomycetes;o__Pirellulales;f__UBA7805;g__;s__
GH109.hmm	c_000000018322_10	0	0	0	RIS_MAG_120	d__Bacteria;p__Planctomycetota;c__Planctomycetes;o__Pirellulales;f__UBA7805;g__;s__
GH2.hmm	c_000000018327_15	0	0	0	RIS_MAG_120	d__Bacteria;p__Planctomycetota;c__Planctomycetes;o__Pirellulales;f__UBA7805;g__;s__
GH109.hmm	c_000000018327_2	0	0	0	RIS_MAG_120	d__Bacteria;p__Planctomycetota;c__Planctomycetes;o__Pirellulales;f__UBA7805;g__;s__
GH2.hmm	c_000000018327_33	0	0	0	RIS_MAG_120	d__Bacteria;p__Planctomycetota;c__Planctomycetes;o__Pirellulales;f__UBA7805;g__;s__
GH109.hmm	c_000000018330_8	0	0	0	RIS_MAG_120	d__Bacteria;p__Planctomycetota;c__Planctomycetes;o__Pirellulales;f__UBA7805;g__;s__
GH109.hmm	c_000000055232_2	0	0.86322	1.03424	RIS_MAG_121	d__Bacteria;p__Planctomycetota;c__UBA1135;o__UBA1135;f__GCA-002686595;g__;s__
GH109.hmm	c_000000055232_4	0	0	0.187021	RIS_MAG_121	d__Bacteria;p__Planctomycetota;c__UBA1135;o__UBA1135;f__GCA-002686595;g__;s__
GH13_9.hmm	c_000000055249_20	0	0.173836	0.217219	RIS_MAG_121	d__Bacteria;p__Planctomycetota;c__UBA1135;o__UBA1135;f__GCA-002686595;g__;s__
GH109.hmm	c_000000055253_2	0	0	0	RIS_MAG_121	d__Bacteria;p__Planctomycetota;c__UBA1135;o__UBA1135;f__GCA-002686595;g__;s__
GH149.hmm	c_000000055254_3	0	0.126833	0	RIS_MAG_121	d__Bacteria;p__Planctomycetota;c__UBA1135;o__UBA1135;f__GCA-002686595;g__;s__
GH113.hmm	c_000000055393_2	1.99743	0.0430018	0.333827	RIS_MAG_121	d__Bacteria;p__Planctomycetota;c__UBA1135;o__UBA1135;f__GCA-002686595;g__;s__
GH109.hmm	c_000000055572_6	0	0	0	RIS_MAG_121	d__Bacteria;p__Planctomycetota;c__UBA1135;o__UBA1135;f__GCA-002686595;g__;s__
GH102.hmm	c_000000055595_3	0	0	0	RIS_MAG_121	d__Bacteria;p__Planctomycetota;c__UBA1135;o__UBA1135;f__GCA-002686595;g__;s__
GH5_5.hmm	c_000000055641_1	0	0.414764	0	RIS_MAG_121	d__Bacteria;p__Planctomycetota;c__UBA1135;o__UBA1135;f__GCA-002686595;g__;s__
GH109.hmm	c_000000055646_4	0	0.155693	0.450032	RIS_MAG_121	d__Bacteria;p__Planctomycetota;c__UBA1135;o__UBA1135;f__GCA-002686595;g__;s__
GH109.hmm	c_000000028663_2	0.829897	0.6073	0.0491311	RIS_MAG_122	d__Bacteria;p__Planctomycetota;c__Planctomycetes;o__Pirellulales;f__Pirellulaceae;g__;s__
GH109.hmm	c_000000028663_3	0	0	0	RIS_MAG_122	d__Bacteria;p__Planctomycetota;c__Planctomycetes;o__Pirellulales;f__Pirellulaceae;g__;s__
GH109.hmm	c_000000028703_2	0	0.219719	0	RIS_MAG_122	d__Bacteria;p__Planctomycetota;c__Planctomycetes;o__Pirellulales;f__Pirellulaceae;g__;s__
GH165.hmm	c_000000028732_2	0	0.108204	0.321703	RIS_MAG_122	d__Bacteria;p__Planctomycetota;c__Planctomycetes;o__Pirellulales;f__Pirellulaceae;g__;s__
GH117.hmm	c_000000028746_1	0	0	0	RIS_MAG_122	d__Bacteria;p__Planctomycetota;c__Planctomycetes;o__Pirellulales;f__Pirellulaceae;g__;s__
GH33.hmm	c_000000028837_3	0	0.0903272	0.0895173	RIS_MAG_122	d__Bacteria;p__Planctomycetota;c__Planctomycetes;o__Pirellulales;f__Pirellulaceae;g__;s__
GH165.hmm	c_000000028868_1	0	0	0	RIS_MAG_122	d__Bacteria;p__Planctomycetota;c__Planctomycetes;o__Pirellulales;f__Pirellulaceae;g__;s__
GH109.hmm	c_000000028911_2	1.28614	0	0	RIS_MAG_122	d__Bacteria;p__Planctomycetota;c__Planctomycetes;o__Pirellulales;f__Pirellulaceae;g__;s__
GH109.hmm	c_000000029117_2	9.98779	0.71894	1.92793	RIS_MAG_122	d__Bacteria;p__Planctomycetota;c__Planctomycetes;o__Pirellulales;f__Pirellulaceae;g__;s__
GH165.hmm	c_000000029256_2	1.19206	0.235247	0	RIS_MAG_122	d__Bacteria;p__Planctomycetota;c__Planctomycetes;o__Pirellulales;f__Pirellulaceae;g__;s__
GH109.hmm	c_000000029313_1	0	0.104039	0.2191	RIS_MAG_122	d__Bacteria;p__Planctomycetota;c__Planctomycetes;o__Pirellulales;f__Pirellulaceae;g__;s__
GH109.hmm	c_000000029428_3	0	0.363283	0.450032	RIS_MAG_122	d__Bacteria;p__Planctomycetota;c__Planctomycetes;o__Pirellulales;f__Pirellulaceae;g__;s__
GH3.hmm	c_000000018089_3	0	0	0.177479	RIS_MAG_123	d__Bacteria;p__Marinisomatota;c__Marinisomatia;o__Marinisomatales;f__UBA8229;g__GCA-2722105;s__
GH13_14.hmm	c_000000018114_3	0	0	0	RIS_MAG_123	d__Bacteria;p__Marinisomatota;c__Marinisomatia;o__Marinisomatales;f__UBA8229;g__GCA-2722105;s__
GH38.hmm	c_000000018185_1	0	0.160323	0.105924	RIS_MAG_123	d__Bacteria;p__Marinisomatota;c__Marinisomatia;o__Marinisomatales;f__UBA8229;g__GCA-2722105;s__
GH3.hmm	c_000000036019_2	0	0	0	RIS_MAG_124	d__Bacteria;p__Actinobacteriota;c__Acidimicrobiia;o__Microtrichales;f__UBA11606;g__;s__
GH23.hmm	c_000000036105_4	0	0	0	RIS_MAG_124	d__Bacteria;p__Actinobacteriota;c__Acidimicrobiia;o__Microtrichales;f__UBA11606;g__;s__
GH1.hmm	c_000000036235_6	0	0	0	RIS_MAG_124	d__Bacteria;p__Actinobacteriota;c__Acidimicrobiia;o__Microtrichales;f__UBA11606;g__;s__
GH3.hmm	c_000000036244_6	0	0	0	RIS_MAG_124	d__Bacteria;p__Actinobacteriota;c__Acidimicrobiia;o__Microtrichales;f__UBA11606;g__;s__
GH23.hmm	c_000000036250_1	0	0	0	RIS_MAG_124	d__Bacteria;p__Actinobacteriota;c__Acidimicrobiia;o__Microtrichales;f__UBA11606;g__;s__
GH63.hmm	c_000000021843_7	0	0	0	RIS_MAG_125	d__Bacteria;p__Actinobacteriota;c__Acidimicrobiia;o__Microtrichales;f__MedAcidi-G1;g__UBA9410;s__
GH33.hmm	c_000000033386_23	0	0	0.150422	RIS_MAG_126	d__Bacteria;p__Planctomycetota;c__UBA1135;o__UBA2386;f__UBA2386;g__GCA-2684655;s__
GH5_5.hmm	c_000000033414_30	0	1.14873	0.216157	RIS_MAG_126	d__Bacteria;p__Planctomycetota;c__UBA1135;o__UBA2386;f__UBA2386;g__GCA-2684655;s__
GH5_5.hmm	c_000000033414_31	0	0	0.178549	RIS_MAG_126	d__Bacteria;p__Planctomycetota;c__UBA1135;o__UBA2386;f__UBA2386;g__GCA-2684655;s__
GH109.hmm	c_000000033456_27	0	0.119857	1.53098	RIS_MAG_126	d__Bacteria;p__Planctomycetota;c__UBA1135;o__UBA2386;f__UBA2386;g__GCA-2684655;s__
GH33.hmm	c_000000033461_9	0	0	0	RIS_MAG_126	d__Bacteria;p__Planctomycetota;c__UBA1135;o__UBA2386;f__UBA2386;g__GCA-2684655;s__
GH109.hmm	c_000000033465_10	0	0.0737038	0.243477	RIS_MAG_126	d__Bacteria;p__Planctomycetota;c__UBA1135;o__UBA2386;f__UBA2386;g__GCA-2684655;s__
GH33.hmm	c_000000033468_5	0	0.119708	0	RIS_MAG_126	d__Bacteria;p__Planctomycetota;c__UBA1135;o__UBA2386;f__UBA2386;g__GCA-2684655;s__
GH109.hmm	c_000000033534_5	0	0	0	RIS_MAG_126	d__Bacteria;p__Planctomycetota;c__UBA1135;o__UBA2386;f__UBA2386;g__GCA-2684655;s__
GH3.hmm	c_000000033539_1	0	0	0	RIS_MAG_126	d__Bacteria;p__Planctomycetota;c__UBA1135;o__UBA2386;f__UBA2386;g__GCA-2684655;s__
GH29.hmm	c_000000033572_21	0	0.152014	0.133912	RIS_MAG_126	d__Bacteria;p__Planctomycetota;c__UBA1135;o__UBA2386;f__UBA2386;g__GCA-2684655;s__
GH95.hmm	c_000000033576_1	0	0.058419	0.289476	RIS_MAG_126	d__Bacteria;p__Planctomycetota;c__UBA1135;o__UBA2386;f__UBA2386;g__GCA-2684655;s__
GH51.hmm	c_000000033602_6	0	0	0.339406	RIS_MAG_126	d__Bacteria;p__Planctomycetota;c__UBA1135;o__UBA2386;f__UBA2386;g__GCA-2684655;s__
GH109.hmm	c_000000033637_2	0	0	0	RIS_MAG_126	d__Bacteria;p__Planctomycetota;c__UBA1135;o__UBA2386;f__UBA2386;g__GCA-2684655;s__
GH33.hmm	c_000000033659_1	0	0	0	RIS_MAG_126	d__Bacteria;p__Planctomycetota;c__UBA1135;o__UBA2386;f__UBA2386;g__GCA-2684655;s__
GH142.hmm	c_000000033668_14	0	0.404275	0.460006	RIS_MAG_126	d__Bacteria;p__Planctomycetota;c__UBA1135;o__UBA2386;f__UBA2386;g__GCA-2684655;s__
GH57.hmm	c_000000033687_12	0	0.117874	0	RIS_MAG_126	d__Bacteria;p__Planctomycetota;c__UBA1135;o__UBA2386;f__UBA2386;g__GCA-2684655;s__
GH133.hmm	c_000000033687_13	0	0.340651	0	RIS_MAG_126	d__Bacteria;p__Planctomycetota;c__UBA1135;o__UBA2386;f__UBA2386;g__GCA-2684655;s__
GH103.hmm	c_000000057909_2	0	0	1.43443	RIS_MAG_127	d__Bacteria;p__Proteobacteria;c__Gammaproteobacteria;o__Ga0077536;f__Ga0077536;g__;s__
GH23.hmm	c_000000057937_3	0	0	0	RIS_MAG_127	d__Bacteria;p__Proteobacteria;c__Gammaproteobacteria;o__Ga0077536;f__Ga0077536;g__;s__
GH3.hmm	c_000000058079_4	0	0	0.279964	RIS_MAG_127	d__Bacteria;p__Proteobacteria;c__Gammaproteobacteria;o__Ga0077536;f__Ga0077536;g__;s__
GH23.hmm	c_000000058101_2	0	0.850208	0	RIS_MAG_127	d__Bacteria;p__Proteobacteria;c__Gammaproteobacteria;o__Ga0077536;f__Ga0077536;g__;s__
GH23.hmm	c_000000058168_7	0	0	0	RIS_MAG_127	d__Bacteria;p__Proteobacteria;c__Gammaproteobacteria;o__Ga0077536;f__Ga0077536;g__;s__
GH23.hmm	c_000000058188_4	0	0	0	RIS_MAG_127	d__Bacteria;p__Proteobacteria;c__Gammaproteobacteria;o__Ga0077536;f__Ga0077536;g__;s__
GH109.hmm	c_000000017638_2	3.24439	0.59758	0.838982	RIS_MAG_128	d__Bacteria;p__Verrucomicrobiota;c__Verrucomicrobiae;o__Pedosphaerales;f__UBA1096;g__UBA1096;s__
GH33.hmm	c_000000017638_5	0	0.266634	1.2625	RIS_MAG_128	d__Bacteria;p__Verrucomicrobiota;c__Verrucomicrobiae;o__Pedosphaerales;f__UBA1096;g__UBA1096;s__
GH109.hmm	c_000000017639_3	1.45456	0.5741	1.40816	RIS_MAG_128	d__Bacteria;p__Verrucomicrobiota;c__Verrucomicrobiae;o__Pedosphaerales;f__UBA1096;g__UBA1096;s__
GH109.hmm	c_000000017715_4	1.87424	1.07308	0.32151	RIS_MAG_128	d__Bacteria;p__Verrucomicrobiota;c__Verrucomicrobiae;o__Pedosphaerales;f__UBA1096;g__UBA1096;s__
GH140.hmm	c_000000017716_5	3.42353	0.675618	1.59355	RIS_MAG_128	d__Bacteria;p__Verrucomicrobiota;c__Verrucomicrobiae;o__Pedosphaerales;f__UBA1096;g__UBA1096;s__
GH109.hmm	c_000000017752_2	0	0.258278	0.435136	RIS_MAG_128	d__Bacteria;p__Verrucomicrobiota;c__Verrucomicrobiae;o__Pedosphaerales;f__UBA1096;g__UBA1096;s__
GH33.hmm	c_000000017765_3	7.87019	2.12417	0.540505	RIS_MAG_128	d__Bacteria;p__Verrucomicrobiota;c__Verrucomicrobiae;o__Pedosphaerales;f__UBA1096;g__UBA1096;s__
GH109.hmm	c_000000017828_2	3.38688	0.979117	1.41252	RIS_MAG_128	d__Bacteria;p__Verrucomicrobiota;c__Verrucomicrobiae;o__Pedosphaerales;f__UBA1096;g__UBA1096;s__
GH23.hmm	c_000000017841_4	1.19229	0.359356	0.890335	RIS_MAG_128	d__Bacteria;p__Verrucomicrobiota;c__Verrucomicrobiae;o__Pedosphaerales;f__UBA1096;g__UBA1096;s__
GH133.hmm	c_000000017845_3	0.013791	0.0533432	0.256772	RIS_MAG_128	d__Bacteria;p__Verrucomicrobiota;c__Verrucomicrobiae;o__Pedosphaerales;f__UBA1096;g__UBA1096;s__
GH109.hmm	c_000000017860_4	1.48616	0.392217	1.06893	RIS_MAG_128	d__Bacteria;p__Verrucomicrobiota;c__Verrucomicrobiae;o__Pedosphaerales;f__UBA1096;g__UBA1096;s__
GH13_9.hmm	c_000000017879_7	0.0466328	0.249088	0	RIS_MAG_128	d__Bacteria;p__Verrucomicrobiota;c__Verrucomicrobiae;o__Pedosphaerales;f__UBA1096;g__UBA1096;s__
GH109.hmm	c_000000017919_4	26.1095	10.6185	12.1119	RIS_MAG_128	d__Bacteria;p__Verrucomicrobiota;c__Verrucomicrobiae;o__Pedosphaerales;f__UBA1096;g__UBA1096;s__
GH109.hmm	c_000000017939_5	3.17698	0.148191	0.203348	RIS_MAG_128	d__Bacteria;p__Verrucomicrobiota;c__Verrucomicrobiae;o__Pedosphaerales;f__UBA1096;g__UBA1096;s__
GH13_3.hmm	c_000000017989_1	0.620808	0.0771836	0.0849907	RIS_MAG_128	d__Bacteria;p__Verrucomicrobiota;c__Verrucomicrobiae;o__Pedosphaerales;f__UBA1096;g__UBA1096;s__
GH33.hmm	c_000000017990_2	0	0	0	RIS_MAG_128	d__Bacteria;p__Verrucomicrobiota;c__Verrucomicrobiae;o__Pedosphaerales;f__UBA1096;g__UBA1096;s__
GH133.hmm	c_000000018025_3	0	0.25577	0.459127	RIS_MAG_128	d__Bacteria;p__Verrucomicrobiota;c__Verrucomicrobiae;o__Pedosphaerales;f__UBA1096;g__UBA1096;s__
GH13_3.hmm	c_000000018025_3	0	0.25577	0.459127	RIS_MAG_128	d__Bacteria;p__Verrucomicrobiota;c__Verrucomicrobiae;o__Pedosphaerales;f__UBA1096;g__UBA1096;s__
GH33.hmm	c_000000018029_3	0.918048	0.507283	0.555655	RIS_MAG_128	d__Bacteria;p__Verrucomicrobiota;c__Verrucomicrobiae;o__Pedosphaerales;f__UBA1096;g__UBA1096;s__
GH163.hmm	c_000000049616_3	0	0	0	RIS_MAG_129	d__Bacteria;p__Myxococcota;c__UBA796;o__UBA796;f__GCA-2862545;g__;s__
GH3.hmm	c_000000049734_8	0	0	0	RIS_MAG_129	d__Bacteria;p__Myxococcota;c__UBA796;o__UBA796;f__GCA-2862545;g__;s__
GH3.hmm	c_000000049747_1	0	0	0	RIS_MAG_129	d__Bacteria;p__Myxococcota;c__UBA796;o__UBA796;f__GCA-2862545;g__;s__
GH23.hmm	c_000000049773_8	0	0	0.158134	RIS_MAG_129	d__Bacteria;p__Myxococcota;c__UBA796;o__UBA796;f__GCA-2862545;g__;s__
GH73.hmm	c_000000049803_4	0	1.37897	0.143853	RIS_MAG_129	d__Bacteria;p__Myxococcota;c__UBA796;o__UBA796;f__GCA-2862545;g__;s__
GH77.hmm	c_000000049816_3	0	0.113993	0	RIS_MAG_129	d__Bacteria;p__Myxococcota;c__UBA796;o__UBA796;f__GCA-2862545;g__;s__
GH13_11.hmm	c_000000049819_19	0	0.214109	0.0265237	RIS_MAG_129	d__Bacteria;p__Myxococcota;c__UBA796;o__UBA796;f__GCA-2862545;g__;s__
GH13.hmm	c_000000049819_20	0	0.112299	0	RIS_MAG_129	d__Bacteria;p__Myxococcota;c__UBA796;o__UBA796;f__GCA-2862545;g__;s__
GH13.hmm	c_000000049819_7	0	0	0	RIS_MAG_129	d__Bacteria;p__Myxococcota;c__UBA796;o__UBA796;f__GCA-2862545;g__;s__
GH23.hmm	c_000000049866_1	0	0.144649	0	RIS_MAG_129	d__Bacteria;p__Myxococcota;c__UBA796;o__UBA796;f__GCA-2862545;g__;s__
GH114.hmm	c_000000049872_3	0	0.202377	0	RIS_MAG_129	d__Bacteria;p__Myxococcota;c__UBA796;o__UBA796;f__GCA-2862545;g__;s__
GH23.hmm	c_000000049915_4	0	0	0.161984	RIS_MAG_129	d__Bacteria;p__Myxococcota;c__UBA796;o__UBA796;f__GCA-2862545;g__;s__
GH38.hmm	c_000000005895_17	0.989031	0.0803685	0.0477887	RIS_MAG_13	d__Archaea;p__Thermoplasmatota;c__MGII;o__MGII;f__MGIIB;g__;s__
GH13.hmm	c_000000005924_61	0	0.0359745	0.122235	RIS_MAG_13	d__Archaea;p__Thermoplasmatota;c__MGII;o__MGII;f__MGIIB;g__;s__
GH77.hmm	c_000000005924_65	0	0	0	RIS_MAG_13	d__Archaea;p__Thermoplasmatota;c__MGII;o__MGII;f__MGIIB;g__;s__
GH57.hmm	c_000000005924_66	0	0.0225665	0.160276	RIS_MAG_13	d__Archaea;p__Thermoplasmatota;c__MGII;o__MGII;f__MGIIB;g__;s__
GH33.hmm	c_000000057048_2	0	0.016587	0.224657	RIS_MAG_130	d__Bacteria;p__Planctomycetota;c__UBA1135;o__UBA1135;f__GCA-002686595;g__GCA-2720975;s__
GH109.hmm	c_000000057057_1	0	0	0	RIS_MAG_130	d__Bacteria;p__Planctomycetota;c__UBA1135;o__UBA1135;f__GCA-002686595;g__GCA-2720975;s__
GH51.hmm	c_000000057067_17	0	0.0478279	0.426592	RIS_MAG_130	d__Bacteria;p__Planctomycetota;c__UBA1135;o__UBA1135;f__GCA-002686595;g__GCA-2720975;s__
GH5_5.hmm	c_000000057069_5	0	0.623815	1.05981	RIS_MAG_130	d__Bacteria;p__Planctomycetota;c__UBA1135;o__UBA1135;f__GCA-002686595;g__GCA-2720975;s__
GH109.hmm	c_000000057131_1	0	0	0.0217873	RIS_MAG_130	d__Bacteria;p__Planctomycetota;c__UBA1135;o__UBA1135;f__GCA-002686595;g__GCA-2720975;s__
GH109.hmm	c_000000057197_5	0.600363	0.309625	1.11781	RIS_MAG_130	d__Bacteria;p__Planctomycetota;c__UBA1135;o__UBA1135;f__GCA-002686595;g__GCA-2720975;s__
GH102.hmm	c_000000057281_4	0	0.0563875	0	RIS_MAG_130	d__Bacteria;p__Planctomycetota;c__UBA1135;o__UBA1135;f__GCA-002686595;g__GCA-2720975;s__
GH23.hmm	c_000000057292_2	0	0	0	RIS_MAG_130	d__Bacteria;p__Planctomycetota;c__UBA1135;o__UBA1135;f__GCA-002686595;g__GCA-2720975;s__
GH109.hmm	c_000000057296_2	0	0	1.36087	RIS_MAG_130	d__Bacteria;p__Planctomycetota;c__UBA1135;o__UBA1135;f__GCA-002686595;g__GCA-2720975;s__
GH109.hmm	c_000000057310_5	0	0.493294	1.86774	RIS_MAG_130	d__Bacteria;p__Planctomycetota;c__UBA1135;o__UBA1135;f__GCA-002686595;g__GCA-2720975;s__
GH109.hmm	c_000000057310_7	0	0	0.586353	RIS_MAG_130	d__Bacteria;p__Planctomycetota;c__UBA1135;o__UBA1135;f__GCA-002686595;g__GCA-2720975;s__
GH3.hmm	c_000000043500_10	0	0	0	RIS_MAG_131	d__Bacteria;p__Proteobacteria;c__Gammaproteobacteria;o__Pseudomonadales;f__Halieaceae;g__;s__
GH79.hmm	c_000000043500_9	0	0	0	RIS_MAG_131	d__Bacteria;p__Proteobacteria;c__Gammaproteobacteria;o__Pseudomonadales;f__Halieaceae;g__;s__
GH23.hmm	c_000000043532_8	0	0	0	RIS_MAG_131	d__Bacteria;p__Proteobacteria;c__Gammaproteobacteria;o__Pseudomonadales;f__Halieaceae;g__;s__
GH23.hmm	c_000000043544_5	0	0	0.0493519	RIS_MAG_131	d__Bacteria;p__Proteobacteria;c__Gammaproteobacteria;o__Pseudomonadales;f__Halieaceae;g__;s__
GH23.hmm	c_000000043574_14	0	0	0	RIS_MAG_131	d__Bacteria;p__Proteobacteria;c__Gammaproteobacteria;o__Pseudomonadales;f__Halieaceae;g__;s__
GH84.hmm	c_000000043613_2	0	0.18727	0	RIS_MAG_131	d__Bacteria;p__Proteobacteria;c__Gammaproteobacteria;o__Pseudomonadales;f__Halieaceae;g__;s__
GH103.hmm	c_000000043631_14	0	0	0	RIS_MAG_131	d__Bacteria;p__Proteobacteria;c__Gammaproteobacteria;o__Pseudomonadales;f__Halieaceae;g__;s__
GH5_13.hmm	c_000000043637_17	4.4834	0	0.188859	RIS_MAG_131	d__Bacteria;p__Proteobacteria;c__Gammaproteobacteria;o__Pseudomonadales;f__Halieaceae;g__;s__
GH23.hmm	c_000000043660_12	0	0	0	RIS_MAG_131	d__Bacteria;p__Proteobacteria;c__Gammaproteobacteria;o__Pseudomonadales;f__Halieaceae;g__;s__
GH23.hmm	c_000000043669_1	0	0.0555395	0	RIS_MAG_131	d__Bacteria;p__Proteobacteria;c__Gammaproteobacteria;o__Pseudomonadales;f__Halieaceae;g__;s__
GH51.hmm	c_000000043680_15	0	0	0	RIS_MAG_131	d__Bacteria;p__Proteobacteria;c__Gammaproteobacteria;o__Pseudomonadales;f__Halieaceae;g__;s__
GH3.hmm	c_000000033951_2	0	0	0	RIS_MAG_132	d__Bacteria;p__Chloroflexota;c__Dehalococcoidia;o__UBA2979;f__;g__;s__
GH3.hmm	c_000000033973_1	0	0	0.0509944	RIS_MAG_132	d__Bacteria;p__Chloroflexota;c__Dehalococcoidia;o__UBA2979;f__;g__;s__
GH23.hmm	c_000000034085_7	0	0	0	RIS_MAG_132	d__Bacteria;p__Chloroflexota;c__Dehalococcoidia;o__UBA2979;f__;g__;s__
GH43_28.hmm	c_000000041977_10	0	0.521827	0.172383	RIS_MAG_133	d__Bacteria;p__Hydrogenedentota;c__Hydrogenedentia;o__Hydrogenedentiales;f__;g__;s__
GH4.hmm	c_000000041977_8	0	0	0	RIS_MAG_133	d__Bacteria;p__Hydrogenedentota;c__Hydrogenedentia;o__Hydrogenedentiales;f__;g__;s__
GH43_5.hmm	c_000000042012_12	0	0	0	RIS_MAG_133	d__Bacteria;p__Hydrogenedentota;c__Hydrogenedentia;o__Hydrogenedentiales;f__;g__;s__
GH29.hmm	c_000000042023_4	0	0	0	RIS_MAG_133	d__Bacteria;p__Hydrogenedentota;c__Hydrogenedentia;o__Hydrogenedentiales;f__;g__;s__
GH43_28.hmm	c_000000042035_6	0	0	0	RIS_MAG_133	d__Bacteria;p__Hydrogenedentota;c__Hydrogenedentia;o__Hydrogenedentiales;f__;g__;s__
GH109.hmm	c_000000042035_8	0	0	0	RIS_MAG_133	d__Bacteria;p__Hydrogenedentota;c__Hydrogenedentia;o__Hydrogenedentiales;f__;g__;s__
GH109.hmm	c_000000042040_3	0	0.523567	0.530939	RIS_MAG_133	d__Bacteria;p__Hydrogenedentota;c__Hydrogenedentia;o__Hydrogenedentiales;f__;g__;s__
GH32.hmm	c_000000042040_6	0	0.0312557	0	RIS_MAG_133	d__Bacteria;p__Hydrogenedentota;c__Hydrogenedentia;o__Hydrogenedentiales;f__;g__;s__
GH2.hmm	c_000000042040_7	0	0	0	RIS_MAG_133	d__Bacteria;p__Hydrogenedentota;c__Hydrogenedentia;o__Hydrogenedentiales;f__;g__;s__
GH27.hmm	c_000000042040_8	0	0	0.546936	RIS_MAG_133	d__Bacteria;p__Hydrogenedentota;c__Hydrogenedentia;o__Hydrogenedentiales;f__;g__;s__
GH109.hmm	c_000000042045_6	0	0.91333	1.00042	RIS_MAG_133	d__Bacteria;p__Hydrogenedentota;c__Hydrogenedentia;o__Hydrogenedentiales;f__;g__;s__
GH109.hmm	c_000000042048_8	0	1.58642	1.20371	RIS_MAG_133	d__Bacteria;p__Hydrogenedentota;c__Hydrogenedentia;o__Hydrogenedentiales;f__;g__;s__
GH2.hmm	c_000000042054_7	0	0.498285	0.217704	RIS_MAG_133	d__Bacteria;p__Hydrogenedentota;c__Hydrogenedentia;o__Hydrogenedentiales;f__;g__;s__
GH4.hmm	c_000000042068_2	0	1.03876	1.25382	RIS_MAG_133	d__Bacteria;p__Hydrogenedentota;c__Hydrogenedentia;o__Hydrogenedentiales;f__;g__;s__
GH10.hmm	c_000000042075_5	0	0	0	RIS_MAG_133	d__Bacteria;p__Hydrogenedentota;c__Hydrogenedentia;o__Hydrogenedentiales;f__;g__;s__
GH23.hmm	c_000000042076_5	0	0.134577	0.251921	RIS_MAG_133	d__Bacteria;p__Hydrogenedentota;c__Hydrogenedentia;o__Hydrogenedentiales;f__;g__;s__
GH109.hmm	c_000000042109_2	0	0.370411	1.58008	RIS_MAG_133	d__Bacteria;p__Hydrogenedentota;c__Hydrogenedentia;o__Hydrogenedentiales;f__;g__;s__
GH106.hmm	c_000000042110_1	0	0.573918	1.08531	RIS_MAG_133	d__Bacteria;p__Hydrogenedentota;c__Hydrogenedentia;o__Hydrogenedentiales;f__;g__;s__
GH2.hmm	c_000000042110_2	0	0.201457	0.166376	RIS_MAG_133	d__Bacteria;p__Hydrogenedentota;c__Hydrogenedentia;o__Hydrogenedentiales;f__;g__;s__
GH28.hmm	c_000000042162_10	0	0.614322	0.33208	RIS_MAG_133	d__Bacteria;p__Hydrogenedentota;c__Hydrogenedentia;o__Hydrogenedentiales;f__;g__;s__
GH10.hmm	c_000000042163_15	0	0.428514	0.697675	RIS_MAG_133	d__Bacteria;p__Hydrogenedentota;c__Hydrogenedentia;o__Hydrogenedentiales;f__;g__;s__
GH10.hmm	c_000000042163_16	0	0	0	RIS_MAG_133	d__Bacteria;p__Hydrogenedentota;c__Hydrogenedentia;o__Hydrogenedentiales;f__;g__;s__
GH32.hmm	c_000000042179_7	0	0.151575	0.488202	RIS_MAG_133	d__Bacteria;p__Hydrogenedentota;c__Hydrogenedentia;o__Hydrogenedentiales;f__;g__;s__
GH43_28.hmm	c_000000042183_11	0	0	0	RIS_MAG_133	d__Bacteria;p__Hydrogenedentota;c__Hydrogenedentia;o__Hydrogenedentiales;f__;g__;s__
GH109.hmm	c_000000042184_11	0	0.565313	0.510445	RIS_MAG_133	d__Bacteria;p__Hydrogenedentota;c__Hydrogenedentia;o__Hydrogenedentiales;f__;g__;s__
GH109.hmm	c_000000042184_13	0	0.573918	0.0696456	RIS_MAG_133	d__Bacteria;p__Hydrogenedentota;c__Hydrogenedentia;o__Hydrogenedentiales;f__;g__;s__
GH62.hmm	c_000000042201_4	0	0	0	RIS_MAG_133	d__Bacteria;p__Hydrogenedentota;c__Hydrogenedentia;o__Hydrogenedentiales;f__;g__;s__
GH43_18.hmm	c_000000042201_6	0	0.479429	0.281559	RIS_MAG_133	d__Bacteria;p__Hydrogenedentota;c__Hydrogenedentia;o__Hydrogenedentiales;f__;g__;s__
GH28.hmm	c_000000042210_1	0	0	0.0905632	RIS_MAG_133	d__Bacteria;p__Hydrogenedentota;c__Hydrogenedentia;o__Hydrogenedentiales;f__;g__;s__
GH32.hmm	c_000000042233_6	0	0	0	RIS_MAG_133	d__Bacteria;p__Hydrogenedentota;c__Hydrogenedentia;o__Hydrogenedentiales;f__;g__;s__
GH109.hmm	c_000000042253_21	0	1.01454	0.643935	RIS_MAG_133	d__Bacteria;p__Hydrogenedentota;c__Hydrogenedentia;o__Hydrogenedentiales;f__;g__;s__
GH3.hmm	c_000000042269_7	0	0.636414	0	RIS_MAG_133	d__Bacteria;p__Hydrogenedentota;c__Hydrogenedentia;o__Hydrogenedentiales;f__;g__;s__
GH15.hmm	c_000000042277_1	0	0.251277	0	RIS_MAG_133	d__Bacteria;p__Hydrogenedentota;c__Hydrogenedentia;o__Hydrogenedentiales;f__;g__;s__
GH3.hmm	c_000000042306_13	0	0.372749	0.33319	RIS_MAG_133	d__Bacteria;p__Hydrogenedentota;c__Hydrogenedentia;o__Hydrogenedentiales;f__;g__;s__
GH109.hmm	c_000000042306_18	0	0.147408	0.657387	RIS_MAG_133	d__Bacteria;p__Hydrogenedentota;c__Hydrogenedentia;o__Hydrogenedentiales;f__;g__;s__
GH13_11.hmm	c_000000042308_52	0	0.259564	0.0160773	RIS_MAG_133	d__Bacteria;p__Hydrogenedentota;c__Hydrogenedentia;o__Hydrogenedentiales;f__;g__;s__
GH9.hmm	c_000000042319_4	0	0.119785	0.0423969	RIS_MAG_133	d__Bacteria;p__Hydrogenedentota;c__Hydrogenedentia;o__Hydrogenedentiales;f__;g__;s__
GH109.hmm	c_000000042322_6	0	0.029547	0	RIS_MAG_133	d__Bacteria;p__Hydrogenedentota;c__Hydrogenedentia;o__Hydrogenedentiales;f__;g__;s__
GH2.hmm	c_000000042324_3	0	0.204242	0	RIS_MAG_133	d__Bacteria;p__Hydrogenedentota;c__Hydrogenedentia;o__Hydrogenedentiales;f__;g__;s__
GH74.hmm	c_000000042327_8	0	0.741745	0	RIS_MAG_133	d__Bacteria;p__Hydrogenedentota;c__Hydrogenedentia;o__Hydrogenedentiales;f__;g__;s__
GH28.hmm	c_000000042338_11	0	0.108416	0.762853	RIS_MAG_133	d__Bacteria;p__Hydrogenedentota;c__Hydrogenedentia;o__Hydrogenedentiales;f__;g__;s__
GH28.hmm	c_000000042338_12	0	0.764529	0.812579	RIS_MAG_133	d__Bacteria;p__Hydrogenedentota;c__Hydrogenedentia;o__Hydrogenedentiales;f__;g__;s__
GH116.hmm	c_000000042343_6	0	0.270401	0.105944	RIS_MAG_133	d__Bacteria;p__Hydrogenedentota;c__Hydrogenedentia;o__Hydrogenedentiales;f__;g__;s__
GH57.hmm	c_000000042358_6	0	0.330865	0.922692	RIS_MAG_133	d__Bacteria;p__Hydrogenedentota;c__Hydrogenedentia;o__Hydrogenedentiales;f__;g__;s__
GH2.hmm	c_000000042377_1	0	0	0	RIS_MAG_133	d__Bacteria;p__Hydrogenedentota;c__Hydrogenedentia;o__Hydrogenedentiales;f__;g__;s__
GH23.hmm	c_000000042381_20	0	0	0.176592	RIS_MAG_133	d__Bacteria;p__Hydrogenedentota;c__Hydrogenedentia;o__Hydrogenedentiales;f__;g__;s__
GH32.hmm	c_000000042383_5	0	0.18264	0.203627	RIS_MAG_133	d__Bacteria;p__Hydrogenedentota;c__Hydrogenedentia;o__Hydrogenedentiales;f__;g__;s__
GH13.hmm	c_000000042394_21	1.12168	0.615033	0.108674	RIS_MAG_133	d__Bacteria;p__Hydrogenedentota;c__Hydrogenedentia;o__Hydrogenedentiales;f__;g__;s__
GH63.hmm	c_000000021355_1	0.367524	0.121849	0.161009	RIS_MAG_134	d__Bacteria;p__Marinisomatota;c__Marinisomatia;o__SCGC-AAA003-L08;f__TMED198;g__;s__
GH23.hmm	c_000000017053_22	0.731066	0.0649227	0.0285958	RIS_MAG_135	d__Bacteria;p__Gemmatimonadota;c__Gemmatimonadetes;o__SG8-23;f__UBA6960;g__;s__
GH74.hmm	c_000000017077_9	0	0.158137	0.104479	RIS_MAG_135	d__Bacteria;p__Gemmatimonadota;c__Gemmatimonadetes;o__SG8-23;f__UBA6960;g__;s__
GH3.hmm	c_000000017078_4	0	0.0321474	0	RIS_MAG_135	d__Bacteria;p__Gemmatimonadota;c__Gemmatimonadetes;o__SG8-23;f__UBA6960;g__;s__
GH3.hmm	c_000000017078_5	0.544894	0.309693	0.426273	RIS_MAG_135	d__Bacteria;p__Gemmatimonadota;c__Gemmatimonadetes;o__SG8-23;f__UBA6960;g__;s__
GH109.hmm	c_000000017081_43	0	0.791438	0.10381	RIS_MAG_135	d__Bacteria;p__Gemmatimonadota;c__Gemmatimonadetes;o__SG8-23;f__UBA6960;g__;s__
GH109.hmm	c_000000017083_30	0	0.295944	0.610044	RIS_MAG_135	d__Bacteria;p__Gemmatimonadota;c__Gemmatimonadetes;o__SG8-23;f__UBA6960;g__;s__
GH23.hmm	c_000000017097_110	0	0.138156	0	RIS_MAG_135	d__Bacteria;p__Gemmatimonadota;c__Gemmatimonadetes;o__SG8-23;f__UBA6960;g__;s__
GH20.hmm	c_000000017098_53	0	0	0	RIS_MAG_135	d__Bacteria;p__Gemmatimonadota;c__Gemmatimonadetes;o__SG8-23;f__UBA6960;g__;s__
GH109.hmm	c_000000017117_9	0	0.0974078	0.772276	RIS_MAG_135	d__Bacteria;p__Gemmatimonadota;c__Gemmatimonadetes;o__SG8-23;f__UBA6960;g__;s__
GH23.hmm	c_000000017122_155	0	0	0.384168	RIS_MAG_135	d__Bacteria;p__Gemmatimonadota;c__Gemmatimonadetes;o__SG8-23;f__UBA6960;g__;s__
GH102.hmm	c_000000019039_2	0	0	0	RIS_MAG_136	d__Bacteria;p__Proteobacteria;c__Alphaproteobacteria;o__Rhodospirillales;f__2-02-FULL-58-16;g__;s__
GH73.hmm	c_000000019098_7	0	0.31801	0.597143	RIS_MAG_136	d__Bacteria;p__Proteobacteria;c__Alphaproteobacteria;o__Rhodospirillales;f__2-02-FULL-58-16;g__;s__
GH23.hmm	c_000000019141_9	0	1.28609	0.392171	RIS_MAG_136	d__Bacteria;p__Proteobacteria;c__Alphaproteobacteria;o__Rhodospirillales;f__2-02-FULL-58-16;g__;s__
GH145.hmm	c_000000027082_12	1.35793	0.762854	0.0867557	RIS_MAG_137	d__Bacteria;p__Latescibacterota;c__UBA2968;o__UBA8231;f__UBA8231;g__UBA12574;s__
GH32.hmm	c_000000027083_16	0	1.35888	0.839098	RIS_MAG_137	d__Bacteria;p__Latescibacterota;c__UBA2968;o__UBA8231;f__UBA8231;g__UBA12574;s__
GH113.hmm	c_000000027083_7	0	0.0113063	0.324942	RIS_MAG_137	d__Bacteria;p__Latescibacterota;c__UBA2968;o__UBA8231;f__UBA8231;g__UBA12574;s__
GH18.hmm	c_000000027089_22	0	0.780886	0.125495	RIS_MAG_137	d__Bacteria;p__Latescibacterota;c__UBA2968;o__UBA8231;f__UBA8231;g__UBA12574;s__
GH23.hmm	c_000000027089_5	0.286005	0.632147	0.913616	RIS_MAG_137	d__Bacteria;p__Latescibacterota;c__UBA2968;o__UBA8231;f__UBA8231;g__UBA12574;s__
GH32.hmm	c_000000027090_10	0	0.892865	0.938165	RIS_MAG_137	d__Bacteria;p__Latescibacterota;c__UBA2968;o__UBA8231;f__UBA8231;g__UBA12574;s__
GH156.hmm	c_000000027091_13	0	1.47667	1.88732	RIS_MAG_137	d__Bacteria;p__Latescibacterota;c__UBA2968;o__UBA8231;f__UBA8231;g__UBA12574;s__
GH156.hmm	c_000000027091_15	0	0.783972	0	RIS_MAG_137	d__Bacteria;p__Latescibacterota;c__UBA2968;o__UBA8231;f__UBA8231;g__UBA12574;s__
GH156.hmm	c_000000027099_12	0	0.86883	0.283637	RIS_MAG_137	d__Bacteria;p__Latescibacterota;c__UBA2968;o__UBA8231;f__UBA8231;g__UBA12574;s__
GH13_9.hmm	c_000000027116_26	0	0.927176	1.03277	RIS_MAG_137	d__Bacteria;p__Latescibacterota;c__UBA2968;o__UBA8231;f__UBA8231;g__UBA12574;s__
GH23.hmm	c_000000027116_70	0	1.31281	4.52763	RIS_MAG_137	d__Bacteria;p__Latescibacterota;c__UBA2968;o__UBA8231;f__UBA8231;g__UBA12574;s__
GH127.hmm	c_000000027120_18	1.73528	0.364011	1.48698	RIS_MAG_137	d__Bacteria;p__Latescibacterota;c__UBA2968;o__UBA8231;f__UBA8231;g__UBA12574;s__
GH109.hmm	c_000000027121_41	2.01641	0.309501	0.29139	RIS_MAG_137	d__Bacteria;p__Latescibacterota;c__UBA2968;o__UBA8231;f__UBA8231;g__UBA12574;s__
GH109.hmm	c_000000027121_42	0	0.867721	0	RIS_MAG_137	d__Bacteria;p__Latescibacterota;c__UBA2968;o__UBA8231;f__UBA8231;g__UBA12574;s__
GH156.hmm	c_000000027124_3	0.931789	0.0308926	0.683748	RIS_MAG_137	d__Bacteria;p__Latescibacterota;c__UBA2968;o__UBA8231;f__UBA8231;g__UBA12574;s__
GH156.hmm	c_000000027124_6	1.20908	0.226125	0.855646	RIS_MAG_137	d__Bacteria;p__Latescibacterota;c__UBA2968;o__UBA8231;f__UBA8231;g__UBA12574;s__
GH156.hmm	c_000000027125_2	0	1.83304	0.466836	RIS_MAG_137	d__Bacteria;p__Latescibacterota;c__UBA2968;o__UBA8231;f__UBA8231;g__UBA12574;s__
GH109.hmm	c_000000027128_61	1.39829	1.98916	2.21571	RIS_MAG_137	d__Bacteria;p__Latescibacterota;c__UBA2968;o__UBA8231;f__UBA8231;g__UBA12574;s__
GH33.hmm	c_000000027132_17	0	0.184157	2.12924	RIS_MAG_137	d__Bacteria;p__Latescibacterota;c__UBA2968;o__UBA8231;f__UBA8231;g__UBA12574;s__
GH165.hmm	c_000000027132_30	0	1.24007	1.16511	RIS_MAG_137	d__Bacteria;p__Latescibacterota;c__UBA2968;o__UBA8231;f__UBA8231;g__UBA12574;s__
GH13_3.hmm	c_000000027132_65	0	0.545058	0.701416	RIS_MAG_137	d__Bacteria;p__Latescibacterota;c__UBA2968;o__UBA8231;f__UBA8231;g__UBA12574;s__
GH29.hmm	c_000000027139_4	0	0.746014	0.715085	RIS_MAG_137	d__Bacteria;p__Latescibacterota;c__UBA2968;o__UBA8231;f__UBA8231;g__UBA12574;s__
GH109.hmm	c_000000027143_7	0	1.78853	2.04629	RIS_MAG_137	d__Bacteria;p__Latescibacterota;c__UBA2968;o__UBA8231;f__UBA8231;g__UBA12574;s__
GH3.hmm	c_000000027144_19	0	0.122772	0.638772	RIS_MAG_137	d__Bacteria;p__Latescibacterota;c__UBA2968;o__UBA8231;f__UBA8231;g__UBA12574;s__
GH109.hmm	c_000000027152_20	10.2858	2.43993	0.0853429	RIS_MAG_137	d__Bacteria;p__Latescibacterota;c__UBA2968;o__UBA8231;f__UBA8231;g__UBA12574;s__
GH33.hmm	c_000000027159_2	0	0	0	RIS_MAG_137	d__Bacteria;p__Latescibacterota;c__UBA2968;o__UBA8231;f__UBA8231;g__UBA12574;s__
GH165.hmm	c_000000027168_5	2.23739	0.676471	0	RIS_MAG_137	d__Bacteria;p__Latescibacterota;c__UBA2968;o__UBA8231;f__UBA8231;g__UBA12574;s__
GH109.hmm	c_000000027169_20	0	1.62465	0.708438	RIS_MAG_137	d__Bacteria;p__Latescibacterota;c__UBA2968;o__UBA8231;f__UBA8231;g__UBA12574;s__
GH88.hmm	c_000000027169_29	0	0.651773	0.789469	RIS_MAG_137	d__Bacteria;p__Latescibacterota;c__UBA2968;o__UBA8231;f__UBA8231;g__UBA12574;s__
GH109.hmm	c_000000027171_40	8.48142	0.636254	1.29186	RIS_MAG_137	d__Bacteria;p__Latescibacterota;c__UBA2968;o__UBA8231;f__UBA8231;g__UBA12574;s__
GH116.hmm	c_000000027171_41	0	0.889309	0.359063	RIS_MAG_137	d__Bacteria;p__Latescibacterota;c__UBA2968;o__UBA8231;f__UBA8231;g__UBA12574;s__
GH29.hmm	c_000000027176_1	0	0.228195	0.0502553	RIS_MAG_137	d__Bacteria;p__Latescibacterota;c__UBA2968;o__UBA8231;f__UBA8231;g__UBA12574;s__
GH165.hmm	c_000000027191_7	0	1.57324	0.8798	RIS_MAG_137	d__Bacteria;p__Latescibacterota;c__UBA2968;o__UBA8231;f__UBA8231;g__UBA12574;s__
GH156.hmm	c_000000027193_13	5.85491	0.856384	1.26782	RIS_MAG_137	d__Bacteria;p__Latescibacterota;c__UBA2968;o__UBA8231;f__UBA8231;g__UBA12574;s__
GH163.hmm	c_000000027193_6	0.345726	0.205732	0.662634	RIS_MAG_137	d__Bacteria;p__Latescibacterota;c__UBA2968;o__UBA8231;f__UBA8231;g__UBA12574;s__
GH78.hmm	c_000000027213_3	2.09758	0.840049	0.937899	RIS_MAG_137	d__Bacteria;p__Latescibacterota;c__UBA2968;o__UBA8231;f__UBA8231;g__UBA12574;s__
GH4.hmm	c_000000027213_6	0	0.241924	2.10985	RIS_MAG_137	d__Bacteria;p__Latescibacterota;c__UBA2968;o__UBA8231;f__UBA8231;g__UBA12574;s__
GH165.hmm	c_000000027214_3	0	0.666647	0.0227817	RIS_MAG_137	d__Bacteria;p__Latescibacterota;c__UBA2968;o__UBA8231;f__UBA8231;g__UBA12574;s__
GH4.hmm	c_000000027215_29	0	0	0.451052	RIS_MAG_137	d__Bacteria;p__Latescibacterota;c__UBA2968;o__UBA8231;f__UBA8231;g__UBA12574;s__
GH92.hmm	c_000000027218_53	0.710293	1.25293	0.546048	RIS_MAG_137	d__Bacteria;p__Latescibacterota;c__UBA2968;o__UBA8231;f__UBA8231;g__UBA12574;s__
GH33.hmm	c_000000027221_1	1.43596	0.566759	0	RIS_MAG_137	d__Bacteria;p__Latescibacterota;c__UBA2968;o__UBA8231;f__UBA8231;g__UBA12574;s__
GH33.hmm	c_000000027221_2	0	0.796128	0	RIS_MAG_137	d__Bacteria;p__Latescibacterota;c__UBA2968;o__UBA8231;f__UBA8231;g__UBA12574;s__
GH113.hmm	c_000000027223_15	0	0.582337	1.04505	RIS_MAG_137	d__Bacteria;p__Latescibacterota;c__UBA2968;o__UBA8231;f__UBA8231;g__UBA12574;s__
GH33.hmm	c_000000027223_9	0	0.568586	1.3437	RIS_MAG_137	d__Bacteria;p__Latescibacterota;c__UBA2968;o__UBA8231;f__UBA8231;g__UBA12574;s__
GH33.hmm	c_000000027224_11	0	2.82861	3.03548	RIS_MAG_137	d__Bacteria;p__Latescibacterota;c__UBA2968;o__UBA8231;f__UBA8231;g__UBA12574;s__
GH32.hmm	c_000000027227_16	0	1.91903	1.74334	RIS_MAG_137	d__Bacteria;p__Latescibacterota;c__UBA2968;o__UBA8231;f__UBA8231;g__UBA12574;s__
GH109.hmm	c_000000027227_3	0	0.704801	0.357363	RIS_MAG_137	d__Bacteria;p__Latescibacterota;c__UBA2968;o__UBA8231;f__UBA8231;g__UBA12574;s__
GH165.hmm	c_000000027227_41	0.91146	0.4072	0.552226	RIS_MAG_137	d__Bacteria;p__Latescibacterota;c__UBA2968;o__UBA8231;f__UBA8231;g__UBA12574;s__
GH103.hmm	c_000000027230_35	0	0.866698	1.11155	RIS_MAG_137	d__Bacteria;p__Latescibacterota;c__UBA2968;o__UBA8231;f__UBA8231;g__UBA12574;s__
GH23.hmm	c_000000027232_30	0	1.00729	0.936823	RIS_MAG_137	d__Bacteria;p__Latescibacterota;c__UBA2968;o__UBA8231;f__UBA8231;g__UBA12574;s__
GH165.hmm	c_000000027238_1	0	0.479204	0	RIS_MAG_137	d__Bacteria;p__Latescibacterota;c__UBA2968;o__UBA8231;f__UBA8231;g__UBA12574;s__
GH109.hmm	c_000000027246_5	0	0.805529	1.33594	RIS_MAG_137	d__Bacteria;p__Latescibacterota;c__UBA2968;o__UBA8231;f__UBA8231;g__UBA12574;s__
GH109.hmm	c_000000027246_8	0	1.15013	1.47695	RIS_MAG_137	d__Bacteria;p__Latescibacterota;c__UBA2968;o__UBA8231;f__UBA8231;g__UBA12574;s__
GH109.hmm	c_000000027253_76	0	0.508113	0.942139	RIS_MAG_137	d__Bacteria;p__Latescibacterota;c__UBA2968;o__UBA8231;f__UBA8231;g__UBA12574;s__
GH20.hmm	c_000000027257_10	1.01673	0.218482	1.34553	RIS_MAG_137	d__Bacteria;p__Latescibacterota;c__UBA2968;o__UBA8231;f__UBA8231;g__UBA12574;s__
GH156.hmm	c_000000027257_6	0	0.925138	3.46481	RIS_MAG_137	d__Bacteria;p__Latescibacterota;c__UBA2968;o__UBA8231;f__UBA8231;g__UBA12574;s__
GH109.hmm	c_000000027258_2	0.358989	0.892645	0.224671	RIS_MAG_137	d__Bacteria;p__Latescibacterota;c__UBA2968;o__UBA8231;f__UBA8231;g__UBA12574;s__
GH109.hmm	c_000000027259_32	0.0268795	2.9854	1.36892	RIS_MAG_137	d__Bacteria;p__Latescibacterota;c__UBA2968;o__UBA8231;f__UBA8231;g__UBA12574;s__
GH20.hmm	c_000000027262_7	0	0	0.0249186	RIS_MAG_137	d__Bacteria;p__Latescibacterota;c__UBA2968;o__UBA8231;f__UBA8231;g__UBA12574;s__
GH165.hmm	c_000000027268_3	0	0.205188	0.0451884	RIS_MAG_137	d__Bacteria;p__Latescibacterota;c__UBA2968;o__UBA8231;f__UBA8231;g__UBA12574;s__
GH156.hmm	c_000000027273_1	0	0.906139	0.193244	RIS_MAG_137	d__Bacteria;p__Latescibacterota;c__UBA2968;o__UBA8231;f__UBA8231;g__UBA12574;s__
GH156.hmm	c_000000027273_2	0	0.954063	0.988486	RIS_MAG_137	d__Bacteria;p__Latescibacterota;c__UBA2968;o__UBA8231;f__UBA8231;g__UBA12574;s__
GH109.hmm	c_000000027274_39	0	3.27295	1.07593	RIS_MAG_137	d__Bacteria;p__Latescibacterota;c__UBA2968;o__UBA8231;f__UBA8231;g__UBA12574;s__
GH2.hmm	c_000000027281_27	0	0.442883	0.798023	RIS_MAG_137	d__Bacteria;p__Latescibacterota;c__UBA2968;o__UBA8231;f__UBA8231;g__UBA12574;s__
GH156.hmm	c_000000027291_64	0.291213	1.02296	1.0024	RIS_MAG_137	d__Bacteria;p__Latescibacterota;c__UBA2968;o__UBA8231;f__UBA8231;g__UBA12574;s__
GH33.hmm	c_000000027294_56	0	1.67185	0	RIS_MAG_137	d__Bacteria;p__Latescibacterota;c__UBA2968;o__UBA8231;f__UBA8231;g__UBA12574;s__
GH156.hmm	c_000000027303_20	1.35877	0.898697	0.360765	RIS_MAG_137	d__Bacteria;p__Latescibacterota;c__UBA2968;o__UBA8231;f__UBA8231;g__UBA12574;s__
GH4.hmm	c_000000027303_52	0	0.385024	0.667751	RIS_MAG_137	d__Bacteria;p__Latescibacterota;c__UBA2968;o__UBA8231;f__UBA8231;g__UBA12574;s__
GH29.hmm	c_000000027305_10	0	1.29979	0	RIS_MAG_137	d__Bacteria;p__Latescibacterota;c__UBA2968;o__UBA8231;f__UBA8231;g__UBA12574;s__
GH165.hmm	c_000000027305_24	0	0.891228	1.14582	RIS_MAG_137	d__Bacteria;p__Latescibacterota;c__UBA2968;o__UBA8231;f__UBA8231;g__UBA12574;s__
GH51.hmm	c_000000027305_4	0	0.315931	0.279552	RIS_MAG_137	d__Bacteria;p__Latescibacterota;c__UBA2968;o__UBA8231;f__UBA8231;g__UBA12574;s__
GH4.hmm	c_000000027305_47	1.32335	0.247878	0.786097	RIS_MAG_137	d__Bacteria;p__Latescibacterota;c__UBA2968;o__UBA8231;f__UBA8231;g__UBA12574;s__
GH33.hmm	c_000000027314_17	0	1.60288	1.57309	RIS_MAG_137	d__Bacteria;p__Latescibacterota;c__UBA2968;o__UBA8231;f__UBA8231;g__UBA12574;s__
GH33.hmm	c_000000027321_13	0	0.171664	0.618636	RIS_MAG_137	d__Bacteria;p__Latescibacterota;c__UBA2968;o__UBA8231;f__UBA8231;g__UBA12574;s__
GH165.hmm	c_000000027325_2	0	0.205188	0.693776	RIS_MAG_137	d__Bacteria;p__Latescibacterota;c__UBA2968;o__UBA8231;f__UBA8231;g__UBA12574;s__
GH133.hmm	c_000000027327_8	0	0.154367	0.110488	RIS_MAG_137	d__Bacteria;p__Latescibacterota;c__UBA2968;o__UBA8231;f__UBA8231;g__UBA12574;s__
GH3.hmm	c_000000018341_13	0	0	0.566345	RIS_MAG_138	d__Bacteria;p__Proteobacteria;c__Gammaproteobacteria;o__Woeseiales;f__Woeseiaceae;g__;s__
GH23.hmm	c_000000018346_7	0	0.208665	0	RIS_MAG_138	d__Bacteria;p__Proteobacteria;c__Gammaproteobacteria;o__Woeseiales;f__Woeseiaceae;g__;s__
GH103.hmm	c_000000018381_16	0	0	0	RIS_MAG_138	d__Bacteria;p__Proteobacteria;c__Gammaproteobacteria;o__Woeseiales;f__Woeseiaceae;g__;s__
GH106.hmm	c_000000044805_3	0	1.02088	1.32074	RIS_MAG_139	d__Bacteria;p__Verrucomicrobiota;c__Lentisphaeria;o__UBA8228;f__UBA8228;g__;s__
GH156.hmm	c_000000044805_8	0	0.258061	0.146918	RIS_MAG_139	d__Bacteria;p__Verrucomicrobiota;c__Lentisphaeria;o__UBA8228;f__UBA8228;g__;s__
GH109.hmm	c_000000044812_14	0	0.114523	0.58167	RIS_MAG_139	d__Bacteria;p__Verrucomicrobiota;c__Lentisphaeria;o__UBA8228;f__UBA8228;g__;s__
GH33.hmm	c_000000044812_18	0	5.47217	5.53077	RIS_MAG_139	d__Bacteria;p__Verrucomicrobiota;c__Lentisphaeria;o__UBA8228;f__UBA8228;g__;s__
GH5.hmm	c_000000044818_30	0	0.757474	0.356163	RIS_MAG_139	d__Bacteria;p__Verrucomicrobiota;c__Lentisphaeria;o__UBA8228;f__UBA8228;g__;s__
GH51.hmm	c_000000044819_1	0	1.36127	0.355569	RIS_MAG_139	d__Bacteria;p__Verrucomicrobiota;c__Lentisphaeria;o__UBA8228;f__UBA8228;g__;s__
GH151.hmm	c_000000044820_3	0	0.409163	1.86527	RIS_MAG_139	d__Bacteria;p__Verrucomicrobiota;c__Lentisphaeria;o__UBA8228;f__UBA8228;g__;s__
GH106.hmm	c_000000044821_3	0	0.368906	1.3277	RIS_MAG_139	d__Bacteria;p__Verrucomicrobiota;c__Lentisphaeria;o__UBA8228;f__UBA8228;g__;s__
GH20.hmm	c_000000044832_20	0	1.23478	0.921864	RIS_MAG_139	d__Bacteria;p__Verrucomicrobiota;c__Lentisphaeria;o__UBA8228;f__UBA8228;g__;s__
GH51.hmm	c_000000044838_2	1.35849	1.06784	0.58676	RIS_MAG_139	d__Bacteria;p__Verrucomicrobiota;c__Lentisphaeria;o__UBA8228;f__UBA8228;g__;s__
GH36.hmm	c_000000044841_1	0	0.56449	1.20677	RIS_MAG_139	d__Bacteria;p__Verrucomicrobiota;c__Lentisphaeria;o__UBA8228;f__UBA8228;g__;s__
GH3.hmm	c_000000044841_7	0	1.73864	3.05914	RIS_MAG_139	d__Bacteria;p__Verrucomicrobiota;c__Lentisphaeria;o__UBA8228;f__UBA8228;g__;s__
GH127.hmm	c_000000044846_7	0	1.077	1.63943	RIS_MAG_139	d__Bacteria;p__Verrucomicrobiota;c__Lentisphaeria;o__UBA8228;f__UBA8228;g__;s__
GH33.hmm	c_000000044847_11	0	2.2222	2.99754	RIS_MAG_139	d__Bacteria;p__Verrucomicrobiota;c__Lentisphaeria;o__UBA8228;f__UBA8228;g__;s__
GH36.hmm	c_000000044847_7	0	0.627489	0.891883	RIS_MAG_139	d__Bacteria;p__Verrucomicrobiota;c__Lentisphaeria;o__UBA8228;f__UBA8228;g__;s__
GH78.hmm	c_000000044850_26	0	0.301091	1.13389	RIS_MAG_139	d__Bacteria;p__Verrucomicrobiota;c__Lentisphaeria;o__UBA8228;f__UBA8228;g__;s__
GH36.hmm	c_000000044856_33	0	0.604668	0.129567	RIS_MAG_139	d__Bacteria;p__Verrucomicrobiota;c__Lentisphaeria;o__UBA8228;f__UBA8228;g__;s__
GH4.hmm	c_000000044859_1	0	0.309156	0.416682	RIS_MAG_139	d__Bacteria;p__Verrucomicrobiota;c__Lentisphaeria;o__UBA8228;f__UBA8228;g__;s__
GH1.hmm	c_000000044861_5	0	2.47593	5.93776	RIS_MAG_139	d__Bacteria;p__Verrucomicrobiota;c__Lentisphaeria;o__UBA8228;f__UBA8228;g__;s__
GH130.hmm	c_000000044878_4	0	0.520338	0.439838	RIS_MAG_139	d__Bacteria;p__Verrucomicrobiota;c__Lentisphaeria;o__UBA8228;f__UBA8228;g__;s__
GH33.hmm	c_000000044890_1	0	1.0579	1.18637	RIS_MAG_139	d__Bacteria;p__Verrucomicrobiota;c__Lentisphaeria;o__UBA8228;f__UBA8228;g__;s__
GH33.hmm	c_000000044895_1	0	1.465	1.4018	RIS_MAG_139	d__Bacteria;p__Verrucomicrobiota;c__Lentisphaeria;o__UBA8228;f__UBA8228;g__;s__
GH109.hmm	c_000000044896_2	0	2.65244	2.47327	RIS_MAG_139	d__Bacteria;p__Verrucomicrobiota;c__Lentisphaeria;o__UBA8228;f__UBA8228;g__;s__
GH163.hmm	c_000000044917_1	0	2.16314	1.86821	RIS_MAG_139	d__Bacteria;p__Verrucomicrobiota;c__Lentisphaeria;o__UBA8228;f__UBA8228;g__;s__
GH156.hmm	c_000000044917_10	0	1.06818	0.14354	RIS_MAG_139	d__Bacteria;p__Verrucomicrobiota;c__Lentisphaeria;o__UBA8228;f__UBA8228;g__;s__
GH33.hmm	c_000000044917_3	0	0.21485	0.882114	RIS_MAG_139	d__Bacteria;p__Verrucomicrobiota;c__Lentisphaeria;o__UBA8228;f__UBA8228;g__;s__
GH33.hmm	c_000000044917_9	0	0.267349	0.33855	RIS_MAG_139	d__Bacteria;p__Verrucomicrobiota;c__Lentisphaeria;o__UBA8228;f__UBA8228;g__;s__
GH13_3.hmm	c_000000044930_3	0	0.159426	1.69847	RIS_MAG_139	d__Bacteria;p__Verrucomicrobiota;c__Lentisphaeria;o__UBA8228;f__UBA8228;g__;s__
GH109.hmm	c_000000044939_8	0	0.671523	0	RIS_MAG_139	d__Bacteria;p__Verrucomicrobiota;c__Lentisphaeria;o__UBA8228;f__UBA8228;g__;s__
GH106.hmm	c_000000044942_6	0	1.11189	0.903321	RIS_MAG_139	d__Bacteria;p__Verrucomicrobiota;c__Lentisphaeria;o__UBA8228;f__UBA8228;g__;s__
GH165.hmm	c_000000044946_4	1.50292	2.15265	3.54114	RIS_MAG_139	d__Bacteria;p__Verrucomicrobiota;c__Lentisphaeria;o__UBA8228;f__UBA8228;g__;s__
GH163.hmm	c_000000044951_3	0	0.0689921	0.109398	RIS_MAG_139	d__Bacteria;p__Verrucomicrobiota;c__Lentisphaeria;o__UBA8228;f__UBA8228;g__;s__
GH109.hmm	c_000000044954_11	0	0.700468	0.583749	RIS_MAG_139	d__Bacteria;p__Verrucomicrobiota;c__Lentisphaeria;o__UBA8228;f__UBA8228;g__;s__
GH23.hmm	c_000000044977_6	0	1.03706	1.00071	RIS_MAG_139	d__Bacteria;p__Verrucomicrobiota;c__Lentisphaeria;o__UBA8228;f__UBA8228;g__;s__
GH109.hmm	c_000000044985_18	0	0.0950502	0.834325	RIS_MAG_139	d__Bacteria;p__Verrucomicrobiota;c__Lentisphaeria;o__UBA8228;f__UBA8228;g__;s__
GH113.hmm	c_000000044985_21	0	0.750136	1.98243	RIS_MAG_139	d__Bacteria;p__Verrucomicrobiota;c__Lentisphaeria;o__UBA8228;f__UBA8228;g__;s__
GH163.hmm	c_000000044988_13	0	1.12186	0.878463	RIS_MAG_139	d__Bacteria;p__Verrucomicrobiota;c__Lentisphaeria;o__UBA8228;f__UBA8228;g__;s__
GH109.hmm	c_000000044988_14	0	0.987764	1.95782	RIS_MAG_139	d__Bacteria;p__Verrucomicrobiota;c__Lentisphaeria;o__UBA8228;f__UBA8228;g__;s__
GH43_28.hmm	c_000000044996_1	0	0.734595	0	RIS_MAG_139	d__Bacteria;p__Verrucomicrobiota;c__Lentisphaeria;o__UBA8228;f__UBA8228;g__;s__
GH57.hmm	c_000000045007_13	0	0.0957543	0	RIS_MAG_139	d__Bacteria;p__Verrucomicrobiota;c__Lentisphaeria;o__UBA8228;f__UBA8228;g__;s__
GH133.hmm	c_000000045007_15	0	1.02957	0.0728814	RIS_MAG_139	d__Bacteria;p__Verrucomicrobiota;c__Lentisphaeria;o__UBA8228;f__UBA8228;g__;s__
GH156.hmm	c_000000045009_14	0	0.780886	2.97004	RIS_MAG_139	d__Bacteria;p__Verrucomicrobiota;c__Lentisphaeria;o__UBA8228;f__UBA8228;g__;s__
GH163.hmm	c_000000045009_7	0	0.426159	1.22614	RIS_MAG_139	d__Bacteria;p__Verrucomicrobiota;c__Lentisphaeria;o__UBA8228;f__UBA8228;g__;s__
GH33.hmm	c_000000045009_9	0	1.41761	0.242223	RIS_MAG_139	d__Bacteria;p__Verrucomicrobiota;c__Lentisphaeria;o__UBA8228;f__UBA8228;g__;s__
GH109.hmm	c_000000045010_9	0	0.391722	0.637773	RIS_MAG_139	d__Bacteria;p__Verrucomicrobiota;c__Lentisphaeria;o__UBA8228;f__UBA8228;g__;s__
GH109.hmm	c_000000045017_14	0	2.39775	3.23921	RIS_MAG_139	d__Bacteria;p__Verrucomicrobiota;c__Lentisphaeria;o__UBA8228;f__UBA8228;g__;s__
GH156.hmm	c_000000045021_12	0	0.212302	0.631195	RIS_MAG_139	d__Bacteria;p__Verrucomicrobiota;c__Lentisphaeria;o__UBA8228;f__UBA8228;g__;s__
GH140.hmm	c_000000045022_4	0	9.47372	11.1237	RIS_MAG_139	d__Bacteria;p__Verrucomicrobiota;c__Lentisphaeria;o__UBA8228;f__UBA8228;g__;s__
GH146.hmm	c_000000045039_31	0	1.47735	1.53553	RIS_MAG_139	d__Bacteria;p__Verrucomicrobiota;c__Lentisphaeria;o__UBA8228;f__UBA8228;g__;s__
GH36.hmm	c_000000045055_5	0	1.44833	1.70987	RIS_MAG_139	d__Bacteria;p__Verrucomicrobiota;c__Lentisphaeria;o__UBA8228;f__UBA8228;g__;s__
GH163.hmm	c_000000045056_1	1.63864	1.51581	1.66174	RIS_MAG_139	d__Bacteria;p__Verrucomicrobiota;c__Lentisphaeria;o__UBA8228;f__UBA8228;g__;s__
GH36.hmm	c_000000045068_3	0	0.394809	1.04759	RIS_MAG_139	d__Bacteria;p__Verrucomicrobiota;c__Lentisphaeria;o__UBA8228;f__UBA8228;g__;s__
GH109.hmm	c_000000045068_4	0	1.1971	0.910468	RIS_MAG_139	d__Bacteria;p__Verrucomicrobiota;c__Lentisphaeria;o__UBA8228;f__UBA8228;g__;s__
GH151.hmm	c_000000045070_16	1.20796	1.18477	0.678031	RIS_MAG_139	d__Bacteria;p__Verrucomicrobiota;c__Lentisphaeria;o__UBA8228;f__UBA8228;g__;s__
GH4.hmm	c_000000045073_3	0	4.03889	4.87642	RIS_MAG_139	d__Bacteria;p__Verrucomicrobiota;c__Lentisphaeria;o__UBA8228;f__UBA8228;g__;s__
GH78.hmm	c_000000045078_1	0	0.723986	1.21662	RIS_MAG_139	d__Bacteria;p__Verrucomicrobiota;c__Lentisphaeria;o__UBA8228;f__UBA8228;g__;s__
GH20.hmm	c_000000045080_4	0	0.645266	0.758241	RIS_MAG_139	d__Bacteria;p__Verrucomicrobiota;c__Lentisphaeria;o__UBA8228;f__UBA8228;g__;s__
GH78.hmm	c_000000045081_13	0	0.641212	0.667236	RIS_MAG_139	d__Bacteria;p__Verrucomicrobiota;c__Lentisphaeria;o__UBA8228;f__UBA8228;g__;s__
GH33.hmm	c_000000045081_9	0	2.88774	0.824337	RIS_MAG_139	d__Bacteria;p__Verrucomicrobiota;c__Lentisphaeria;o__UBA8228;f__UBA8228;g__;s__
GH36.hmm	c_000000045093_10	5.3813	2.47517	3.07857	RIS_MAG_139	d__Bacteria;p__Verrucomicrobiota;c__Lentisphaeria;o__UBA8228;f__UBA8228;g__;s__
GH165.hmm	c_000000045094_2	0.993057	2.87028	2.7086	RIS_MAG_139	d__Bacteria;p__Verrucomicrobiota;c__Lentisphaeria;o__UBA8228;f__UBA8228;g__;s__
GH156.hmm	c_000000045094_8	0	0.354731	0.175775	RIS_MAG_139	d__Bacteria;p__Verrucomicrobiota;c__Lentisphaeria;o__UBA8228;f__UBA8228;g__;s__
GH156.hmm	c_000000045095_4	0	0.143468	0.951523	RIS_MAG_139	d__Bacteria;p__Verrucomicrobiota;c__Lentisphaeria;o__UBA8228;f__UBA8228;g__;s__
GH165.hmm	c_000000045095_7	0	1.62509	2.1125	RIS_MAG_139	d__Bacteria;p__Verrucomicrobiota;c__Lentisphaeria;o__UBA8228;f__UBA8228;g__;s__
GH156.hmm	c_000000045104_6	0	0.246225	0.188559	RIS_MAG_139	d__Bacteria;p__Verrucomicrobiota;c__Lentisphaeria;o__UBA8228;f__UBA8228;g__;s__
GH33.hmm	c_000000045105_9	1.36354	1.59554	2.43042	RIS_MAG_139	d__Bacteria;p__Verrucomicrobiota;c__Lentisphaeria;o__UBA8228;f__UBA8228;g__;s__
GH163.hmm	c_000000045110_11	0	1.12086	0.955159	RIS_MAG_139	d__Bacteria;p__Verrucomicrobiota;c__Lentisphaeria;o__UBA8228;f__UBA8228;g__;s__
GH156.hmm	c_000000045111_16	0	1.35424	1.83013	RIS_MAG_139	d__Bacteria;p__Verrucomicrobiota;c__Lentisphaeria;o__UBA8228;f__UBA8228;g__;s__
GH3.hmm	c_000000045111_8	0	0.311824	0.473843	RIS_MAG_139	d__Bacteria;p__Verrucomicrobiota;c__Lentisphaeria;o__UBA8228;f__UBA8228;g__;s__
GH33.hmm	c_000000045113_4	1.06337	1.60886	1.91332	RIS_MAG_139	d__Bacteria;p__Verrucomicrobiota;c__Lentisphaeria;o__UBA8228;f__UBA8228;g__;s__
GH156.hmm	c_000000045113_6	0	1.0044	1.87554	RIS_MAG_139	d__Bacteria;p__Verrucomicrobiota;c__Lentisphaeria;o__UBA8228;f__UBA8228;g__;s__
GH33.hmm	c_000000045117_2	0	3.12449	2.83627	RIS_MAG_139	d__Bacteria;p__Verrucomicrobiota;c__Lentisphaeria;o__UBA8228;f__UBA8228;g__;s__
GH106.hmm	c_000000045117_4	0	1.30844	1.53523	RIS_MAG_139	d__Bacteria;p__Verrucomicrobiota;c__Lentisphaeria;o__UBA8228;f__UBA8228;g__;s__
GH165.hmm	c_000000045151_2	0	0.273719	1.47568	RIS_MAG_139	d__Bacteria;p__Verrucomicrobiota;c__Lentisphaeria;o__UBA8228;f__UBA8228;g__;s__
GH109.hmm	c_000000045168_1	0	1.0654	2.28767	RIS_MAG_139	d__Bacteria;p__Verrucomicrobiota;c__Lentisphaeria;o__UBA8228;f__UBA8228;g__;s__
GH130.hmm	c_000000045177_9	0	0.51561	0.152209	RIS_MAG_139	d__Bacteria;p__Verrucomicrobiota;c__Lentisphaeria;o__UBA8228;f__UBA8228;g__;s__
GH23.hmm	c_000000032320_2	12.2193	1.08823	2.76971	RIS_MAG_140	d__Bacteria;p__Nitrospinota;c__Nitrospinia;o__Nitrospinales;f__Nitrospinaceae;g__LS-NOB;s__
GH23.hmm	c_000000032426_3	0	0.170957	0	RIS_MAG_140	d__Bacteria;p__Nitrospinota;c__Nitrospinia;o__Nitrospinales;f__Nitrospinaceae;g__LS-NOB;s__
GH102.hmm	c_000000032429_1	0	0	0.123103	RIS_MAG_140	d__Bacteria;p__Nitrospinota;c__Nitrospinia;o__Nitrospinales;f__Nitrospinaceae;g__LS-NOB;s__
GH3.hmm	c_000000032580_2	1.91927	0	0	RIS_MAG_140	d__Bacteria;p__Nitrospinota;c__Nitrospinia;o__Nitrospinales;f__Nitrospinaceae;g__LS-NOB;s__
GH3.hmm	c_000000049460_7	0	0	0.193779	RIS_MAG_142	d__Bacteria;p__Proteobacteria;c__Gammaproteobacteria;o__Ga0077536;f__UBA4457;g__UBA4457;s__
GH103.hmm	c_000000049473_26	0	0	0	RIS_MAG_142	d__Bacteria;p__Proteobacteria;c__Gammaproteobacteria;o__Ga0077536;f__UBA4457;g__UBA4457;s__
GH23.hmm	c_000000049492_2	0	0.0882879	0.284363	RIS_MAG_142	d__Bacteria;p__Proteobacteria;c__Gammaproteobacteria;o__Ga0077536;f__UBA4457;g__UBA4457;s__
GH23.hmm	c_000000046229_2	0	0	0	RIS_MAG_143	d__Bacteria;p__Myxococcota;c__UBA9160;o__UBA9160;f__UBA4427;g__;s__
GH3.hmm	c_000000046256_6	0	0	0	RIS_MAG_143	d__Bacteria;p__Myxococcota;c__UBA9160;o__UBA9160;f__UBA4427;g__;s__
GH20.hmm	c_000000046360_5	0	0	0.0554585	RIS_MAG_143	d__Bacteria;p__Myxococcota;c__UBA9160;o__UBA9160;f__UBA4427;g__;s__
GH36.hmm	c_000000046360_6	0	0	0	RIS_MAG_143	d__Bacteria;p__Myxococcota;c__UBA9160;o__UBA9160;f__UBA4427;g__;s__
GH23.hmm	c_000000046365_6	0	0	0	RIS_MAG_143	d__Bacteria;p__Myxococcota;c__UBA9160;o__UBA9160;f__UBA4427;g__;s__
GH4.hmm	c_000000046398_3	0	0	0	RIS_MAG_143	d__Bacteria;p__Myxococcota;c__UBA9160;o__UBA9160;f__UBA4427;g__;s__
GH23.hmm	c_000000046443_1	0	0	0	RIS_MAG_143	d__Bacteria;p__Myxococcota;c__UBA9160;o__UBA9160;f__UBA4427;g__;s__
GH73.hmm	c_000000046454_7	0	0	0	RIS_MAG_143	d__Bacteria;p__Myxococcota;c__UBA9160;o__UBA9160;f__UBA4427;g__;s__
GH5_13.hmm	c_000000046525_9	0	0	0	RIS_MAG_143	d__Bacteria;p__Myxococcota;c__UBA9160;o__UBA9160;f__UBA4427;g__;s__
GH2.hmm	c_000000046550_4	0	0	0.120548	RIS_MAG_143	d__Bacteria;p__Myxococcota;c__UBA9160;o__UBA9160;f__UBA4427;g__;s__
GH2.hmm	c_000000046552_17	0	0.0496867	0.0164137	RIS_MAG_143	d__Bacteria;p__Myxococcota;c__UBA9160;o__UBA9160;f__UBA4427;g__;s__
GH23.hmm	c_000000046564_1	0	0	0.0879636	RIS_MAG_143	d__Bacteria;p__Myxococcota;c__UBA9160;o__UBA9160;f__UBA4427;g__;s__
GH3.hmm	c_000000046571_4	0	0	0	RIS_MAG_143	d__Bacteria;p__Myxococcota;c__UBA9160;o__UBA9160;f__UBA4427;g__;s__
GH18.hmm	c_000000046605_2	0	0	0	RIS_MAG_143	d__Bacteria;p__Myxococcota;c__UBA9160;o__UBA9160;f__UBA4427;g__;s__
GH39.hmm	c_000000046620_2	0	0	0	RIS_MAG_143	d__Bacteria;p__Myxococcota;c__UBA9160;o__UBA9160;f__UBA4427;g__;s__
GH109.hmm	c_000000018560_3	3.71753	0.653603	0.987038	RIS_MAG_144	d__Bacteria;p__Proteobacteria;c__Gammaproteobacteria;o__UBA11654;f__UBA11654;g__;s__
GH3.hmm	c_000000018568_19	0	0.570301	0	RIS_MAG_144	d__Bacteria;p__Proteobacteria;c__Gammaproteobacteria;o__UBA11654;f__UBA11654;g__;s__
GH103.hmm	c_000000018569_53	0	0.0647961	0	RIS_MAG_144	d__Bacteria;p__Proteobacteria;c__Gammaproteobacteria;o__UBA11654;f__UBA11654;g__;s__
GH3.hmm	c_000000018576_105	0	0.66058	0.0261863	RIS_MAG_144	d__Bacteria;p__Proteobacteria;c__Gammaproteobacteria;o__UBA11654;f__UBA11654;g__;s__
GH23.hmm	c_000000041762_3	0	0	0.105079	RIS_MAG_145	d__Bacteria;p__Proteobacteria;c__Alphaproteobacteria;o__Sneathiellales;f__;g__;s__
GH109.hmm	c_000000041793_5	0	0.126993	0	RIS_MAG_145	d__Bacteria;p__Proteobacteria;c__Alphaproteobacteria;o__Sneathiellales;f__;g__;s__
GH23.hmm	c_000000041851_7	0	0	0	RIS_MAG_145	d__Bacteria;p__Proteobacteria;c__Alphaproteobacteria;o__Sneathiellales;f__;g__;s__
GH73.hmm	c_000000041872_3	4.16225	2.09741	1.77757	RIS_MAG_145	d__Bacteria;p__Proteobacteria;c__Alphaproteobacteria;o__Sneathiellales;f__;g__;s__
GH103.hmm	c_000000041920_6	0	0	0.264597	RIS_MAG_145	d__Bacteria;p__Proteobacteria;c__Alphaproteobacteria;o__Sneathiellales;f__;g__;s__
GH23.hmm	c_000000017337_61	0	0.112489	1.96948	RIS_MAG_146	d__Bacteria;p__Proteobacteria;c__Alphaproteobacteria;o__UBA6615;f__UBA6615;g__UBA6615;s__
GH3.hmm	c_000000017371_53	0	0.768564	0.0952092	RIS_MAG_146	d__Bacteria;p__Proteobacteria;c__Alphaproteobacteria;o__UBA6615;f__UBA6615;g__UBA6615;s__
GH73.hmm	c_000000017389_5	0	3.73174	3.37244	RIS_MAG_146	d__Bacteria;p__Proteobacteria;c__Alphaproteobacteria;o__UBA6615;f__UBA6615;g__UBA6615;s__
GH103.hmm	c_000000017418_13	0	0.898389	4.02299	RIS_MAG_146	d__Bacteria;p__Proteobacteria;c__Alphaproteobacteria;o__UBA6615;f__UBA6615;g__UBA6615;s__
GH3.hmm	c_000000018639_21	0	0	0	RIS_MAG_147	d__Bacteria;p__Proteobacteria;c__Alphaproteobacteria;o__UBA8366;f__GCA-2717185;g__GCA-2717185;s__
GH23.hmm	c_000000018667_14	0	1.20757	0.538991	RIS_MAG_147	d__Bacteria;p__Proteobacteria;c__Alphaproteobacteria;o__UBA8366;f__GCA-2717185;g__GCA-2717185;s__
GH102.hmm	c_000000018670_10	0	0.426159	0	RIS_MAG_147	d__Bacteria;p__Proteobacteria;c__Alphaproteobacteria;o__UBA8366;f__GCA-2717185;g__GCA-2717185;s__
GH23.hmm	c_000000018690_22	0	0.868709	0.0974627	RIS_MAG_147	d__Bacteria;p__Proteobacteria;c__Alphaproteobacteria;o__UBA8366;f__GCA-2717185;g__GCA-2717185;s__
GH73.hmm	c_000000018712_73	0	4.11693	3.89533	RIS_MAG_147	d__Bacteria;p__Proteobacteria;c__Alphaproteobacteria;o__UBA8366;f__GCA-2717185;g__GCA-2717185;s__
GH103.hmm	c_000000018722_4	0	0.18751	0.304083	RIS_MAG_147	d__Bacteria;p__Proteobacteria;c__Alphaproteobacteria;o__UBA8366;f__GCA-2717185;g__GCA-2717185;s__
GH109.hmm	c_000000050341_1	0	0.0124496	0	RIS_MAG_148	d__Bacteria;p__Planctomycetota;c__Planctomycetes;o__Pirellulales;f__Ga0077529;g__UBA11888;s__
GH33.hmm	c_000000050341_2	0	0	0.408159	RIS_MAG_148	d__Bacteria;p__Planctomycetota;c__Planctomycetes;o__Pirellulales;f__Ga0077529;g__UBA11888;s__
GH33.hmm	c_000000050341_3	0	0	0.32666	RIS_MAG_148	d__Bacteria;p__Planctomycetota;c__Planctomycetes;o__Pirellulales;f__Ga0077529;g__UBA11888;s__
GH109.hmm	c_000000050349_10	0	0	0	RIS_MAG_148	d__Bacteria;p__Planctomycetota;c__Planctomycetes;o__Pirellulales;f__Ga0077529;g__UBA11888;s__
GH111.hmm	c_000000050349_17	0	0	0	RIS_MAG_148	d__Bacteria;p__Planctomycetota;c__Planctomycetes;o__Pirellulales;f__Ga0077529;g__UBA11888;s__
GH111.hmm	c_000000050349_18	0	0.129301	0	RIS_MAG_148	d__Bacteria;p__Planctomycetota;c__Planctomycetes;o__Pirellulales;f__Ga0077529;g__UBA11888;s__
GH156.hmm	c_000000050352_8	0	0	0	RIS_MAG_148	d__Bacteria;p__Planctomycetota;c__Planctomycetes;o__Pirellulales;f__Ga0077529;g__UBA11888;s__
GH106.hmm	c_000000050355_8	0	0.0460234	0	RIS_MAG_148	d__Bacteria;p__Planctomycetota;c__Planctomycetes;o__Pirellulales;f__Ga0077529;g__UBA11888;s__
GH33.hmm	c_000000050364_7	0	0	0	RIS_MAG_148	d__Bacteria;p__Planctomycetota;c__Planctomycetes;o__Pirellulales;f__Ga0077529;g__UBA11888;s__
GH156.hmm	c_000000050392_13	0	0	0	RIS_MAG_148	d__Bacteria;p__Planctomycetota;c__Planctomycetes;o__Pirellulales;f__Ga0077529;g__UBA11888;s__
GH156.hmm	c_000000050392_21	0	0.0205188	0.264352	RIS_MAG_148	d__Bacteria;p__Planctomycetota;c__Planctomycetes;o__Pirellulales;f__Ga0077529;g__UBA11888;s__
GH109.hmm	c_000000050392_22	0	0	0	RIS_MAG_148	d__Bacteria;p__Planctomycetota;c__Planctomycetes;o__Pirellulales;f__Ga0077529;g__UBA11888;s__
GH33.hmm	c_000000050392_5	0	0.180795	0	RIS_MAG_148	d__Bacteria;p__Planctomycetota;c__Planctomycetes;o__Pirellulales;f__Ga0077529;g__UBA11888;s__
GH156.hmm	c_000000050392_6	0	0	0	RIS_MAG_148	d__Bacteria;p__Planctomycetota;c__Planctomycetes;o__Pirellulales;f__Ga0077529;g__UBA11888;s__
GH78.hmm	c_000000050392_8	0	0	0	RIS_MAG_148	d__Bacteria;p__Planctomycetota;c__Planctomycetes;o__Pirellulales;f__Ga0077529;g__UBA11888;s__
GH33.hmm	c_000000050396_6	0	0.675912	0	RIS_MAG_148	d__Bacteria;p__Planctomycetota;c__Planctomycetes;o__Pirellulales;f__Ga0077529;g__UBA11888;s__
GH13_9.hmm	c_000000050404_10	0	0.55998	0	RIS_MAG_148	d__Bacteria;p__Planctomycetota;c__Planctomycetes;o__Pirellulales;f__Ga0077529;g__UBA11888;s__
GH33.hmm	c_000000050410_2	0	0.329475	0	RIS_MAG_148	d__Bacteria;p__Planctomycetota;c__Planctomycetes;o__Pirellulales;f__Ga0077529;g__UBA11888;s__
GH33.hmm	c_000000050422_10	0	0	0	RIS_MAG_148	d__Bacteria;p__Planctomycetota;c__Planctomycetes;o__Pirellulales;f__Ga0077529;g__UBA11888;s__
GH78.hmm	c_000000050422_7	0	0	0	RIS_MAG_148	d__Bacteria;p__Planctomycetota;c__Planctomycetes;o__Pirellulales;f__Ga0077529;g__UBA11888;s__
GH165.hmm	c_000000050424_2	0	0.0219844	0	RIS_MAG_148	d__Bacteria;p__Planctomycetota;c__Planctomycetes;o__Pirellulales;f__Ga0077529;g__UBA11888;s__
GH39.hmm	c_000000050424_3	0	0	0	RIS_MAG_148	d__Bacteria;p__Planctomycetota;c__Planctomycetes;o__Pirellulales;f__Ga0077529;g__UBA11888;s__
GH109.hmm	c_000000050425_15	0	0.0927208	0	RIS_MAG_148	d__Bacteria;p__Planctomycetota;c__Planctomycetes;o__Pirellulales;f__Ga0077529;g__UBA11888;s__
GH116.hmm	c_000000050425_26	0	0	0	RIS_MAG_148	d__Bacteria;p__Planctomycetota;c__Planctomycetes;o__Pirellulales;f__Ga0077529;g__UBA11888;s__
GH165.hmm	c_000000050430_7	0	0	0	RIS_MAG_148	d__Bacteria;p__Planctomycetota;c__Planctomycetes;o__Pirellulales;f__Ga0077529;g__UBA11888;s__
GH39.hmm	c_000000050434_12	0	0	0	RIS_MAG_148	d__Bacteria;p__Planctomycetota;c__Planctomycetes;o__Pirellulales;f__Ga0077529;g__UBA11888;s__
GH109.hmm	c_000000050434_14	0	0.0629553	4.57013	RIS_MAG_148	d__Bacteria;p__Planctomycetota;c__Planctomycetes;o__Pirellulales;f__Ga0077529;g__UBA11888;s__
GH109.hmm	c_000000050443_1	0	0	0	RIS_MAG_148	d__Bacteria;p__Planctomycetota;c__Planctomycetes;o__Pirellulales;f__Ga0077529;g__UBA11888;s__
GH88.hmm	c_000000050445_1	0	0	0	RIS_MAG_148	d__Bacteria;p__Planctomycetota;c__Planctomycetes;o__Pirellulales;f__Ga0077529;g__UBA11888;s__
GH165.hmm	c_000000050449_16	0	0	0	RIS_MAG_148	d__Bacteria;p__Planctomycetota;c__Planctomycetes;o__Pirellulales;f__Ga0077529;g__UBA11888;s__
GH109.hmm	c_000000050449_17	0	0	0.325172	RIS_MAG_148	d__Bacteria;p__Planctomycetota;c__Planctomycetes;o__Pirellulales;f__Ga0077529;g__UBA11888;s__
GH5.hmm	c_000000050449_26	0	0	0	RIS_MAG_148	d__Bacteria;p__Planctomycetota;c__Planctomycetes;o__Pirellulales;f__Ga0077529;g__UBA11888;s__
GH163.hmm	c_000000050451_1	0	0	0	RIS_MAG_148	d__Bacteria;p__Planctomycetota;c__Planctomycetes;o__Pirellulales;f__Ga0077529;g__UBA11888;s__
GH129.hmm	c_000000050453_2	0	0	0	RIS_MAG_148	d__Bacteria;p__Planctomycetota;c__Planctomycetes;o__Pirellulales;f__Ga0077529;g__UBA11888;s__
GH33.hmm	c_000000050453_5	0	0.115901	0	RIS_MAG_148	d__Bacteria;p__Planctomycetota;c__Planctomycetes;o__Pirellulales;f__Ga0077529;g__UBA11888;s__
GH2.hmm	c_000000050461_15	0	0.16804	0	RIS_MAG_148	d__Bacteria;p__Planctomycetota;c__Planctomycetes;o__Pirellulales;f__Ga0077529;g__UBA11888;s__
GH109.hmm	c_000000050474_10	0	0	0	RIS_MAG_148	d__Bacteria;p__Planctomycetota;c__Planctomycetes;o__Pirellulales;f__Ga0077529;g__UBA11888;s__
GH33.hmm	c_000000050481_1	0	0	0	RIS_MAG_148	d__Bacteria;p__Planctomycetota;c__Planctomycetes;o__Pirellulales;f__Ga0077529;g__UBA11888;s__
GH156.hmm	c_000000050490_1	0	0	0.264143	RIS_MAG_148	d__Bacteria;p__Planctomycetota;c__Planctomycetes;o__Pirellulales;f__Ga0077529;g__UBA11888;s__
GH163.hmm	c_000000050491_1	0	0	0	RIS_MAG_148	d__Bacteria;p__Planctomycetota;c__Planctomycetes;o__Pirellulales;f__Ga0077529;g__UBA11888;s__
GH156.hmm	c_000000050497_4	0	0	0	RIS_MAG_148	d__Bacteria;p__Planctomycetota;c__Planctomycetes;o__Pirellulales;f__Ga0077529;g__UBA11888;s__
GH29.hmm	c_000000050499_2	0	0.0548522	0.101926	RIS_MAG_148	d__Bacteria;p__Planctomycetota;c__Planctomycetes;o__Pirellulales;f__Ga0077529;g__UBA11888;s__
GH165.hmm	c_000000050510_2	0	0	0	RIS_MAG_148	d__Bacteria;p__Planctomycetota;c__Planctomycetes;o__Pirellulales;f__Ga0077529;g__UBA11888;s__
GH111.hmm	c_000000050510_6	0	0.212027	0.189791	RIS_MAG_148	d__Bacteria;p__Planctomycetota;c__Planctomycetes;o__Pirellulales;f__Ga0077529;g__UBA11888;s__
GH111.hmm	c_000000050510_7	0	0	0.21191	RIS_MAG_148	d__Bacteria;p__Planctomycetota;c__Planctomycetes;o__Pirellulales;f__Ga0077529;g__UBA11888;s__
GH33.hmm	c_000000050519_4	0	0	0	RIS_MAG_148	d__Bacteria;p__Planctomycetota;c__Planctomycetes;o__Pirellulales;f__Ga0077529;g__UBA11888;s__
GH33.hmm	c_000000050524_12	0	0	0	RIS_MAG_148	d__Bacteria;p__Planctomycetota;c__Planctomycetes;o__Pirellulales;f__Ga0077529;g__UBA11888;s__
GH95.hmm	c_000000050524_24	0	0	0	RIS_MAG_148	d__Bacteria;p__Planctomycetota;c__Planctomycetes;o__Pirellulales;f__Ga0077529;g__UBA11888;s__
GH156.hmm	c_000000050525_33	0	0.00943793	0	RIS_MAG_148	d__Bacteria;p__Planctomycetota;c__Planctomycetes;o__Pirellulales;f__Ga0077529;g__UBA11888;s__
GH13_11.hmm	c_000000050526_27	0	0.219719	0.279964	RIS_MAG_148	d__Bacteria;p__Planctomycetota;c__Planctomycetes;o__Pirellulales;f__Ga0077529;g__UBA11888;s__
GH33.hmm	c_000000050529_3	0	0	0	RIS_MAG_148	d__Bacteria;p__Planctomycetota;c__Planctomycetes;o__Pirellulales;f__Ga0077529;g__UBA11888;s__
GH109.hmm	c_000000050529_42	0	0	0	RIS_MAG_148	d__Bacteria;p__Planctomycetota;c__Planctomycetes;o__Pirellulales;f__Ga0077529;g__UBA11888;s__
GH109.hmm	c_000000050537_25	0	0	0	RIS_MAG_148	d__Bacteria;p__Planctomycetota;c__Planctomycetes;o__Pirellulales;f__Ga0077529;g__UBA11888;s__
GH109.hmm	c_000000050541_3	0	0	0.0971752	RIS_MAG_148	d__Bacteria;p__Planctomycetota;c__Planctomycetes;o__Pirellulales;f__Ga0077529;g__UBA11888;s__
GH111.hmm	c_000000050548_3	0	0.0651773	0	RIS_MAG_148	d__Bacteria;p__Planctomycetota;c__Planctomycetes;o__Pirellulales;f__Ga0077529;g__UBA11888;s__
GH57.hmm	c_000000050555_6	0	0.0532699	0.248878	RIS_MAG_148	d__Bacteria;p__Planctomycetota;c__Planctomycetes;o__Pirellulales;f__Ga0077529;g__UBA11888;s__
GH33.hmm	c_000000050564_9	0	0	0	RIS_MAG_148	d__Bacteria;p__Planctomycetota;c__Planctomycetes;o__Pirellulales;f__Ga0077529;g__UBA11888;s__
GH105.hmm	c_000000050571_18	0	0	0	RIS_MAG_148	d__Bacteria;p__Planctomycetota;c__Planctomycetes;o__Pirellulales;f__Ga0077529;g__UBA11888;s__
GH29.hmm	c_000000050571_24	0	0	0	RIS_MAG_148	d__Bacteria;p__Planctomycetota;c__Planctomycetes;o__Pirellulales;f__Ga0077529;g__UBA11888;s__
GH141.hmm	c_000000050571_25	0	0	0	RIS_MAG_148	d__Bacteria;p__Planctomycetota;c__Planctomycetes;o__Pirellulales;f__Ga0077529;g__UBA11888;s__
GH109.hmm	c_000000050571_26	0	0	0.665503	RIS_MAG_148	d__Bacteria;p__Planctomycetota;c__Planctomycetes;o__Pirellulales;f__Ga0077529;g__UBA11888;s__
GH163.hmm	c_000000050571_31	0	0	0.299931	RIS_MAG_148	d__Bacteria;p__Planctomycetota;c__Planctomycetes;o__Pirellulales;f__Ga0077529;g__UBA11888;s__
GH13_18.hmm	c_000000050595_11	0	0	0	RIS_MAG_148	d__Bacteria;p__Planctomycetota;c__Planctomycetes;o__Pirellulales;f__Ga0077529;g__UBA11888;s__
GH163.hmm	c_000000050597_2	0	0	0	RIS_MAG_148	d__Bacteria;p__Planctomycetota;c__Planctomycetes;o__Pirellulales;f__Ga0077529;g__UBA11888;s__
GH163.hmm	c_000000050599_1	0	0.130163	0.24993	RIS_MAG_148	d__Bacteria;p__Planctomycetota;c__Planctomycetes;o__Pirellulales;f__Ga0077529;g__UBA11888;s__
GH33.hmm	c_000000050600_23	0	0	0.112971	RIS_MAG_148	d__Bacteria;p__Planctomycetota;c__Planctomycetes;o__Pirellulales;f__Ga0077529;g__UBA11888;s__
GH165.hmm	c_000000050600_30	0	0	0	RIS_MAG_148	d__Bacteria;p__Planctomycetota;c__Planctomycetes;o__Pirellulales;f__Ga0077529;g__UBA11888;s__
GH33.hmm	c_000000050604_23	0	0	0	RIS_MAG_148	d__Bacteria;p__Planctomycetota;c__Planctomycetes;o__Pirellulales;f__Ga0077529;g__UBA11888;s__
GH156.hmm	c_000000050604_8	0	0.0621316	0	RIS_MAG_148	d__Bacteria;p__Planctomycetota;c__Planctomycetes;o__Pirellulales;f__Ga0077529;g__UBA11888;s__
GH109.hmm	c_000000050608_4	0	0.0952447	0.188782	RIS_MAG_148	d__Bacteria;p__Planctomycetota;c__Planctomycetes;o__Pirellulales;f__Ga0077529;g__UBA11888;s__
GH111.hmm	c_000000050612_6	0	0	0.187477	RIS_MAG_148	d__Bacteria;p__Planctomycetota;c__Planctomycetes;o__Pirellulales;f__Ga0077529;g__UBA11888;s__
GH156.hmm	c_000000050615_11	0	0.161166	0	RIS_MAG_148	d__Bacteria;p__Planctomycetota;c__Planctomycetes;o__Pirellulales;f__Ga0077529;g__UBA11888;s__
GH109.hmm	c_000000050620_8	0	0.146112	0	RIS_MAG_148	d__Bacteria;p__Planctomycetota;c__Planctomycetes;o__Pirellulales;f__Ga0077529;g__UBA11888;s__
GH102.hmm	c_000000033049_2	3.58596	0	0	RIS_MAG_149	d__Bacteria;p__Planctomycetota;c__Phycisphaerae;o__Phycisphaerales;f__SM1A02;g__GCA-002718515;s__
GH10.hmm	c_000000033265_1	0	0	0	RIS_MAG_149	d__Bacteria;p__Planctomycetota;c__Phycisphaerae;o__Phycisphaerales;f__SM1A02;g__GCA-002718515;s__
GH10.hmm	c_000000033373_1	0	0	0	RIS_MAG_149	d__Bacteria;p__Planctomycetota;c__Phycisphaerae;o__Phycisphaerales;f__SM1A02;g__GCA-002718515;s__
GH127.hmm	c_000000006661_4	2.54461	1.8102	1.87742	RIS_MAG_15	d__Bacteria;p__Chloroflexota;c__Dehalococcoidia;o__UBA1151;f__UBA1151;g__UBA1151;s__
GH31.hmm	c_000000006661_8	1.80215	2.20901	3.90583	RIS_MAG_15	d__Bacteria;p__Chloroflexota;c__Dehalococcoidia;o__UBA1151;f__UBA1151;g__UBA1151;s__
GH109.hmm	c_000000006669_10	0	0.423745	0.373285	RIS_MAG_15	d__Bacteria;p__Chloroflexota;c__Dehalococcoidia;o__UBA1151;f__UBA1151;g__UBA1151;s__
GH109.hmm	c_000000006670_153	0.689471	1.2858	0.896712	RIS_MAG_15	d__Bacteria;p__Chloroflexota;c__Dehalococcoidia;o__UBA1151;f__UBA1151;g__UBA1151;s__
GH15.hmm	c_000000006670_53	0.336069	0	0	RIS_MAG_15	d__Bacteria;p__Chloroflexota;c__Dehalococcoidia;o__UBA1151;f__UBA1151;g__UBA1151;s__
GH109.hmm	c_000000006675_23	1.82507	0.170262	0.817719	RIS_MAG_15	d__Bacteria;p__Chloroflexota;c__Dehalococcoidia;o__UBA1151;f__UBA1151;g__UBA1151;s__
GH105.hmm	c_000000006692_66	0	4.11285	0.410639	RIS_MAG_15	d__Bacteria;p__Chloroflexota;c__Dehalococcoidia;o__UBA1151;f__UBA1151;g__UBA1151;s__
GH33.hmm	c_000000006713_26	0	0	0	RIS_MAG_15	d__Bacteria;p__Chloroflexota;c__Dehalococcoidia;o__UBA1151;f__UBA1151;g__UBA1151;s__
GH165.hmm	c_000000006713_27	0	0.266456	1.13329	RIS_MAG_15	d__Bacteria;p__Chloroflexota;c__Dehalococcoidia;o__UBA1151;f__UBA1151;g__UBA1151;s__
GH32.hmm	c_000000006724_3	0	1.02635	1.53119	RIS_MAG_15	d__Bacteria;p__Chloroflexota;c__Dehalococcoidia;o__UBA1151;f__UBA1151;g__UBA1151;s__
GH4.hmm	c_000000006729_17	1.58921	1.40762	1.06224	RIS_MAG_15	d__Bacteria;p__Chloroflexota;c__Dehalococcoidia;o__UBA1151;f__UBA1151;g__UBA1151;s__
GH114.hmm	c_000000006729_70	0	0	0.630317	RIS_MAG_15	d__Bacteria;p__Chloroflexota;c__Dehalococcoidia;o__UBA1151;f__UBA1151;g__UBA1151;s__
GH109.hmm	c_000000006734_49	0	0	0.356134	RIS_MAG_15	d__Bacteria;p__Chloroflexota;c__Dehalococcoidia;o__UBA1151;f__UBA1151;g__UBA1151;s__
GH102.hmm	c_000000040442_4	1.20443	0	0	RIS_MAG_150	d__Bacteria;p__Proteobacteria;c__Alphaproteobacteria;o__Rhodobacterales;f__Rhodobacteraceae;g__GCA-2697345;s__
GH103.hmm	c_000000040489_9	0	0	0.431677	RIS_MAG_150	d__Bacteria;p__Proteobacteria;c__Alphaproteobacteria;o__Rhodobacterales;f__Rhodobacteraceae;g__GCA-2697345;s__
GH23.hmm	c_000000040600_9	0	0.0934674	0	RIS_MAG_150	d__Bacteria;p__Proteobacteria;c__Alphaproteobacteria;o__Rhodobacterales;f__Rhodobacteraceae;g__GCA-2697345;s__
GH29.hmm	c_000000055704_7	0	0.139735	0.350278	RIS_MAG_152	d__Bacteria;p__Planctomycetota;c__Phycisphaerae;o__Phycisphaerales;f__SM1A02;g__GCA-002718515;s__
GH102.hmm	c_000000055726_6	0	0	0	RIS_MAG_152	d__Bacteria;p__Planctomycetota;c__Phycisphaerae;o__Phycisphaerales;f__SM1A02;g__GCA-002718515;s__
GH10.hmm	c_000000055772_3	0	0.176576	0	RIS_MAG_152	d__Bacteria;p__Planctomycetota;c__Phycisphaerae;o__Phycisphaerales;f__SM1A02;g__GCA-002718515;s__
GH84.hmm	c_000000052107_37	0	0.181642	0	RIS_MAG_153	d__Bacteria;p__Proteobacteria;c__Alphaproteobacteria;o__UBA828;f__;g__;s__
GH23.hmm	c_000000052138_13	0	0.165129	0.0654593	RIS_MAG_153	d__Bacteria;p__Proteobacteria;c__Alphaproteobacteria;o__UBA828;f__;g__;s__
GH23.hmm	c_000000052161_6	0	0	0	RIS_MAG_153	d__Bacteria;p__Proteobacteria;c__Alphaproteobacteria;o__UBA828;f__;g__;s__
GH102.hmm	c_000000052238_17	0	0.173963	0	RIS_MAG_153	d__Bacteria;p__Proteobacteria;c__Alphaproteobacteria;o__UBA828;f__;g__;s__
GH73.hmm	c_000000052315_16	1.27174	3.61167	2.00829	RIS_MAG_153	d__Bacteria;p__Proteobacteria;c__Alphaproteobacteria;o__UBA828;f__;g__;s__
GH23.hmm	c_000000017258_2	0	0.296308	0.124579	RIS_MAG_154	d__Bacteria;p__Proteobacteria;c__Alphaproteobacteria;o__;f__;g__;s__
GH3.hmm	c_000000017261_12	0	0.0980543	0.502072	RIS_MAG_154	d__Bacteria;p__Proteobacteria;c__Alphaproteobacteria;o__;f__;g__;s__
GH103.hmm	c_000000017309_8	0	0	0	RIS_MAG_154	d__Bacteria;p__Proteobacteria;c__Alphaproteobacteria;o__;f__;g__;s__
GH23.hmm	c_000000054676_12	0	0.114228	0	RIS_MAG_155	d__Bacteria;p__Myxococcota;c__UBA796;o__UBA796;f__;g__;s__
GH23.hmm	c_000000054678_1	0	0.12176	0.792961	RIS_MAG_155	d__Bacteria;p__Myxococcota;c__UBA796;o__UBA796;f__;g__;s__
GH23.hmm	c_000000054681_57	0	0.40114	0.537221	RIS_MAG_155	d__Bacteria;p__Myxococcota;c__UBA796;o__UBA796;f__;g__;s__
GH5_28.hmm	c_000000054687_11	0	0.268068	0.17711	RIS_MAG_155	d__Bacteria;p__Myxococcota;c__UBA796;o__UBA796;f__;g__;s__
GH5_28.hmm	c_000000054768_25	4.77737	0	0.422338	RIS_MAG_155	d__Bacteria;p__Myxococcota;c__UBA796;o__UBA796;f__;g__;s__
GH92.hmm	c_000000054785_5	0	0.293616	0	RIS_MAG_155	d__Bacteria;p__Myxococcota;c__UBA796;o__UBA796;f__;g__;s__
GH3.hmm	c_000000054788_4	0	0	0.693679	RIS_MAG_155	d__Bacteria;p__Myxococcota;c__UBA796;o__UBA796;f__;g__;s__
GH73.hmm	c_000000054795_16	0	0	0.345549	RIS_MAG_155	d__Bacteria;p__Myxococcota;c__UBA796;o__UBA796;f__;g__;s__
GH39.hmm	c_000000054805_2	0	0	0.399963	RIS_MAG_155	d__Bacteria;p__Myxococcota;c__UBA796;o__UBA796;f__;g__;s__
GH23.hmm	c_000000054826_15	0	0.159114	0.286705	RIS_MAG_155	d__Bacteria;p__Myxococcota;c__UBA796;o__UBA796;f__;g__;s__
GH3.hmm	c_000000054850_8	0	1.53301	1.98557	RIS_MAG_155	d__Bacteria;p__Myxococcota;c__UBA796;o__UBA796;f__;g__;s__
GH25.hmm	c_000000054860_11	0	1.54723	0.115414	RIS_MAG_155	d__Bacteria;p__Myxococcota;c__UBA796;o__UBA796;f__;g__;s__
GH31.hmm	c_000000054862_4	0.757176	0.302972	0.278809	RIS_MAG_155	d__Bacteria;p__Myxococcota;c__UBA796;o__UBA796;f__;g__;s__
GH109.hmm	c_000000018446_36	0	0	0	RIS_MAG_156	d__Bacteria;p__Verrucomicrobiota;c__Verrucomicrobiae;o__Verrucomicrobiales;f__Akkermansiaceae;g__;s__
GH142.hmm	c_000000018448_2	0	0	0	RIS_MAG_156	d__Bacteria;p__Verrucomicrobiota;c__Verrucomicrobiae;o__Verrucomicrobiales;f__Akkermansiaceae;g__;s__
GH13_8.hmm	c_000000018452_37	0	0	0	RIS_MAG_156	d__Bacteria;p__Verrucomicrobiota;c__Verrucomicrobiae;o__Verrucomicrobiales;f__Akkermansiaceae;g__;s__
GH57.hmm	c_000000018452_42	0	0	0	RIS_MAG_156	d__Bacteria;p__Verrucomicrobiota;c__Verrucomicrobiae;o__Verrucomicrobiales;f__Akkermansiaceae;g__;s__
GH13_18.hmm	c_000000018452_80	0	0	0	RIS_MAG_156	d__Bacteria;p__Verrucomicrobiota;c__Verrucomicrobiae;o__Verrucomicrobiales;f__Akkermansiaceae;g__;s__
GH109.hmm	c_000000018458_15	0	0	0	RIS_MAG_156	d__Bacteria;p__Verrucomicrobiota;c__Verrucomicrobiae;o__Verrucomicrobiales;f__Akkermansiaceae;g__;s__
GH109.hmm	c_000000018461_9	0	0	0	RIS_MAG_156	d__Bacteria;p__Verrucomicrobiota;c__Verrucomicrobiae;o__Verrucomicrobiales;f__Akkermansiaceae;g__;s__
GH33.hmm	c_000000018462_32	0	0	0	RIS_MAG_156	d__Bacteria;p__Verrucomicrobiota;c__Verrucomicrobiae;o__Verrucomicrobiales;f__Akkermansiaceae;g__;s__
GH165.hmm	c_000000018463_123	0	0	0	RIS_MAG_156	d__Bacteria;p__Verrucomicrobiota;c__Verrucomicrobiae;o__Verrucomicrobiales;f__Akkermansiaceae;g__;s__
GH97.hmm	c_000000018466_70	0	0	0	RIS_MAG_156	d__Bacteria;p__Verrucomicrobiota;c__Verrucomicrobiae;o__Verrucomicrobiales;f__Akkermansiaceae;g__;s__
GH33.hmm	c_000000018466_72	0	0	0	RIS_MAG_156	d__Bacteria;p__Verrucomicrobiota;c__Verrucomicrobiae;o__Verrucomicrobiales;f__Akkermansiaceae;g__;s__
GH109.hmm	c_000000018468_37	0	0	0	RIS_MAG_156	d__Bacteria;p__Verrucomicrobiota;c__Verrucomicrobiae;o__Verrucomicrobiales;f__Akkermansiaceae;g__;s__
GH109.hmm	c_000000018468_38	0	0	0	RIS_MAG_156	d__Bacteria;p__Verrucomicrobiota;c__Verrucomicrobiae;o__Verrucomicrobiales;f__Akkermansiaceae;g__;s__
GH3.hmm	c_000000018470_15	0	0	0	RIS_MAG_156	d__Bacteria;p__Verrucomicrobiota;c__Verrucomicrobiae;o__Verrucomicrobiales;f__Akkermansiaceae;g__;s__
GH109.hmm	c_000000018470_80	0	0	0.0619684	RIS_MAG_156	d__Bacteria;p__Verrucomicrobiota;c__Verrucomicrobiae;o__Verrucomicrobiales;f__Akkermansiaceae;g__;s__
GH33.hmm	c_000000018474_1	0	0	0	RIS_MAG_156	d__Bacteria;p__Verrucomicrobiota;c__Verrucomicrobiae;o__Verrucomicrobiales;f__Akkermansiaceae;g__;s__
GH78.hmm	c_000000018494_134	0	0	0	RIS_MAG_156	d__Bacteria;p__Verrucomicrobiota;c__Verrucomicrobiae;o__Verrucomicrobiales;f__Akkermansiaceae;g__;s__
GH109.hmm	c_000000018494_263	0	0	0.54258	RIS_MAG_156	d__Bacteria;p__Verrucomicrobiota;c__Verrucomicrobiae;o__Verrucomicrobiales;f__Akkermansiaceae;g__;s__
GH109.hmm	c_000000018501_19	0	0.289677	0	RIS_MAG_156	d__Bacteria;p__Verrucomicrobiota;c__Verrucomicrobiae;o__Verrucomicrobiales;f__Akkermansiaceae;g__;s__
GH43_26.hmm	c_000000018504_29	0	0	0	RIS_MAG_156	d__Bacteria;p__Verrucomicrobiota;c__Verrucomicrobiae;o__Verrucomicrobiales;f__Akkermansiaceae;g__;s__
GH109.hmm	c_000000018506_8	0	0	0	RIS_MAG_156	d__Bacteria;p__Verrucomicrobiota;c__Verrucomicrobiae;o__Verrucomicrobiales;f__Akkermansiaceae;g__;s__
GH3.hmm	c_000000018509_57	0	0	0	RIS_MAG_156	d__Bacteria;p__Verrucomicrobiota;c__Verrucomicrobiae;o__Verrucomicrobiales;f__Akkermansiaceae;g__;s__
GH33.hmm	c_000000018512_19	0	0	0	RIS_MAG_156	d__Bacteria;p__Verrucomicrobiota;c__Verrucomicrobiae;o__Verrucomicrobiales;f__Akkermansiaceae;g__;s__
GH77.hmm	c_000000018514_15	0	0	0	RIS_MAG_156	d__Bacteria;p__Verrucomicrobiota;c__Verrucomicrobiae;o__Verrucomicrobiales;f__Akkermansiaceae;g__;s__
GH13_38.hmm	c_000000018514_16	0	0	0	RIS_MAG_156	d__Bacteria;p__Verrucomicrobiota;c__Verrucomicrobiae;o__Verrucomicrobiales;f__Akkermansiaceae;g__;s__
GH163.hmm	c_000000018520_3	0	0.0418118	0	RIS_MAG_156	d__Bacteria;p__Verrucomicrobiota;c__Verrucomicrobiae;o__Verrucomicrobiales;f__Akkermansiaceae;g__;s__
GH13_7.hmm	c_000000018530_43	0	0	0	RIS_MAG_156	d__Bacteria;p__Verrucomicrobiota;c__Verrucomicrobiae;o__Verrucomicrobiales;f__Akkermansiaceae;g__;s__
GH29.hmm	c_000000031369_3	0	0.287263	0	RIS_MAG_157	d__Bacteria;p__Planctomycetota;c__Phycisphaerae;o__Phycisphaerales;f__SM1A02;g__GCA-002718515;s__
GH23.hmm	c_000000040346_13	0	0	0.484956	RIS_MAG_158	d__Bacteria;p__Bacteroidota;c__Bacteroidia;o__Flavobacteriales;f__BACL11;g__TMED123;s__
GH23.hmm	c_000000040376_3	0	0	0	RIS_MAG_158	d__Bacteria;p__Bacteroidota;c__Bacteroidia;o__Flavobacteriales;f__BACL11;g__TMED123;s__
GH109.hmm	c_000000040381_6	0	0	0	RIS_MAG_158	d__Bacteria;p__Bacteroidota;c__Bacteroidia;o__Flavobacteriales;f__BACL11;g__TMED123;s__
GH23.hmm	c_000000040385_32	0	0	0	RIS_MAG_158	d__Bacteria;p__Bacteroidota;c__Bacteroidia;o__Flavobacteriales;f__BACL11;g__TMED123;s__
GH3.hmm	c_000000040400_7	0	0	0	RIS_MAG_158	d__Bacteria;p__Bacteroidota;c__Bacteroidia;o__Flavobacteriales;f__BACL11;g__TMED123;s__
GH109.hmm	c_000000053333_3	0	0	0.497713	RIS_MAG_159	d__Bacteria;p__Chloroflexota;c__Dehalococcoidia;o__SAR202;f__UBA826;g__UBA11996;s__
GH105.hmm	c_000000053342_9	0	0.458201	1.75445	RIS_MAG_159	d__Bacteria;p__Chloroflexota;c__Dehalococcoidia;o__SAR202;f__UBA826;g__UBA11996;s__
GH32.hmm	c_000000053343_1	0	0.0123113	0	RIS_MAG_159	d__Bacteria;p__Chloroflexota;c__Dehalococcoidia;o__SAR202;f__UBA826;g__UBA11996;s__
GH2.hmm	c_000000053380_2	3.06795	0.122058	0	RIS_MAG_159	d__Bacteria;p__Chloroflexota;c__Dehalococcoidia;o__SAR202;f__UBA826;g__UBA11996;s__
GH142.hmm	c_000000053390_6	0.974192	0	0.0740944	RIS_MAG_159	d__Bacteria;p__Chloroflexota;c__Dehalococcoidia;o__SAR202;f__UBA826;g__UBA11996;s__
GH127.hmm	c_000000053418_2	0	0	1.36258	RIS_MAG_159	d__Bacteria;p__Chloroflexota;c__Dehalococcoidia;o__SAR202;f__UBA826;g__UBA11996;s__
GH2.hmm	c_000000007995_8	0	0.518904	1.40663	RIS_MAG_16	d__Bacteria;p__Chloroflexota;c__Dehalococcoidia;o__UBA1151;f__TMED-70;g__TMED-70;s__
GH3.hmm	c_000000008016_43	0.424383	0.850063	1.52027	RIS_MAG_16	d__Bacteria;p__Chloroflexota;c__Dehalococcoidia;o__UBA1151;f__TMED-70;g__TMED-70;s__
GH105.hmm	c_000000008049_7	0	0.102594	0	RIS_MAG_16	d__Bacteria;p__Chloroflexota;c__Dehalococcoidia;o__UBA1151;f__TMED-70;g__TMED-70;s__
GH165.hmm	c_000000008108_31	0	0.585447	1.94474	RIS_MAG_16	d__Bacteria;p__Chloroflexota;c__Dehalococcoidia;o__UBA1151;f__TMED-70;g__TMED-70;s__
GH81.hmm	c_000000043841_4	0	0	0.0211169	RIS_MAG_160	d__Bacteria;p__Planctomycetota;c__Phycisphaerae;o__Phycisphaerales;f__SM1A02;g__;s__
GH81.hmm	c_000000043841_4	0	0	0.0211169	RIS_MAG_160	d__Bacteria;p__Planctomycetota;c__Phycisphaerae;o__Phycisphaerales;f__SM1A02;g__;s__
GH29.hmm	c_000000043848_18	0	0	0	RIS_MAG_160	d__Bacteria;p__Planctomycetota;c__Phycisphaerae;o__Phycisphaerales;f__SM1A02;g__;s__
GH95.hmm	c_000000043848_20	0	0.198904	0.0463814	RIS_MAG_160	d__Bacteria;p__Planctomycetota;c__Phycisphaerae;o__Phycisphaerales;f__SM1A02;g__;s__
GH109.hmm	c_000000043848_94	0	0.201865	0.0889133	RIS_MAG_160	d__Bacteria;p__Planctomycetota;c__Phycisphaerae;o__Phycisphaerales;f__SM1A02;g__;s__
GH57.hmm	c_000000043849_18	0.936094	0.176955	1.90208	RIS_MAG_160	d__Bacteria;p__Planctomycetota;c__Phycisphaerae;o__Phycisphaerales;f__SM1A02;g__;s__
GH33.hmm	c_000000043855_23	0	0.883885	0.187706	RIS_MAG_160	d__Bacteria;p__Planctomycetota;c__Phycisphaerae;o__Phycisphaerales;f__SM1A02;g__;s__
GH102.hmm	c_000000043857_26	0	0.127848	0	RIS_MAG_160	d__Bacteria;p__Planctomycetota;c__Phycisphaerae;o__Phycisphaerales;f__SM1A02;g__;s__
GH18.hmm	c_000000043860_4	0	0	0	RIS_MAG_160	d__Bacteria;p__Planctomycetota;c__Phycisphaerae;o__Phycisphaerales;f__SM1A02;g__;s__
GH133.hmm	c_000000043861_10	0	0.117517	0	RIS_MAG_160	d__Bacteria;p__Planctomycetota;c__Phycisphaerae;o__Phycisphaerales;f__SM1A02;g__;s__
GH63.hmm	c_000000043861_9	0	0.00633875	0.954852	RIS_MAG_160	d__Bacteria;p__Planctomycetota;c__Phycisphaerae;o__Phycisphaerales;f__SM1A02;g__;s__
GH109.hmm	c_000000043865_72	7.71235	0.146112	0.26547	RIS_MAG_160	d__Bacteria;p__Planctomycetota;c__Phycisphaerae;o__Phycisphaerales;f__SM1A02;g__;s__
GH13_20.hmm	c_000000043865_76	0	0	0	RIS_MAG_160	d__Bacteria;p__Planctomycetota;c__Phycisphaerae;o__Phycisphaerales;f__SM1A02;g__;s__
GH77.hmm	c_000000043865_77	0	0.199642	0.0741945	RIS_MAG_160	d__Bacteria;p__Planctomycetota;c__Phycisphaerae;o__Phycisphaerales;f__SM1A02;g__;s__
GH13_9.hmm	c_000000043865_79	0.635871	0.0653695	0.655932	RIS_MAG_160	d__Bacteria;p__Planctomycetota;c__Phycisphaerae;o__Phycisphaerales;f__SM1A02;g__;s__
GH18.hmm	c_000000043874_2	0	0.216047	1.57524	RIS_MAG_160	d__Bacteria;p__Planctomycetota;c__Phycisphaerae;o__Phycisphaerales;f__SM1A02;g__;s__
GH29.hmm	c_000000043876_41	0	0.146514	0.0907504	RIS_MAG_160	d__Bacteria;p__Planctomycetota;c__Phycisphaerae;o__Phycisphaerales;f__SM1A02;g__;s__
GH16.hmm	c_000000043878_12	0	0.227118	0.313507	RIS_MAG_160	d__Bacteria;p__Planctomycetota;c__Phycisphaerae;o__Phycisphaerales;f__SM1A02;g__;s__
GH2.hmm	c_000000043880_11	0	0.299463	0.190786	RIS_MAG_160	d__Bacteria;p__Planctomycetota;c__Phycisphaerae;o__Phycisphaerales;f__SM1A02;g__;s__
GH38.hmm	c_000000043880_14	0	0	0.367467	RIS_MAG_160	d__Bacteria;p__Planctomycetota;c__Phycisphaerae;o__Phycisphaerales;f__SM1A02;g__;s__
GH3.hmm	c_000000043889_21	0	0.530785	1.05205	RIS_MAG_160	d__Bacteria;p__Planctomycetota;c__Phycisphaerae;o__Phycisphaerales;f__SM1A02;g__;s__
GH33.hmm	c_000000043890_22	0	0	0.19321	RIS_MAG_160	d__Bacteria;p__Planctomycetota;c__Phycisphaerae;o__Phycisphaerales;f__SM1A02;g__;s__
GH102.hmm	c_000000043890_25	0	0	0	RIS_MAG_160	d__Bacteria;p__Planctomycetota;c__Phycisphaerae;o__Phycisphaerales;f__SM1A02;g__;s__
GH33.hmm	c_000000043893_3	0	0	0	RIS_MAG_160	d__Bacteria;p__Planctomycetota;c__Phycisphaerae;o__Phycisphaerales;f__SM1A02;g__;s__
GH29.hmm	c_000000043898_36	0	0.285939	0.330605	RIS_MAG_160	d__Bacteria;p__Planctomycetota;c__Phycisphaerae;o__Phycisphaerales;f__SM1A02;g__;s__
GH35.hmm	c_000000043898_55	0	0	0	RIS_MAG_160	d__Bacteria;p__Planctomycetota;c__Phycisphaerae;o__Phycisphaerales;f__SM1A02;g__;s__
GH103.hmm	c_000000018812_2	0	0.464813	0	RIS_MAG_161	d__Bacteria;p__Proteobacteria;c__Alphaproteobacteria;o__Rhodospirillales;f__Rhodospirillaceae;g__;s__
GH23.hmm	c_000000018837_8	0	0.0632247	0	RIS_MAG_161	d__Bacteria;p__Proteobacteria;c__Alphaproteobacteria;o__Rhodospirillales;f__Rhodospirillaceae;g__;s__
GH3.hmm	c_000000018849_18	0	1.55764	0	RIS_MAG_161	d__Bacteria;p__Proteobacteria;c__Alphaproteobacteria;o__Rhodospirillales;f__Rhodospirillaceae;g__;s__
GH102.hmm	c_000000018885_17	0	1.04433	0.39127	RIS_MAG_161	d__Bacteria;p__Proteobacteria;c__Alphaproteobacteria;o__Rhodospirillales;f__Rhodospirillaceae;g__;s__
GH73.hmm	c_000000018892_24	0	0.108985	0	RIS_MAG_161	d__Bacteria;p__Proteobacteria;c__Alphaproteobacteria;o__Rhodospirillales;f__Rhodospirillaceae;g__;s__
GH109.hmm	c_000000021264_12	8.77988	0	0	RIS_MAG_162	d__Bacteria;p__Marinisomatota;c__Marinisomatia;o__Marinisomatales;f__Marinisomataceae;g__Marinisoma;s__
GH103.hmm	c_000000021267_3	0	0	0	RIS_MAG_162	d__Bacteria;p__Marinisomatota;c__Marinisomatia;o__Marinisomatales;f__Marinisomataceae;g__Marinisoma;s__
GH109.hmm	c_000000021280_4	0	0	0	RIS_MAG_162	d__Bacteria;p__Marinisomatota;c__Marinisomatia;o__Marinisomatales;f__Marinisomataceae;g__Marinisoma;s__
GH23.hmm	c_000000021308_7	0	0	0.112431	RIS_MAG_162	d__Bacteria;p__Marinisomatota;c__Marinisomatia;o__Marinisomatales;f__Marinisomataceae;g__Marinisoma;s__
GH102.hmm	c_000000018918_5	0	0.0820751	1.09808	RIS_MAG_163	d__Bacteria;p__Planctomycetota;c__Phycisphaerae;o__Phycisphaerales;f__SM1A02;g__GCA-002718515;s__
GH16.hmm	c_000000018920_4	0	0	0	RIS_MAG_163	d__Bacteria;p__Planctomycetota;c__Phycisphaerae;o__Phycisphaerales;f__SM1A02;g__GCA-002718515;s__
GH10.hmm	c_000000018977_6	0	0.44144	0.153119	RIS_MAG_163	d__Bacteria;p__Planctomycetota;c__Phycisphaerae;o__Phycisphaerales;f__SM1A02;g__GCA-002718515;s__
GH13_9.hmm	c_000000019029_1	0	0.150471	0.582931	RIS_MAG_163	d__Bacteria;p__Planctomycetota;c__Phycisphaerae;o__Phycisphaerales;f__SM1A02;g__GCA-002718515;s__
GH103.hmm	c_000000018780_34	0	0.674443	0.079571	RIS_MAG_164	d__Bacteria;p__Proteobacteria;c__Gammaproteobacteria;o__Woeseiales;f__Woeseiaceae;g__UBA1847;s__
GH3.hmm	c_000000018791_97	1.28614	0.0484554	0	RIS_MAG_164	d__Bacteria;p__Proteobacteria;c__Gammaproteobacteria;o__Woeseiales;f__Woeseiaceae;g__UBA1847;s__
GH109.hmm	c_000000018796_233	0	0	0.0697193	RIS_MAG_164	d__Bacteria;p__Proteobacteria;c__Gammaproteobacteria;o__Woeseiales;f__Woeseiaceae;g__UBA1847;s__
GH23.hmm	c_000000018802_41	0	0.22116	0	RIS_MAG_164	d__Bacteria;p__Proteobacteria;c__Gammaproteobacteria;o__Woeseiales;f__Woeseiaceae;g__UBA1847;s__
GH23.hmm	c_000000018802_99	0	0.264297	0	RIS_MAG_164	d__Bacteria;p__Proteobacteria;c__Gammaproteobacteria;o__Woeseiales;f__Woeseiaceae;g__UBA1847;s__
GH3.hmm	c_000000018413_18	0	0	0	RIS_MAG_165	d__Bacteria;p__Dadabacteria;c__UBA1144;o__UBA1144;f__UBA1144;g__;s__
GH73.hmm	c_000000018416_6	0	0	0	RIS_MAG_165	d__Bacteria;p__Dadabacteria;c__UBA1144;o__UBA1144;f__UBA1144;g__;s__
GH23.hmm	c_000000018424_50	0	0	0.595018	RIS_MAG_165	d__Bacteria;p__Dadabacteria;c__UBA1144;o__UBA1144;f__UBA1144;g__;s__
GH23.hmm	c_000000018428_35	0	0.0680807	0.168676	RIS_MAG_165	d__Bacteria;p__Dadabacteria;c__UBA1144;o__UBA1144;f__UBA1144;g__;s__
GH23.hmm	c_000000052322_23	0	0	0.569543	RIS_MAG_166	d__Bacteria;p__Proteobacteria;c__Gammaproteobacteria;o__Pseudomonadales;f__HTCC2089;g__UBA9659;s__
GH20.hmm	c_000000052332_38	1.57213	0.172103	0.146194	RIS_MAG_166	d__Bacteria;p__Proteobacteria;c__Gammaproteobacteria;o__Pseudomonadales;f__HTCC2089;g__UBA9659;s__
GH23.hmm	c_000000052343_40	0	0	0	RIS_MAG_166	d__Bacteria;p__Proteobacteria;c__Gammaproteobacteria;o__Pseudomonadales;f__HTCC2089;g__UBA9659;s__
GH103.hmm	c_000000052351_44	0	0.122432	0	RIS_MAG_166	d__Bacteria;p__Proteobacteria;c__Gammaproteobacteria;o__Pseudomonadales;f__HTCC2089;g__UBA9659;s__
GH3.hmm	c_000000052354_96	0	0.207254	0.205396	RIS_MAG_166	d__Bacteria;p__Proteobacteria;c__Gammaproteobacteria;o__Pseudomonadales;f__HTCC2089;g__UBA9659;s__
GH23.hmm	c_000000052356_12	0	0	0.105788	RIS_MAG_166	d__Bacteria;p__Proteobacteria;c__Gammaproteobacteria;o__Pseudomonadales;f__HTCC2089;g__UBA9659;s__
GH23.hmm	c_000000052363_178	0	0	0	RIS_MAG_166	d__Bacteria;p__Proteobacteria;c__Gammaproteobacteria;o__Pseudomonadales;f__HTCC2089;g__UBA9659;s__
GH73.hmm	c_000000052363_78	1.71413	4.95032	0.17711	RIS_MAG_166	d__Bacteria;p__Proteobacteria;c__Gammaproteobacteria;o__Pseudomonadales;f__HTCC2089;g__UBA9659;s__
GH103.hmm	c_000000052366_526	0	0.482468	0.626532	RIS_MAG_166	d__Bacteria;p__Proteobacteria;c__Gammaproteobacteria;o__Pseudomonadales;f__HTCC2089;g__UBA9659;s__
GH3.hmm	c_000000053694_38	2.35979	0	0	RIS_MAG_167	d__Bacteria;p__Proteobacteria;c__Gammaproteobacteria;o__SAR86;f__D2472;g__D2472;s__
GH103.hmm	c_000000053694_60	0	0	0	RIS_MAG_167	d__Bacteria;p__Proteobacteria;c__Gammaproteobacteria;o__SAR86;f__D2472;g__D2472;s__
GH2.hmm	c_000000053701_62	0.356482	0	0	RIS_MAG_167	d__Bacteria;p__Proteobacteria;c__Gammaproteobacteria;o__SAR86;f__D2472;g__D2472;s__
GH23.hmm	c_000000053703_52	0	0	0	RIS_MAG_167	d__Bacteria;p__Proteobacteria;c__Gammaproteobacteria;o__SAR86;f__D2472;g__D2472;s__
GH5_13.hmm	c_000000053706_54	0	0	0	RIS_MAG_167	d__Bacteria;p__Proteobacteria;c__Gammaproteobacteria;o__SAR86;f__D2472;g__D2472;s__
GH3.hmm	c_000000053713_143	0	0	0.542655	RIS_MAG_167	d__Bacteria;p__Proteobacteria;c__Gammaproteobacteria;o__SAR86;f__D2472;g__D2472;s__
GH23.hmm	c_000000053713_96	1.05316	0	0	RIS_MAG_167	d__Bacteria;p__Proteobacteria;c__Gammaproteobacteria;o__SAR86;f__D2472;g__D2472;s__
GH109.hmm	c_000000047387_114	0	2.09828	2.46843	RIS_MAG_168	d__Bacteria;p__Chloroflexota;c__Dehalococcoidia;o__UBA6926;f__UBA6926;g__;s__
GH109.hmm	c_000000047387_86	0	0.68638	1.10132	RIS_MAG_168	d__Bacteria;p__Chloroflexota;c__Dehalococcoidia;o__UBA6926;f__UBA6926;g__;s__
GH23.hmm	c_000000053922_1	0	0.29855	0.255081	RIS_MAG_169	d__Bacteria;p__SAR324;c__SAR324;o__SAR324;f__;g__;s__
GH23.hmm	c_000000053997_3	2.81121	1.1762	0.507822	RIS_MAG_169	d__Bacteria;p__SAR324;c__SAR324;o__SAR324;f__;g__;s__
GH13_9.hmm	C_000000053972_2	1.88858	0.292658	0.549321	RIS_MAG_169	d__Bacteria;p__SAR324;c__SAR324;o__SAR324;f__;g__;s__
GH13_11.hmm	c_000000053918_4	0	0.553549	0.158507	RIS_MAG_169	d__Bacteria;p__SAR324;c__SAR324;o__SAR324;f__;g__;s__
GH109.hmm	c_000000008790_25	0	1.98546	3.61795	RIS_MAG_17	d__Bacteria;p__Chloroflexota;c__Dehalococcoidia;o__UBA1151;f__UBA1151;g__GCA-2730555;s__
GH105.hmm	c_000000008890_2	0	2.5463	5.34258	RIS_MAG_17	d__Bacteria;p__Chloroflexota;c__Dehalococcoidia;o__UBA1151;f__UBA1151;g__GCA-2730555;s__
GH51.hmm	c_000000008959_6	2.67741	1.65258	2.09009	RIS_MAG_17	d__Bacteria;p__Chloroflexota;c__Dehalococcoidia;o__UBA1151;f__UBA1151;g__GCA-2730555;s__
GH42.hmm	c_000000008686_15	1.06906	2.21124	2.54742	RIS_MAG_19	d__Bacteria;p__Chloroflexota;c__Dehalococcoidia;o__SAR202;f__;g__;s__
GH4.hmm	c_000000008689_26	5.21168	3.64172	3.55788	RIS_MAG_19	d__Bacteria;p__Chloroflexota;c__Dehalococcoidia;o__SAR202;f__;g__;s__
GH109.hmm	c_000000008694_69	0	1.0909	2.79819	RIS_MAG_19	d__Bacteria;p__Chloroflexota;c__Dehalococcoidia;o__SAR202;f__;g__;s__
GH20.hmm	c_000000008703_46	0	0.846999	1.46468	RIS_MAG_19	d__Bacteria;p__Chloroflexota;c__Dehalococcoidia;o__SAR202;f__;g__;s__
GH109.hmm	c_000000008707_87	0	0.453847	0.356721	RIS_MAG_19	d__Bacteria;p__Chloroflexota;c__Dehalococcoidia;o__SAR202;f__;g__;s__
GH33.hmm	c_000000008714_9	1.49685	1.99755	2.6292	RIS_MAG_19	d__Bacteria;p__Chloroflexota;c__Dehalococcoidia;o__SAR202;f__;g__;s__
GH15.hmm	c_000000008722_5	2.37069	0.618595	1.21708	RIS_MAG_19	d__Bacteria;p__Chloroflexota;c__Dehalococcoidia;o__SAR202;f__;g__;s__
GH33.hmm	c_000000008749_1	1.19094	1.54571	1.16785	RIS_MAG_19	d__Bacteria;p__Chloroflexota;c__Dehalococcoidia;o__SAR202;f__;g__;s__
GH15.hmm	c_000000000002_111	0	0	0	RIS_MAG_2	d__Bacteria;p__Actinobacteriota;c__Acidimicrobiia;o__Microtrichales;f__TK06;g__;s__
GH2.hmm	c_000000000008_139	0	0.153535	0	RIS_MAG_2	d__Bacteria;p__Actinobacteriota;c__Acidimicrobiia;o__Microtrichales;f__TK06;g__;s__
GH140.hmm	c_000000000012_50	0	0	0.0338913	RIS_MAG_2	d__Bacteria;p__Actinobacteriota;c__Acidimicrobiia;o__Microtrichales;f__TK06;g__;s__
GH13_18.hmm	c_000000000019_99	0	0	0.843055	RIS_MAG_2	d__Bacteria;p__Actinobacteriota;c__Acidimicrobiia;o__Microtrichales;f__TK06;g__;s__
GH3.hmm	c_000000000021_167	0	0	0.0693524	RIS_MAG_2	d__Bacteria;p__Actinobacteriota;c__Acidimicrobiia;o__Microtrichales;f__TK06;g__;s__
GH114.hmm	c_000000006926_5	0	0.265075	0	RIS_MAG_20	d__Bacteria;p__Chloroflexota;c__Dehalococcoidia;o__UBA3495;f__UBA3495;g__UBA9611;s__
GH15.hmm	c_000000007333_4	0	2.87397	3.00942	RIS_MAG_20	d__Bacteria;p__Chloroflexota;c__Dehalococcoidia;o__UBA3495;f__UBA3495;g__UBA9611;s__
GH109.hmm	c_000000007665_25	0	1.04284	0.955975	RIS_MAG_22	d__Bacteria;p__Chloroflexota;c__Dehalococcoidia;o__UBA1151;f__bin127;g__;s__
GH63.hmm	c_000000007665_38	3.23568	2.35453	2.29598	RIS_MAG_22	d__Bacteria;p__Chloroflexota;c__Dehalococcoidia;o__UBA1151;f__bin127;g__;s__
GH109.hmm	c_000000007669_5	0	2.56773	4.02526	RIS_MAG_22	d__Bacteria;p__Chloroflexota;c__Dehalococcoidia;o__UBA1151;f__bin127;g__;s__
GH109.hmm	c_000000007674_4	3.6913	3.50038	4.70792	RIS_MAG_22	d__Bacteria;p__Chloroflexota;c__Dehalococcoidia;o__UBA1151;f__bin127;g__;s__
GH109.hmm	c_000000007687_34	0	0.160195	0	RIS_MAG_22	d__Bacteria;p__Chloroflexota;c__Dehalococcoidia;o__UBA1151;f__bin127;g__;s__
GH15.hmm	c_000000007687_6	0	0	0	RIS_MAG_22	d__Bacteria;p__Chloroflexota;c__Dehalococcoidia;o__UBA1151;f__bin127;g__;s__
GH15.hmm	c_000000007687_7	0	0	0.985456	RIS_MAG_22	d__Bacteria;p__Chloroflexota;c__Dehalococcoidia;o__UBA1151;f__bin127;g__;s__
GH105.hmm	c_000000007711_24	0	1.38076	1.67246	RIS_MAG_22	d__Bacteria;p__Chloroflexota;c__Dehalococcoidia;o__UBA1151;f__bin127;g__;s__
GH127.hmm	c_000000007747_1	0	0.0237771	0.706918	RIS_MAG_22	d__Bacteria;p__Chloroflexota;c__Dehalococcoidia;o__UBA1151;f__bin127;g__;s__
GH31.hmm	c_000000007747_2	3.78198	2.54563	3.55138	RIS_MAG_22	d__Bacteria;p__Chloroflexota;c__Dehalococcoidia;o__UBA1151;f__bin127;g__;s__
GH2.hmm	c_000000007770_6	3.35856	0.502811	0.878826	RIS_MAG_22	d__Bacteria;p__Chloroflexota;c__Dehalococcoidia;o__UBA1151;f__bin127;g__;s__
GH4.hmm	c_000000007779_4	0	0.994371	1.84293	RIS_MAG_22	d__Bacteria;p__Chloroflexota;c__Dehalococcoidia;o__UBA1151;f__bin127;g__;s__
GH32.hmm	c_000000007818_9	1.01454	3.08881	0.915066	RIS_MAG_22	d__Bacteria;p__Chloroflexota;c__Dehalococcoidia;o__UBA1151;f__bin127;g__;s__
GH109.hmm	c_000000007847_14	0	0.692508	2.7608	RIS_MAG_22	d__Bacteria;p__Chloroflexota;c__Dehalococcoidia;o__UBA1151;f__bin127;g__;s__
GH63.hmm	c_000000009470_7	1.55194	0.272239	0.849865	RIS_MAG_23	d__Bacteria;p__Chloroflexota;c__Dehalococcoidia;o__UBA2963;f__GCA-2719775;g__;s__
GH109.hmm	c_000000009598_4	0	0	0	RIS_MAG_23	d__Bacteria;p__Chloroflexota;c__Dehalococcoidia;o__UBA2963;f__GCA-2719775;g__;s__
GH15.hmm	c_000000009622_1	0	0	0	RIS_MAG_23	d__Bacteria;p__Chloroflexota;c__Dehalococcoidia;o__UBA2963;f__GCA-2719775;g__;s__
GH109.hmm	c_000000009695_12	0	1.32043	2.36115	RIS_MAG_24	d__Bacteria;p__Chloroflexota;c__Dehalococcoidia;o__SAR202;f__UBA11138;g__Casp-Chloro-G4;s__
GH105.hmm	c_000000009709_24	2.20854	0.920116	2.31326	RIS_MAG_24	d__Bacteria;p__Chloroflexota;c__Dehalococcoidia;o__SAR202;f__UBA11138;g__Casp-Chloro-G4;s__
GH105.hmm	c_000000006614_9	0	3.11524	2.5366	RIS_MAG_25	d__Bacteria;p__Chloroflexota;c__Dehalococcoidia;o__UBA2979;f__UBA2979;g__UBA2979;s__
GH109.hmm	c_000000006615_46	0	1.84166	1.52594	RIS_MAG_25	d__Bacteria;p__Chloroflexota;c__Dehalococcoidia;o__UBA2979;f__UBA2979;g__UBA2979;s__
GH33.hmm	c_000000009891_2	0	0	0.0437133	RIS_MAG_26	d__Bacteria;p__Chloroflexota;c__Dehalococcoidia;o__UBA2979;f__UBA2979;g__UBA6627;s__
GH109.hmm	c_000000009917_2	0	0	0	RIS_MAG_26	d__Bacteria;p__Chloroflexota;c__Dehalococcoidia;o__UBA2979;f__UBA2979;g__UBA6627;s__
GH23.hmm	c_000000010012_14	0	0	0	RIS_MAG_26	d__Bacteria;p__Chloroflexota;c__Dehalococcoidia;o__UBA2979;f__UBA2979;g__UBA6627;s__
GH23.hmm	c_000000010025_25	0	0	0	RIS_MAG_26	d__Bacteria;p__Chloroflexota;c__Dehalococcoidia;o__UBA2979;f__UBA2979;g__UBA6627;s__
GH105.hmm	c_000000010027_6	0	0	0	RIS_MAG_26	d__Bacteria;p__Chloroflexota;c__Dehalococcoidia;o__UBA2979;f__UBA2979;g__UBA6627;s__
GH3.hmm	c_000000009066_2	1.45589	0.239632	0.384497	RIS_MAG_27	d__Bacteria;p__Chloroflexota;c__Dehalococcoidia;o__SAR202;f__GCA-002694895;g__GCA-002694895;s__
GH20.hmm	c_000000009066_5	0	0	0	RIS_MAG_27	d__Bacteria;p__Chloroflexota;c__Dehalococcoidia;o__SAR202;f__GCA-002694895;g__GCA-002694895;s__
GH109.hmm	c_000000008528_92	0	1.04738	0.874093	RIS_MAG_28	d__Bacteria;p__Chloroflexota;c__Dehalococcoidia;o__UBA2963;f__UBA2963;g__;s__
GH109.hmm	c_000000008542_9	0	0.21485	0.66919	RIS_MAG_28	d__Bacteria;p__Chloroflexota;c__Dehalococcoidia;o__UBA2963;f__UBA2963;g__;s__
GH63.hmm	c_000000008543_13	0	0.774559	1.28803	RIS_MAG_28	d__Bacteria;p__Chloroflexota;c__Dehalococcoidia;o__UBA2963;f__UBA2963;g__;s__
GH109.hmm	c_000000008551_18	0	0.448482	1.62097	RIS_MAG_28	d__Bacteria;p__Chloroflexota;c__Dehalococcoidia;o__UBA2963;f__UBA2963;g__;s__
GH109.hmm	c_000000008567_1	0	1.54509	1.44847	RIS_MAG_28	d__Bacteria;p__Chloroflexota;c__Dehalococcoidia;o__UBA2963;f__UBA2963;g__;s__
GH109.hmm	c_000000008567_9	0	0.286555	2.01495	RIS_MAG_28	d__Bacteria;p__Chloroflexota;c__Dehalococcoidia;o__UBA2963;f__UBA2963;g__;s__
GH109.hmm	c_000000008581_2	3.04031	2.35966	3.06293	RIS_MAG_28	d__Bacteria;p__Chloroflexota;c__Dehalococcoidia;o__UBA2963;f__UBA2963;g__;s__
GH109.hmm	c_000000008608_6	0	2.57363	2.73849	RIS_MAG_28	d__Bacteria;p__Chloroflexota;c__Dehalococcoidia;o__UBA2963;f__UBA2963;g__;s__
GH109.hmm	c_000000008622_16	0	2.0952	1.85986	RIS_MAG_28	d__Bacteria;p__Chloroflexota;c__Dehalococcoidia;o__UBA2963;f__UBA2963;g__;s__
GH109.hmm	c_000000009814_41	0.889886	0.393378	1.8193	RIS_MAG_29	d__Bacteria;p__Chloroflexota;c__Dehalococcoidia;o__UBA1127;f__UBA1127;g__UBA1127;s__
GH15.hmm	c_000000009824_13	0	0.641384	1.47393	RIS_MAG_29	d__Bacteria;p__Chloroflexota;c__Dehalococcoidia;o__UBA1127;f__UBA1127;g__UBA1127;s__
GH15.hmm	c_000000009825_23	0	0.729442	1.07063	RIS_MAG_29	d__Bacteria;p__Chloroflexota;c__Dehalococcoidia;o__UBA1127;f__UBA1127;g__UBA1127;s__
GH114.hmm	c_000000009845_36	0	0.35175	0.0580994	RIS_MAG_29	d__Bacteria;p__Chloroflexota;c__Dehalococcoidia;o__UBA1127;f__UBA1127;g__UBA1127;s__
GH109.hmm	c_000000009851_53	3.18445	2.47447	3.32421	RIS_MAG_29	d__Bacteria;p__Chloroflexota;c__Dehalococcoidia;o__UBA1127;f__UBA1127;g__UBA1127;s__
GH2.hmm	c_000000000049_65	0	0	0.113751	RIS_MAG_3	d__Bacteria;p__Actinobacteriota;c__Acidimicrobiia;o__Microtrichales;f__TK06;g__UBA9040;s__
GH13_18.hmm	c_000000000050_114	0	0.0761521	0.122638	RIS_MAG_3	d__Bacteria;p__Actinobacteriota;c__Acidimicrobiia;o__Microtrichales;f__TK06;g__UBA9040;s__
GH15.hmm	c_000000009121_7	0	0	0	RIS_MAG_30	d__Bacteria;p__Chloroflexota;c__Dehalococcoidia;o__UBA2963;f__UBA2963;g__;s__
GH109.hmm	c_000000009172_3	0	0	0	RIS_MAG_30	d__Bacteria;p__Chloroflexota;c__Dehalococcoidia;o__UBA2963;f__UBA2963;g__;s__
GH109.hmm	c_000000009188_7	0	0.272462	0	RIS_MAG_30	d__Bacteria;p__Chloroflexota;c__Dehalococcoidia;o__UBA2963;f__UBA2963;g__;s__
GH114.hmm	c_000000009195_4	0	0	0	RIS_MAG_30	d__Bacteria;p__Chloroflexota;c__Dehalococcoidia;o__UBA2963;f__UBA2963;g__;s__
GH109.hmm	c_000000009218_3	0	0	0	RIS_MAG_30	d__Bacteria;p__Chloroflexota;c__Dehalococcoidia;o__UBA2963;f__UBA2963;g__;s__
GH109.hmm	c_000000009329_1	0	0	0.196086	RIS_MAG_30	d__Bacteria;p__Chloroflexota;c__Dehalococcoidia;o__UBA2963;f__UBA2963;g__;s__
GH63.hmm	c_000000009355_1	0	0	0	RIS_MAG_30	d__Bacteria;p__Chloroflexota;c__Dehalococcoidia;o__UBA2963;f__UBA2963;g__;s__
GH109.hmm	c_000000009410_8	0	0.0154319	0	RIS_MAG_30	d__Bacteria;p__Chloroflexota;c__Dehalococcoidia;o__UBA2963;f__UBA2963;g__;s__
GH109.hmm	c_000000009656_93	0	0.54467	0.154225	RIS_MAG_33	d__Bacteria;p__Chloroflexota;c__Dehalococcoidia;o__UBA2979;f__GCA-002718395;g__;s__
GH13_11.hmm	c_000000010076_5	0	0.135708	0.569609	RIS_MAG_34	d__Bacteria;p__SAR324;c__SAR324;o__SAR324;f__NAC60-12;g__UBA8110;s__UBA8110 sp1
GH13_23.hmm	c_000000010129_5	1.20752	0.313398	1.13214	RIS_MAG_34	d__Bacteria;p__SAR324;c__SAR324;o__SAR324;f__NAC60-12;g__UBA8110;s__UBA8110 sp1
GH13_9.hmm	c_000000010129_7	0	0.364707	0.0430282	RIS_MAG_34	d__Bacteria;p__SAR324;c__SAR324;o__SAR324;f__NAC60-12;g__UBA8110;s__UBA8110 sp1
GH23.hmm	c_000000010174_3	1.29993	1.10037	2.64296	RIS_MAG_34	d__Bacteria;p__SAR324;c__SAR324;o__SAR324;f__NAC60-12;g__UBA8110;s__UBA8110 sp1
GH23.hmm	c_000000010207_10	6.71388	5.02069	8.84836	RIS_MAG_34	d__Bacteria;p__SAR324;c__SAR324;o__SAR324;f__NAC60-12;g__UBA8110;s__UBA8110 sp1
GH109.hmm	c_000000010240_1	0	1.11732	0	RIS_MAG_34	d__Bacteria;p__SAR324;c__SAR324;o__SAR324;f__NAC60-12;g__UBA8110;s__UBA8110 sp1
GH23.hmm	c_000000010257_8	0	2.87556	2.90207	RIS_MAG_34	d__Bacteria;p__SAR324;c__SAR324;o__SAR324;f__NAC60-12;g__UBA8110;s__UBA8110 sp1
GH23.hmm	c_000000010287_15	2.05663	0.179934	0.966685	RIS_MAG_34	d__Bacteria;p__SAR324;c__SAR324;o__SAR324;f__NAC60-12;g__UBA8110;s__UBA8110 sp1
GH109.hmm	c_000000014829_7	0	0	0	RIS_MAG_35	d__Bacteria;p__Proteobacteria;c__Gammaproteobacteria;o__Woeseiales;f__Woeseiaceae;g__GCA-2685275;s__
GH3.hmm	c_000000014881_1	0	0.349231	0	RIS_MAG_35	d__Bacteria;p__Proteobacteria;c__Gammaproteobacteria;o__Woeseiales;f__Woeseiaceae;g__GCA-2685275;s__
GH23.hmm	c_000000014891_23	0	0	0	RIS_MAG_35	d__Bacteria;p__Proteobacteria;c__Gammaproteobacteria;o__Woeseiales;f__Woeseiaceae;g__GCA-2685275;s__
GH103.hmm	c_000000014908_3	0	0	0	RIS_MAG_35	d__Bacteria;p__Proteobacteria;c__Gammaproteobacteria;o__Woeseiales;f__Woeseiaceae;g__GCA-2685275;s__
GH103.hmm	c_000000011851_1	0	0	0	RIS_MAG_36	d__Bacteria;p__Proteobacteria;c__Gammaproteobacteria;o__Thiomicrospirales;f__Thioglobaceae;g__;s__
GH103.hmm	c_000000011981_1	0	0	0	RIS_MAG_36	d__Bacteria;p__Proteobacteria;c__Gammaproteobacteria;o__Thiomicrospirales;f__Thioglobaceae;g__;s__
GH23.hmm	c_000000012399_2	0	0.783972	0	RIS_MAG_37	d__Bacteria;p__Proteobacteria;c__Gammaproteobacteria;o__UBA10353;f__LS-SOB;g__REDSEA-S09-B13;s__GCA_002456995.1
GH3.hmm	c_000000012444_4	0	0	0	RIS_MAG_37	d__Bacteria;p__Proteobacteria;c__Gammaproteobacteria;o__UBA10353;f__LS-SOB;g__REDSEA-S09-B13;s__GCA_002456995.1
GH33.hmm	c_000000012482_2	0	0	0	RIS_MAG_37	d__Bacteria;p__Proteobacteria;c__Gammaproteobacteria;o__UBA10353;f__LS-SOB;g__REDSEA-S09-B13;s__GCA_002456995.1
GH103.hmm	c_000000012492_3	0	0	0	RIS_MAG_37	d__Bacteria;p__Proteobacteria;c__Gammaproteobacteria;o__UBA10353;f__LS-SOB;g__REDSEA-S09-B13;s__GCA_002456995.1
GH18.hmm	c_000000012597_1	0	0.325886	0.356961	RIS_MAG_37	d__Bacteria;p__Proteobacteria;c__Gammaproteobacteria;o__UBA10353;f__LS-SOB;g__REDSEA-S09-B13;s__GCA_002456995.1
GH95.hmm	c_000000012872_1	0	0	1.25371	RIS_MAG_37	d__Bacteria;p__Proteobacteria;c__Gammaproteobacteria;o__UBA10353;f__LS-SOB;g__REDSEA-S09-B13;s__GCA_002456995.1
GH10.hmm	c_000000013181_1	0	0	0	RIS_MAG_37	d__Bacteria;p__Proteobacteria;c__Gammaproteobacteria;o__UBA10353;f__LS-SOB;g__REDSEA-S09-B13;s__GCA_002456995.1
GH165.hmm	c_000000013250_2	0	0	1.04182	RIS_MAG_37	d__Bacteria;p__Proteobacteria;c__Gammaproteobacteria;o__UBA10353;f__LS-SOB;g__REDSEA-S09-B13;s__GCA_002456995.1
GH165.hmm	c_000000013430_1	0	0.111246	0.683543	RIS_MAG_37	d__Bacteria;p__Proteobacteria;c__Gammaproteobacteria;o__UBA10353;f__LS-SOB;g__REDSEA-S09-B13;s__GCA_002456995.1
GH4.hmm	c_000000013448_3	0	0	0.41437	RIS_MAG_37	d__Bacteria;p__Proteobacteria;c__Gammaproteobacteria;o__UBA10353;f__LS-SOB;g__REDSEA-S09-B13;s__GCA_002456995.1
GH20.hmm	c_000000013658_1	0	0	0	RIS_MAG_37	d__Bacteria;p__Proteobacteria;c__Gammaproteobacteria;o__UBA10353;f__LS-SOB;g__REDSEA-S09-B13;s__GCA_002456995.1
GH23.hmm	c_000000010366_5	0	0	0.490906	RIS_MAG_38	d__Bacteria;p__Proteobacteria;c__Gammaproteobacteria;o__UBA10353;f__LS-SOB;g__GCA-2726415;s__
GH109.hmm	c_000000010954_8	0	0.245446	0.764486	RIS_MAG_38	d__Bacteria;p__Proteobacteria;c__Gammaproteobacteria;o__UBA10353;f__LS-SOB;g__GCA-2726415;s__
GH50.hmm	c_000000010960_2	0	0	0	RIS_MAG_38	d__Bacteria;p__Proteobacteria;c__Gammaproteobacteria;o__UBA10353;f__LS-SOB;g__GCA-2726415;s__
GH73.hmm	c_000000015146_4	0	0.162346	0.321781	RIS_MAG_39	d__Bacteria;p__Proteobacteria;c__Gammaproteobacteria;o__Pseudomonadales;f__Pseudohongiellaceae;g__;s__
GH103.hmm	c_000000015181_7	0	0	0.3551	RIS_MAG_39	d__Bacteria;p__Proteobacteria;c__Gammaproteobacteria;o__Pseudomonadales;f__Pseudohongiellaceae;g__;s__
GH23.hmm	c_000000015183_9	0	0.0235081	0.20191	RIS_MAG_39	d__Bacteria;p__Proteobacteria;c__Gammaproteobacteria;o__Pseudomonadales;f__Pseudohongiellaceae;g__;s__
GH84.hmm	c_000000015214_9	0	0	0	RIS_MAG_39	d__Bacteria;p__Proteobacteria;c__Gammaproteobacteria;o__Pseudomonadales;f__Pseudohongiellaceae;g__;s__
GH3.hmm	c_000000015244_4	0	0	0.146999	RIS_MAG_39	d__Bacteria;p__Proteobacteria;c__Gammaproteobacteria;o__Pseudomonadales;f__Pseudohongiellaceae;g__;s__
GH32.hmm	c_000000015286_2	0	0.110801	0	RIS_MAG_39	d__Bacteria;p__Proteobacteria;c__Gammaproteobacteria;o__Pseudomonadales;f__Pseudohongiellaceae;g__;s__
GH17.hmm	c_000000012149_11	0	0	0	RIS_MAG_40	d__Bacteria;p__Proteobacteria;c__Gammaproteobacteria;o__Pseudomonadales;f__Porticoccaceae;g__HTCC2207;s__
GH158.hmm	c_000000012149_12	0	0	0	RIS_MAG_40	d__Bacteria;p__Proteobacteria;c__Gammaproteobacteria;o__Pseudomonadales;f__Porticoccaceae;g__HTCC2207;s__
GH5_13.hmm	c_000000012149_7	0	0.0839404	0.138646	RIS_MAG_40	d__Bacteria;p__Proteobacteria;c__Gammaproteobacteria;o__Pseudomonadales;f__Porticoccaceae;g__HTCC2207;s__
GH149.hmm	c_000000012185_1	0.562411	0	0.159914	RIS_MAG_40	d__Bacteria;p__Proteobacteria;c__Gammaproteobacteria;o__Pseudomonadales;f__Porticoccaceae;g__HTCC2207;s__
GH4.hmm	c_000000012209_2	14.1056	6.80091	11.1323	RIS_MAG_40	d__Bacteria;p__Proteobacteria;c__Gammaproteobacteria;o__Pseudomonadales;f__Porticoccaceae;g__HTCC2207;s__
GH4.hmm	c_000000012209_3	16.4945	9.62066	8.29463	RIS_MAG_40	d__Bacteria;p__Proteobacteria;c__Gammaproteobacteria;o__Pseudomonadales;f__Porticoccaceae;g__HTCC2207;s__
GH23.hmm	c_000000012281_16	0	0	0	RIS_MAG_40	d__Bacteria;p__Proteobacteria;c__Gammaproteobacteria;o__Pseudomonadales;f__Porticoccaceae;g__HTCC2207;s__
GH103.hmm	c_000000012328_2	0	0.259945	0	RIS_MAG_40	d__Bacteria;p__Proteobacteria;c__Gammaproteobacteria;o__Pseudomonadales;f__Porticoccaceae;g__HTCC2207;s__
GH23.hmm	c_000000012354_2	0	0	0.667904	RIS_MAG_40	d__Bacteria;p__Proteobacteria;c__Gammaproteobacteria;o__Pseudomonadales;f__Porticoccaceae;g__HTCC2207;s__
GH23.hmm	c_000000014438_8	0	0	0.503286	RIS_MAG_41	d__Bacteria;p__Proteobacteria;c__Gammaproteobacteria;o__UBA11654;f__UBA11654;g__;s__
GH103.hmm	c_000000014523_3	0	0	0	RIS_MAG_41	d__Bacteria;p__Proteobacteria;c__Gammaproteobacteria;o__UBA11654;f__UBA11654;g__;s__
GH23.hmm	c_000000014591_6	0	0	0	RIS_MAG_41	d__Bacteria;p__Proteobacteria;c__Gammaproteobacteria;o__UBA11654;f__UBA11654;g__;s__
GH23.hmm	c_000000015867_2	0	3.3165	1.76788	RIS_MAG_42	d__Bacteria;p__Proteobacteria;c__Gammaproteobacteria;o__UBA6522;f__UBA6522;g__UBA6522;s__
GH23.hmm	c_000000015914_20	1.65601	1.96936	0.837852	RIS_MAG_42	d__Bacteria;p__Proteobacteria;c__Gammaproteobacteria;o__UBA6522;f__UBA6522;g__UBA6522;s__
GH3.hmm	c_000000015922_41	0	0	0.489087	RIS_MAG_42	d__Bacteria;p__Proteobacteria;c__Gammaproteobacteria;o__UBA6522;f__UBA6522;g__UBA6522;s__
GH23.hmm	c_000000015923_1	0	0.670942	1.7858	RIS_MAG_42	d__Bacteria;p__Proteobacteria;c__Gammaproteobacteria;o__UBA6522;f__UBA6522;g__UBA6522;s__
GH103.hmm	c_000000015929_2	0	0.80759	1.21653	RIS_MAG_42	d__Bacteria;p__Proteobacteria;c__Gammaproteobacteria;o__UBA6522;f__UBA6522;g__UBA6522;s__
GH103.hmm	c_000000015949_9	0	1.22754	0.400175	RIS_MAG_42	d__Bacteria;p__Proteobacteria;c__Gammaproteobacteria;o__UBA6522;f__UBA6522;g__UBA6522;s__
GH33.hmm	c_000000013847_5	0.595607	0.705242	1.58422	RIS_MAG_43	d__Bacteria;p__Proteobacteria;c__Gammaproteobacteria;o__UBA4486;f__UBA4486;g__;s__
GH23.hmm	c_000000013873_10	0	0	0	RIS_MAG_43	d__Bacteria;p__Proteobacteria;c__Gammaproteobacteria;o__UBA4486;f__UBA4486;g__;s__
GH23.hmm	c_000000013904_10	0	0	0	RIS_MAG_43	d__Bacteria;p__Proteobacteria;c__Gammaproteobacteria;o__UBA4486;f__UBA4486;g__;s__
GH23.hmm	c_000000014151_4	0.0810732	0.119462	0.288579	RIS_MAG_43	d__Bacteria;p__Proteobacteria;c__Gammaproteobacteria;o__UBA4486;f__UBA4486;g__;s__
GH3.hmm	c_000000014179_4	0	0	0.377563	RIS_MAG_43	d__Bacteria;p__Proteobacteria;c__Gammaproteobacteria;o__UBA4486;f__UBA4486;g__;s__
GH23.hmm	c_000000014260_2	0	0.346254	0.228767	RIS_MAG_43	d__Bacteria;p__Proteobacteria;c__Gammaproteobacteria;o__UBA4486;f__UBA4486;g__;s__
GH33.hmm	c_000000014968_4	0	1.80965	2.28111	RIS_MAG_44	d__Bacteria;p__Proteobacteria;c__Gammaproteobacteria;o__Pseudomonadales;f__HTCC2089;g__;s__
GH73.hmm	c_000000015008_40	6.47204	4.11371	2.41741	RIS_MAG_44	d__Bacteria;p__Proteobacteria;c__Gammaproteobacteria;o__Pseudomonadales;f__HTCC2089;g__;s__
GH20.hmm	c_000000015010_28	0	1.11358	0.579389	RIS_MAG_44	d__Bacteria;p__Proteobacteria;c__Gammaproteobacteria;o__Pseudomonadales;f__HTCC2089;g__;s__
GH103.hmm	c_000000015026_13	0	2.13574	0.668396	RIS_MAG_44	d__Bacteria;p__Proteobacteria;c__Gammaproteobacteria;o__Pseudomonadales;f__HTCC2089;g__;s__
GH23.hmm	c_000000015034_43	0	3.08317	1.78557	RIS_MAG_44	d__Bacteria;p__Proteobacteria;c__Gammaproteobacteria;o__Pseudomonadales;f__HTCC2089;g__;s__
GH103.hmm	c_000000015045_8	0	0.278927	0.6863	RIS_MAG_44	d__Bacteria;p__Proteobacteria;c__Gammaproteobacteria;o__Pseudomonadales;f__HTCC2089;g__;s__
GH23.hmm	c_000000015054_28	0	1.12929	1.50033	RIS_MAG_44	d__Bacteria;p__Proteobacteria;c__Gammaproteobacteria;o__Pseudomonadales;f__HTCC2089;g__;s__
GH23.hmm	c_000000015063_9	0	0.484651	0.0331246	RIS_MAG_44	d__Bacteria;p__Proteobacteria;c__Gammaproteobacteria;o__Pseudomonadales;f__HTCC2089;g__;s__
GH105.hmm	c_000000015078_48	0.80337	3.21395	0.246364	RIS_MAG_44	d__Bacteria;p__Proteobacteria;c__Gammaproteobacteria;o__Pseudomonadales;f__HTCC2089;g__;s__
GH2.hmm	c_000000015589_31	0	0.0693231	0.269081	RIS_MAG_45	d__Bacteria;p__Proteobacteria;c__Gammaproteobacteria;o__Pseudomonadales;f__HTCC2089;g__UBA4421;s__
GH23.hmm	c_000000015600_4	1.62459	0	0.279604	RIS_MAG_45	d__Bacteria;p__Proteobacteria;c__Gammaproteobacteria;o__Pseudomonadales;f__HTCC2089;g__UBA4421;s__
GH51.hmm	c_000000015605_2	0	0.633821	0.37223	RIS_MAG_45	d__Bacteria;p__Proteobacteria;c__Gammaproteobacteria;o__Pseudomonadales;f__HTCC2089;g__UBA4421;s__
GH103.hmm	c_000000015623_23	0	0.521418	0	RIS_MAG_45	d__Bacteria;p__Proteobacteria;c__Gammaproteobacteria;o__Pseudomonadales;f__HTCC2089;g__UBA4421;s__
GH3.hmm	c_000000015644_23	0	0.0692508	0	RIS_MAG_45	d__Bacteria;p__Proteobacteria;c__Gammaproteobacteria;o__Pseudomonadales;f__HTCC2089;g__UBA4421;s__
GH109.hmm	c_000000015689_10	0	0.725696	0	RIS_MAG_45	d__Bacteria;p__Proteobacteria;c__Gammaproteobacteria;o__Pseudomonadales;f__HTCC2089;g__UBA4421;s__
GH78.hmm	c_000000015702_12	1.56771	0.523788	0	RIS_MAG_45	d__Bacteria;p__Proteobacteria;c__Gammaproteobacteria;o__Pseudomonadales;f__HTCC2089;g__UBA4421;s__
GH23.hmm	c_000000015739_9	1.33989	1.99136	3.7699	RIS_MAG_45	d__Bacteria;p__Proteobacteria;c__Gammaproteobacteria;o__Pseudomonadales;f__HTCC2089;g__UBA4421;s__
GH73.hmm	c_000000015740_3	0	0	0.0217012	RIS_MAG_45	d__Bacteria;p__Proteobacteria;c__Gammaproteobacteria;o__Pseudomonadales;f__HTCC2089;g__UBA4421;s__
GH103.hmm	c_000000015759_24	0	0.0675618	0.0669561	RIS_MAG_45	d__Bacteria;p__Proteobacteria;c__Gammaproteobacteria;o__Pseudomonadales;f__HTCC2089;g__UBA4421;s__
GH23.hmm	c_000000015790_8	0	0	0	RIS_MAG_45	d__Bacteria;p__Proteobacteria;c__Gammaproteobacteria;o__Pseudomonadales;f__HTCC2089;g__UBA4421;s__
GH23.hmm	c_000000015805_78	0	0.102121	0.126507	RIS_MAG_45	d__Bacteria;p__Proteobacteria;c__Gammaproteobacteria;o__Pseudomonadales;f__HTCC2089;g__UBA4421;s__
GH20.hmm	c_000000015814_25	0	0.119878	0.492184	RIS_MAG_45	d__Bacteria;p__Proteobacteria;c__Gammaproteobacteria;o__Pseudomonadales;f__HTCC2089;g__UBA4421;s__
GH36.hmm	c_000000011325_7	0	0.0799433	0	RIS_MAG_46	d__Bacteria;p__Proteobacteria;c__Gammaproteobacteria;o__Pseudomonadales;f__Nitrincolaceae;g__ASP10-02a;s__ASP10-02a sp2
GH42.hmm	c_000000011400_2	0	0	0	RIS_MAG_46	d__Bacteria;p__Proteobacteria;c__Gammaproteobacteria;o__Pseudomonadales;f__Nitrincolaceae;g__ASP10-02a;s__ASP10-02a sp2
GH23.hmm	c_000000011592_3	0.393179	0.0167121	0.132498	RIS_MAG_46	d__Bacteria;p__Proteobacteria;c__Gammaproteobacteria;o__Pseudomonadales;f__Nitrincolaceae;g__ASP10-02a;s__ASP10-02a sp2
GH73.hmm	c_000000011641_5	0	0	0.408377	RIS_MAG_46	d__Bacteria;p__Proteobacteria;c__Gammaproteobacteria;o__Pseudomonadales;f__Nitrincolaceae;g__ASP10-02a;s__ASP10-02a sp2
GH103.hmm	c_000000011649_4	0	0	0	RIS_MAG_46	d__Bacteria;p__Proteobacteria;c__Gammaproteobacteria;o__Pseudomonadales;f__Nitrincolaceae;g__ASP10-02a;s__ASP10-02a sp2
GH103.hmm	c_000000010997_20	1.45834	0.402914	0.116463	RIS_MAG_47	d__Bacteria;p__Proteobacteria;c__Gammaproteobacteria;o__Pseudomonadales;f__HTCC2089;g__UBA9659;s__
GH23.hmm	c_000000011029_8	0	0.263117	0	RIS_MAG_47	d__Bacteria;p__Proteobacteria;c__Gammaproteobacteria;o__Pseudomonadales;f__HTCC2089;g__UBA9659;s__
GH23.hmm	c_000000011074_19	0	0	0.449214	RIS_MAG_47	d__Bacteria;p__Proteobacteria;c__Gammaproteobacteria;o__Pseudomonadales;f__HTCC2089;g__UBA9659;s__
GH2.hmm	c_000000011087_6	0	0.0285081	0	RIS_MAG_47	d__Bacteria;p__Proteobacteria;c__Gammaproteobacteria;o__Pseudomonadales;f__HTCC2089;g__UBA9659;s__
GH20.hmm	c_000000011089_5	0	0.363946	0	RIS_MAG_47	d__Bacteria;p__Proteobacteria;c__Gammaproteobacteria;o__Pseudomonadales;f__HTCC2089;g__UBA9659;s__
GH23.hmm	c_000000011134_11	0	0	0	RIS_MAG_47	d__Bacteria;p__Proteobacteria;c__Gammaproteobacteria;o__Pseudomonadales;f__HTCC2089;g__UBA9659;s__
GH1.hmm	c_000000011162_14	0	0.0404384	0	RIS_MAG_47	d__Bacteria;p__Proteobacteria;c__Gammaproteobacteria;o__Pseudomonadales;f__HTCC2089;g__UBA9659;s__
GH23.hmm	c_000000011179_1	0	0	0.144484	RIS_MAG_47	d__Bacteria;p__Proteobacteria;c__Gammaproteobacteria;o__Pseudomonadales;f__HTCC2089;g__UBA9659;s__
GH109.hmm	c_000000011199_2	0	0.204025	0	RIS_MAG_47	d__Bacteria;p__Proteobacteria;c__Gammaproteobacteria;o__Pseudomonadales;f__HTCC2089;g__UBA9659;s__
GH2.hmm	c_000000011213_9	0.0195821	0.346254	0	RIS_MAG_47	d__Bacteria;p__Proteobacteria;c__Gammaproteobacteria;o__Pseudomonadales;f__HTCC2089;g__UBA9659;s__
GH73.hmm	c_000000011214_3	0	0.523329	0.107304	RIS_MAG_47	d__Bacteria;p__Proteobacteria;c__Gammaproteobacteria;o__Pseudomonadales;f__HTCC2089;g__UBA9659;s__
GH3.hmm	c_000000011219_7	1.03569	1.04125	0.0315087	RIS_MAG_47	d__Bacteria;p__Proteobacteria;c__Gammaproteobacteria;o__Pseudomonadales;f__HTCC2089;g__UBA9659;s__
GH103.hmm	c_000000011234_4	0	0.320235	0.44431	RIS_MAG_47	d__Bacteria;p__Proteobacteria;c__Gammaproteobacteria;o__Pseudomonadales;f__HTCC2089;g__UBA9659;s__
GH3.hmm	c_000000015414_2	0	0	0	RIS_MAG_48	d__Bacteria;p__Proteobacteria;c__Gammaproteobacteria;o__Pseudomonadales;f__Pseudohongiellaceae;g__UBA5109;s__
GH73.hmm	c_000000015424_7	0	0.0404384	0	RIS_MAG_48	d__Bacteria;p__Proteobacteria;c__Gammaproteobacteria;o__Pseudomonadales;f__Pseudohongiellaceae;g__UBA5109;s__
GH84.hmm	c_000000015496_2	0	0	0	RIS_MAG_48	d__Bacteria;p__Proteobacteria;c__Gammaproteobacteria;o__Pseudomonadales;f__Pseudohongiellaceae;g__UBA5109;s__
GH103.hmm	c_000000015533_2	0	0.135124	0	RIS_MAG_48	d__Bacteria;p__Proteobacteria;c__Gammaproteobacteria;o__Pseudomonadales;f__Pseudohongiellaceae;g__UBA5109;s__
GH103.hmm	c_000000015983_47	0	0	0	RIS_MAG_49	d__Bacteria;p__Proteobacteria;c__Gammaproteobacteria;o__Pseudomonadales;f__Nitrincolaceae;g__ASP10-02a;s__
GH73.hmm	c_000000016026_24	0	0.016199	0	RIS_MAG_49	d__Bacteria;p__Proteobacteria;c__Gammaproteobacteria;o__Pseudomonadales;f__Nitrincolaceae;g__ASP10-02a;s__
GH23.hmm	c_000000016037_22	0	0	0.622065	RIS_MAG_49	d__Bacteria;p__Proteobacteria;c__Gammaproteobacteria;o__Pseudomonadales;f__Nitrincolaceae;g__ASP10-02a;s__
GH77.hmm	c_000000004837_10	0	0	0	RIS_MAG_5	d__Archaea;p__Thermoplasmatota;c__MGII;o__MGII;f__MGIIB;g__;s__
GH57.hmm	c_000000004837_11	0	0	0.436397	RIS_MAG_5	d__Archaea;p__Thermoplasmatota;c__MGII;o__MGII;f__MGIIB;g__;s__
GH13.hmm	c_000000004837_6	0.293037	0	0	RIS_MAG_5	d__Archaea;p__Thermoplasmatota;c__MGII;o__MGII;f__MGIIB;g__;s__
GH38.hmm	c_000000004901_1	0.611345	0	0	RIS_MAG_5	d__Archaea;p__Thermoplasmatota;c__MGII;o__MGII;f__MGIIB;g__;s__
GH38.hmm	c_000000004939_20	0	0	0.12818	RIS_MAG_5	d__Archaea;p__Thermoplasmatota;c__MGII;o__MGII;f__MGIIB;g__;s__
GH15.hmm	c_000000004943_3	0	0.461672	0	RIS_MAG_5	d__Archaea;p__Thermoplasmatota;c__MGII;o__MGII;f__MGIIB;g__;s__
GH23.hmm	c_000000016052_56	0	0.373567	0.356247	RIS_MAG_50	d__Bacteria;p__Gemmatimonadota;c__Gemmatimonadetes;o__SG8-23;f__UBA6960;g__;s__
GH23.hmm	c_000000016053_197	0.781251	0.129508	0.228172	RIS_MAG_50	d__Bacteria;p__Gemmatimonadota;c__Gemmatimonadetes;o__SG8-23;f__UBA6960;g__;s__
GH109.hmm	c_000000016065_41	0	0.310435	0.319484	RIS_MAG_50	d__Bacteria;p__Gemmatimonadota;c__Gemmatimonadetes;o__SG8-23;f__UBA6960;g__;s__
GH3.hmm	c_000000016072_7	0	0.112489	0	RIS_MAG_50	d__Bacteria;p__Gemmatimonadota;c__Gemmatimonadetes;o__SG8-23;f__UBA6960;g__;s__
GH3.hmm	c_000000016072_8	0	0.149876	0.159142	RIS_MAG_50	d__Bacteria;p__Gemmatimonadota;c__Gemmatimonadetes;o__SG8-23;f__UBA6960;g__;s__
GH23.hmm	c_000000016101_98	0	0.939544	0.0481614	RIS_MAG_50	d__Bacteria;p__Gemmatimonadota;c__Gemmatimonadetes;o__SG8-23;f__UBA6960;g__;s__
GH20.hmm	c_000000016104_36	1.17844	0.351422	0	RIS_MAG_50	d__Bacteria;p__Gemmatimonadota;c__Gemmatimonadetes;o__SG8-23;f__UBA6960;g__;s__
GH23.hmm	c_000000016995_44	0	1.43971	0.244795	RIS_MAG_51	d__Bacteria;p__Gemmatimonadota;c__Gemmatimonadetes;o__SG8-23;f__UBA6960;g__GCA-2718595;s__
GH23.hmm	c_000000017005_6	0.789453	0.523471	1.58515	RIS_MAG_51	d__Bacteria;p__Gemmatimonadota;c__Gemmatimonadetes;o__SG8-23;f__UBA6960;g__GCA-2718595;s__
GH23.hmm	c_000000017017_33	2.34652	1.33029	0.667525	RIS_MAG_51	d__Bacteria;p__Gemmatimonadota;c__Gemmatimonadetes;o__SG8-23;f__UBA6960;g__GCA-2718595;s__
GH109.hmm	c_000000017039_30	0	1.69532	0.69005	RIS_MAG_51	d__Bacteria;p__Gemmatimonadota;c__Gemmatimonadetes;o__SG8-23;f__UBA6960;g__GCA-2718595;s__
GH109.hmm	c_000000017039_32	0	0.314248	0	RIS_MAG_51	d__Bacteria;p__Gemmatimonadota;c__Gemmatimonadetes;o__SG8-23;f__UBA6960;g__GCA-2718595;s__
GH3.hmm	c_000000017040_14	0	0.785119	1.13972	RIS_MAG_51	d__Bacteria;p__Gemmatimonadota;c__Gemmatimonadetes;o__SG8-23;f__UBA6960;g__GCA-2718595;s__
GH3.hmm	c_000000017040_15	1.78136	0.949477	1.19131	RIS_MAG_51	d__Bacteria;p__Gemmatimonadota;c__Gemmatimonadetes;o__SG8-23;f__UBA6960;g__GCA-2718595;s__
GH23.hmm	c_000000016134_162	4.11195	0.392714	0.458691	RIS_MAG_52	d__Bacteria;p__Gemmatimonadota;c__Gemmatimonadetes;o__SG8-23;f__UBA6960;g__UBA6934;s__
GH3.hmm	c_000000016146_1	0	0.087108	0.371206	RIS_MAG_52	d__Bacteria;p__Gemmatimonadota;c__Gemmatimonadetes;o__SG8-23;f__UBA6960;g__UBA6934;s__
GH114.hmm	c_000000016146_66	0	0.201457	0	RIS_MAG_52	d__Bacteria;p__Gemmatimonadota;c__Gemmatimonadetes;o__SG8-23;f__UBA6960;g__UBA6934;s__
GH23.hmm	c_000000016154_18	3.31191	0.382647	0.313266	RIS_MAG_52	d__Bacteria;p__Gemmatimonadota;c__Gemmatimonadetes;o__SG8-23;f__UBA6960;g__UBA6934;s__
GH109.hmm	c_000000016154_4	0	0	0.0452816	RIS_MAG_52	d__Bacteria;p__Gemmatimonadota;c__Gemmatimonadetes;o__SG8-23;f__UBA6960;g__UBA6934;s__
GH23.hmm	c_000000016159_3	0	0.54219	0	RIS_MAG_52	d__Bacteria;p__Gemmatimonadota;c__Gemmatimonadetes;o__SG8-23;f__UBA6960;g__UBA6934;s__
GH4.hmm	c_000000016160_22	2.63729	0.168611	0	RIS_MAG_52	d__Bacteria;p__Gemmatimonadota;c__Gemmatimonadetes;o__SG8-23;f__UBA6960;g__UBA6934;s__
GH109.hmm	c_000000016172_21	0	0.0322097	0.478814	RIS_MAG_52	d__Bacteria;p__Gemmatimonadota;c__Gemmatimonadetes;o__SG8-23;f__UBA6960;g__UBA6934;s__
GH3.hmm	c_000000016184_27	0	0.06374	0.163185	RIS_MAG_52	d__Bacteria;p__Gemmatimonadota;c__Gemmatimonadetes;o__SG8-23;f__UBA6960;g__UBA6934;s__
GH23.hmm	c_000000016370_2	0	0.479429	0	RIS_MAG_53	NA
GH2.hmm	c_000000016400_11	0	0.0370396	0.204513	RIS_MAG_53	NA
GH23.hmm	c_000000016447_1	0	0.592214	0	RIS_MAG_53	NA
GH23.hmm	c_000000016570_2	0	0.175997	0.0606674	RIS_MAG_53	NA
GH109.hmm	c_000000016578_4	2.55049	0.182239	0.505694	RIS_MAG_53	NA
GH20.hmm	c_000000016669_1	0	0	0	RIS_MAG_53	NA
GH23.hmm	c_000000016230_49	2.14307	1.37809	3.26679	RIS_MAG_54	d__Bacteria;p__Gemmatimonadota;c__Gemmatimonadetes;o__SG8-23;f__UBA6960;g__UBA822;s__
GH3.hmm	c_000000016233_37	1.21693	0.531927	0.954852	RIS_MAG_54	d__Bacteria;p__Gemmatimonadota;c__Gemmatimonadetes;o__SG8-23;f__UBA6960;g__UBA822;s__
GH3.hmm	c_000000016233_38	0.384419	0.642992	0.250339	RIS_MAG_54	d__Bacteria;p__Gemmatimonadota;c__Gemmatimonadetes;o__SG8-23;f__UBA6960;g__UBA822;s__
GH114.hmm	c_000000016285_13	0	0	0	RIS_MAG_54	d__Bacteria;p__Gemmatimonadota;c__Gemmatimonadetes;o__SG8-23;f__UBA6960;g__UBA822;s__
GH105.hmm	c_000000016365_11	0	0.0753751	0.168073	RIS_MAG_54	d__Bacteria;p__Gemmatimonadota;c__Gemmatimonadetes;o__SG8-23;f__UBA6960;g__UBA822;s__
GH23.hmm	c_000000016841_62	0	0	0	RIS_MAG_55	d__Bacteria;p__Gemmatimonadota;c__Gemmatimonadetes;o__SG8-23;f__UBA6960;g__UBA1138;s__
GH23.hmm	c_000000016857_14	0	0.0862267	0.420147	RIS_MAG_55	d__Bacteria;p__Gemmatimonadota;c__Gemmatimonadetes;o__SG8-23;f__UBA6960;g__UBA1138;s__
GH23.hmm	c_000000016860_73	0	0	0.48041	RIS_MAG_55	d__Bacteria;p__Gemmatimonadota;c__Gemmatimonadetes;o__SG8-23;f__UBA6960;g__UBA1138;s__
GH3.hmm	c_000000016868_26	0	0	0.154417	RIS_MAG_55	d__Bacteria;p__Gemmatimonadota;c__Gemmatimonadetes;o__SG8-23;f__UBA6960;g__UBA1138;s__
GH3.hmm	c_000000016868_27	0	0.140118	0	RIS_MAG_55	d__Bacteria;p__Gemmatimonadota;c__Gemmatimonadetes;o__SG8-23;f__UBA6960;g__UBA1138;s__
GH109.hmm	c_000000016875_50	0	0.316575	0	RIS_MAG_55	d__Bacteria;p__Gemmatimonadota;c__Gemmatimonadetes;o__SG8-23;f__UBA6960;g__UBA1138;s__
GH109.hmm	c_000000016896_9	0	0	0	RIS_MAG_55	d__Bacteria;p__Gemmatimonadota;c__Gemmatimonadetes;o__SG8-23;f__UBA6960;g__UBA1138;s__
GH114.hmm	c_000000016957_1	0	0	0	RIS_MAG_55	d__Bacteria;p__Gemmatimonadota;c__Gemmatimonadetes;o__SG8-23;f__UBA6960;g__UBA1138;s__
GH3.hmm	c_000000044085_4	0	0.192141	0	RIS_MAG_57	d__Bacteria;p__Proteobacteria;c__Alphaproteobacteria;o__TMED109;f__TMED109;g__GCA-2684605;s__
GH103.hmm	c_000000044134_8	0	0	0	RIS_MAG_57	d__Bacteria;p__Proteobacteria;c__Alphaproteobacteria;o__TMED109;f__TMED109;g__GCA-2684605;s__
GH109.hmm	c_000000052408_2	0	0.307782	0	RIS_MAG_58	d__Bacteria;p__Planctomycetota;c__Planctomycetes;o__Planctomycetales;f__Planctomycetaceae;g__;s__
GH33.hmm	c_000000052410_4	0	0.0769454	0	RIS_MAG_58	d__Bacteria;p__Planctomycetota;c__Planctomycetes;o__Planctomycetales;f__Planctomycetaceae;g__;s__
GH109.hmm	c_000000052423_3	0	0	0	RIS_MAG_58	d__Bacteria;p__Planctomycetota;c__Planctomycetes;o__Planctomycetales;f__Planctomycetaceae;g__;s__
GH165.hmm	c_000000052426_2	0	0.0627177	0	RIS_MAG_58	d__Bacteria;p__Planctomycetota;c__Planctomycetes;o__Planctomycetales;f__Planctomycetaceae;g__;s__
GH33.hmm	c_000000052442_4	0	0.22841	0.00443848	RIS_MAG_58	d__Bacteria;p__Planctomycetota;c__Planctomycetes;o__Planctomycetales;f__Planctomycetaceae;g__;s__
GH165.hmm	c_000000052444_2	0	0	0	RIS_MAG_58	d__Bacteria;p__Planctomycetota;c__Planctomycetes;o__Planctomycetales;f__Planctomycetaceae;g__;s__
GH33.hmm	c_000000052462_2	0	0	0	RIS_MAG_58	d__Bacteria;p__Planctomycetota;c__Planctomycetes;o__Planctomycetales;f__Planctomycetaceae;g__;s__
GH156.hmm	c_000000052462_3	0	0	0	RIS_MAG_58	d__Bacteria;p__Planctomycetota;c__Planctomycetes;o__Planctomycetales;f__Planctomycetaceae;g__;s__
GH165.hmm	c_000000052495_1	0	0	0	RIS_MAG_58	d__Bacteria;p__Planctomycetota;c__Planctomycetes;o__Planctomycetales;f__Planctomycetaceae;g__;s__
GH156.hmm	c_000000052505_11	0	0.0127799	0	RIS_MAG_58	d__Bacteria;p__Planctomycetota;c__Planctomycetes;o__Planctomycetales;f__Planctomycetaceae;g__;s__
GH33.hmm	c_000000052505_8	0	0.381675	0.343866	RIS_MAG_58	d__Bacteria;p__Planctomycetota;c__Planctomycetes;o__Planctomycetales;f__Planctomycetaceae;g__;s__
GH163.hmm	c_000000052508_3	0	0	0	RIS_MAG_58	d__Bacteria;p__Planctomycetota;c__Planctomycetes;o__Planctomycetales;f__Planctomycetaceae;g__;s__
GH57.hmm	c_000000052578_2	0	0.0220427	0.0582535	RIS_MAG_58	d__Bacteria;p__Planctomycetota;c__Planctomycetes;o__Planctomycetales;f__Planctomycetaceae;g__;s__
GH84.hmm	c_000000052590_1	0	0.0288921	0.257698	RIS_MAG_58	d__Bacteria;p__Planctomycetota;c__Planctomycetes;o__Planctomycetales;f__Planctomycetaceae;g__;s__
GH109.hmm	c_000000052606_2	0	0	0.0989261	RIS_MAG_58	d__Bacteria;p__Planctomycetota;c__Planctomycetes;o__Planctomycetales;f__Planctomycetaceae;g__;s__
GH33.hmm	c_000000052635_1	0	0.119141	0	RIS_MAG_58	d__Bacteria;p__Planctomycetota;c__Planctomycetes;o__Planctomycetales;f__Planctomycetaceae;g__;s__
GH88.hmm	c_000000052658_1	0	0.0603493	0	RIS_MAG_58	d__Bacteria;p__Planctomycetota;c__Planctomycetes;o__Planctomycetales;f__Planctomycetaceae;g__;s__
GH109.hmm	c_000000052702_3	0	0.0951085	0	RIS_MAG_58	d__Bacteria;p__Planctomycetota;c__Planctomycetes;o__Planctomycetales;f__Planctomycetaceae;g__;s__
GH109.hmm	c_000000052717_2	0	0	0	RIS_MAG_58	d__Bacteria;p__Planctomycetota;c__Planctomycetes;o__Planctomycetales;f__Planctomycetaceae;g__;s__
GH13_9.hmm	c_000000052743_2	0	0	0	RIS_MAG_58	d__Bacteria;p__Planctomycetota;c__Planctomycetes;o__Planctomycetales;f__Planctomycetaceae;g__;s__
GH109.hmm	c_000000052790_2	2.96154	0	0	RIS_MAG_58	d__Bacteria;p__Planctomycetota;c__Planctomycetes;o__Planctomycetales;f__Planctomycetaceae;g__;s__
GH109.hmm	c_000000052822_1	0	0	0.0982621	RIS_MAG_58	d__Bacteria;p__Planctomycetota;c__Planctomycetes;o__Planctomycetales;f__Planctomycetaceae;g__;s__
GH105.hmm	c_000000052829_6	0	0.03675	0	RIS_MAG_58	d__Bacteria;p__Planctomycetota;c__Planctomycetes;o__Planctomycetales;f__Planctomycetaceae;g__;s__
GH165.hmm	c_000000052850_3	0	0	0	RIS_MAG_58	d__Bacteria;p__Planctomycetota;c__Planctomycetes;o__Planctomycetales;f__Planctomycetaceae;g__;s__
GH109.hmm	c_000000052852_2	0	0	0	RIS_MAG_58	d__Bacteria;p__Planctomycetota;c__Planctomycetes;o__Planctomycetales;f__Planctomycetaceae;g__;s__
GH165.hmm	c_000000052865_1	0	0	0	RIS_MAG_58	d__Bacteria;p__Planctomycetota;c__Planctomycetes;o__Planctomycetales;f__Planctomycetaceae;g__;s__
GH109.hmm	c_000000052876_3	0	0	0	RIS_MAG_58	d__Bacteria;p__Planctomycetota;c__Planctomycetes;o__Planctomycetales;f__Planctomycetaceae;g__;s__
GH109.hmm	c_000000052907_1	0	0	0.244018	RIS_MAG_58	d__Bacteria;p__Planctomycetota;c__Planctomycetes;o__Planctomycetales;f__Planctomycetaceae;g__;s__
GH10.hmm	c_000000052921_2	0	0.133496	1.08044	RIS_MAG_58	d__Bacteria;p__Planctomycetota;c__Planctomycetes;o__Planctomycetales;f__Planctomycetaceae;g__;s__
GH109.hmm	c_000000052936_1	0	0.125341	0.173904	RIS_MAG_58	d__Bacteria;p__Planctomycetota;c__Planctomycetes;o__Planctomycetales;f__Planctomycetaceae;g__;s__
GH32.hmm	c_000000052969_2	0	0	0.0925868	RIS_MAG_58	d__Bacteria;p__Planctomycetota;c__Planctomycetes;o__Planctomycetales;f__Planctomycetaceae;g__;s__
GH109.hmm	c_000000052972_1	0	0	0	RIS_MAG_58	d__Bacteria;p__Planctomycetota;c__Planctomycetes;o__Planctomycetales;f__Planctomycetaceae;g__;s__
GH156.hmm	c_000000053020_3	0	0.156188	0.118367	RIS_MAG_58	d__Bacteria;p__Planctomycetota;c__Planctomycetes;o__Planctomycetales;f__Planctomycetaceae;g__;s__
GH13_11.hmm	c_000000053029_2	0	0.0618139	0.206751	RIS_MAG_58	d__Bacteria;p__Planctomycetota;c__Planctomycetes;o__Planctomycetales;f__Planctomycetaceae;g__;s__
GH165.hmm	c_000000053030_4	0	0.0258479	0.119542	RIS_MAG_58	d__Bacteria;p__Planctomycetota;c__Planctomycetes;o__Planctomycetales;f__Planctomycetaceae;g__;s__
GH109.hmm	c_000000053037_2	2.91398	0.0682274	0.622065	RIS_MAG_58	d__Bacteria;p__Planctomycetota;c__Planctomycetes;o__Planctomycetales;f__Planctomycetaceae;g__;s__
GH109.hmm	c_000000053113_1	0	0	0	RIS_MAG_58	d__Bacteria;p__Planctomycetota;c__Planctomycetes;o__Planctomycetales;f__Planctomycetaceae;g__;s__
GH5.hmm	c_000000053153_2	0	0	0	RIS_MAG_58	d__Bacteria;p__Planctomycetota;c__Planctomycetes;o__Planctomycetales;f__Planctomycetaceae;g__;s__
GH158.hmm	c_000000053194_2	0	0	0	RIS_MAG_58	d__Bacteria;p__Planctomycetota;c__Planctomycetes;o__Planctomycetales;f__Planctomycetaceae;g__;s__
GH109.hmm	c_000000053198_3	0	0.682354	0.225412	RIS_MAG_58	d__Bacteria;p__Planctomycetota;c__Planctomycetes;o__Planctomycetales;f__Planctomycetaceae;g__;s__
GH102.hmm	c_000000023165_2	1.5777	0.267161	0	RIS_MAG_59	d__Bacteria;p__Planctomycetota;c__UBA1135;o__UBA1135;f__UBA1135;g__;s__
GH23.hmm	c_000000023195_2	0	0	0	RIS_MAG_59	d__Bacteria;p__Planctomycetota;c__UBA1135;o__UBA1135;f__UBA1135;g__;s__
GH13_9.hmm	c_000000023516_4	0	0	0	RIS_MAG_59	d__Bacteria;p__Planctomycetota;c__UBA1135;o__UBA1135;f__UBA1135;g__;s__
GH38.hmm	c_000000005820_7	0	0.297088	0.389802	RIS_MAG_6	d__Archaea;p__Thermoplasmatota;c__MGII;o__MGII;f__MGIIB;g__UBA59;s__
GH57.hmm	c_000000005870_46	2.20403	0	0.0752109	RIS_MAG_6	d__Archaea;p__Thermoplasmatota;c__MGII;o__MGII;f__MGIIB;g__UBA59;s__
GH77.hmm	c_000000005870_47	0	0	0	RIS_MAG_6	d__Archaea;p__Thermoplasmatota;c__MGII;o__MGII;f__MGIIB;g__UBA59;s__
GH127.hmm	c_000000039773_1	0	0	0	RIS_MAG_60	d__Bacteria;p__Verrucomicrobiota;c__Verrucomicrobiae;o__Opitutales;f__MB11C04;g__GCA-2730975;s__
GH109.hmm	c_000000039818_8	0	0	0	RIS_MAG_60	d__Bacteria;p__Verrucomicrobiota;c__Verrucomicrobiae;o__Opitutales;f__MB11C04;g__GCA-2730975;s__
GH98.hmm	c_000000039850_3	0	0.116109	1.78356	RIS_MAG_60	d__Bacteria;p__Verrucomicrobiota;c__Verrucomicrobiae;o__Opitutales;f__MB11C04;g__GCA-2730975;s__
GH163.hmm	c_000000039868_2	0	0.379849	0.312519	RIS_MAG_60	d__Bacteria;p__Verrucomicrobiota;c__Verrucomicrobiae;o__Opitutales;f__MB11C04;g__GCA-2730975;s__
GH127.hmm	c_000000039882_2	0	0	0	RIS_MAG_60	d__Bacteria;p__Verrucomicrobiota;c__Verrucomicrobiae;o__Opitutales;f__MB11C04;g__GCA-2730975;s__
GH13_18.hmm	c_000000039898_3	0	0	0	RIS_MAG_60	d__Bacteria;p__Verrucomicrobiota;c__Verrucomicrobiae;o__Opitutales;f__MB11C04;g__GCA-2730975;s__
GH109.hmm	c_000000039927_3	0	0	0	RIS_MAG_60	d__Bacteria;p__Verrucomicrobiota;c__Verrucomicrobiae;o__Opitutales;f__MB11C04;g__GCA-2730975;s__
GH5.hmm	c_000000039954_6	0	0	0	RIS_MAG_60	d__Bacteria;p__Verrucomicrobiota;c__Verrucomicrobiae;o__Opitutales;f__MB11C04;g__GCA-2730975;s__
GH109.hmm	c_000000039954_7	0	0.154427	0	RIS_MAG_60	d__Bacteria;p__Verrucomicrobiota;c__Verrucomicrobiae;o__Opitutales;f__MB11C04;g__GCA-2730975;s__
GH109.hmm	c_000000039982_12	0	0	0	RIS_MAG_60	d__Bacteria;p__Verrucomicrobiota;c__Verrucomicrobiae;o__Opitutales;f__MB11C04;g__GCA-2730975;s__
GH18.hmm	c_000000040030_2	0	0.198504	1.10881	RIS_MAG_60	d__Bacteria;p__Verrucomicrobiota;c__Verrucomicrobiae;o__Opitutales;f__MB11C04;g__GCA-2730975;s__
GH109.hmm	c_000000040069_3	0	0	0	RIS_MAG_60	d__Bacteria;p__Verrucomicrobiota;c__Verrucomicrobiae;o__Opitutales;f__MB11C04;g__GCA-2730975;s__
GH109.hmm	c_000000040076_2	0	1.00152	0.716139	RIS_MAG_60	d__Bacteria;p__Verrucomicrobiota;c__Verrucomicrobiae;o__Opitutales;f__MB11C04;g__GCA-2730975;s__
GH13_14.hmm	c_000000040102_1	0	0	0	RIS_MAG_60	d__Bacteria;p__Verrucomicrobiota;c__Verrucomicrobiae;o__Opitutales;f__MB11C04;g__GCA-2730975;s__
GH109.hmm	c_000000040205_2	0	0.0955184	0.504864	RIS_MAG_60	d__Bacteria;p__Verrucomicrobiota;c__Verrucomicrobiae;o__Opitutales;f__MB11C04;g__GCA-2730975;s__
GH33.hmm	c_000000040251_2	0	0.515355	0.808663	RIS_MAG_60	d__Bacteria;p__Verrucomicrobiota;c__Verrucomicrobiae;o__Opitutales;f__MB11C04;g__GCA-2730975;s__
GH105.hmm	c_000000022896_15	0	0.340927	1.25012	RIS_MAG_61	d__Bacteria;p__Chloroflexota;c__Dehalococcoidia;o__UBA1151;f__bin127;g__UBA1328;s__
GH4.hmm	c_000000023032_1	0	2.71676	1.3726	RIS_MAG_61	d__Bacteria;p__Chloroflexota;c__Dehalococcoidia;o__UBA1151;f__bin127;g__UBA1328;s__
GH32.hmm	c_000000023103_3	3.11701	1.75527	0.63058	RIS_MAG_61	d__Bacteria;p__Chloroflexota;c__Dehalococcoidia;o__UBA1151;f__bin127;g__UBA1328;s__
GH3.hmm	c_000000036318_2	0	0.22947	0.357363	RIS_MAG_62	d__Bacteria;p__Proteobacteria;c__Alphaproteobacteria;o__Sphingomonadales;f__Emcibacteraceae;g__UBA4441;s__
GH103.hmm	c_000000036334_16	0	1.18378	0	RIS_MAG_62	d__Bacteria;p__Proteobacteria;c__Alphaproteobacteria;o__Sphingomonadales;f__Emcibacteraceae;g__UBA4441;s__
GH23.hmm	c_000000036462_11	0	0.446486	0.36121	RIS_MAG_62	d__Bacteria;p__Proteobacteria;c__Alphaproteobacteria;o__Sphingomonadales;f__Emcibacteraceae;g__UBA4441;s__
GH102.hmm	c_000000036492_7	0	0.332404	0	RIS_MAG_62	d__Bacteria;p__Proteobacteria;c__Alphaproteobacteria;o__Sphingomonadales;f__Emcibacteraceae;g__UBA4441;s__
GH73.hmm	c_000000036506_3	0	0.660742	2.01482	RIS_MAG_62	d__Bacteria;p__Proteobacteria;c__Alphaproteobacteria;o__Sphingomonadales;f__Emcibacteraceae;g__UBA4441;s__
GH114.hmm	c_000000025953_3	0	0.242631	1.9036	RIS_MAG_63	d__Bacteria;p__Chloroflexota;c__Dehalococcoidia;o__UBA3495;f__UBA3495;g__UBA9611;s__
GH105.hmm	c_000000026048_21	1.01148	0.196109	1.75887	RIS_MAG_63	d__Bacteria;p__Chloroflexota;c__Dehalococcoidia;o__UBA3495;f__UBA3495;g__UBA9611;s__
GH15.hmm	c_000000026068_6	0	0	0	RIS_MAG_63	d__Bacteria;p__Chloroflexota;c__Dehalococcoidia;o__UBA3495;f__UBA3495;g__UBA9611;s__
GH63.hmm	c_000000041451_3	0	0	0	RIS_MAG_64	d__Bacteria;p__Marinisomatota;c__Marinisomatia;o__Marinisomatales;f__TCS55;g__TCS55;s__
GH5_46.hmm	c_000000041467_10	0	0.200545	0.356089	RIS_MAG_64	d__Bacteria;p__Marinisomatota;c__Marinisomatia;o__Marinisomatales;f__TCS55;g__TCS55;s__
GH3.hmm	c_000000041467_2	0	1.05699	0	RIS_MAG_64	d__Bacteria;p__Marinisomatota;c__Marinisomatia;o__Marinisomatales;f__TCS55;g__TCS55;s__
GH16.hmm	c_000000041467_9	0	0	0	RIS_MAG_64	d__Bacteria;p__Marinisomatota;c__Marinisomatia;o__Marinisomatales;f__TCS55;g__TCS55;s__
GH38.hmm	c_000000041548_7	0	0.0511194	0.132985	RIS_MAG_64	d__Bacteria;p__Marinisomatota;c__Marinisomatia;o__Marinisomatales;f__TCS55;g__TCS55;s__
GH103.hmm	c_000000041603_5	0	2.47172	1.26701	RIS_MAG_64	d__Bacteria;p__Marinisomatota;c__Marinisomatia;o__Marinisomatales;f__TCS55;g__TCS55;s__
GH114.hmm	c_000000041609_6	0	0.152947	0.235784	RIS_MAG_64	d__Bacteria;p__Marinisomatota;c__Marinisomatia;o__Marinisomatales;f__TCS55;g__TCS55;s__
GH3.hmm	c_000000041613_7	0	0	0	RIS_MAG_64	d__Bacteria;p__Marinisomatota;c__Marinisomatia;o__Marinisomatales;f__TCS55;g__TCS55;s__
GH1.hmm	c_000000041636_3	0.0439739	0.109343	0.0842824	RIS_MAG_64	d__Bacteria;p__Marinisomatota;c__Marinisomatia;o__Marinisomatales;f__TCS55;g__TCS55;s__
GH109.hmm	c_000000041644_11	0	0.774275	0	RIS_MAG_64	d__Bacteria;p__Marinisomatota;c__Marinisomatia;o__Marinisomatales;f__TCS55;g__TCS55;s__
GH2.hmm	c_000000041644_8	0	0.775609	1.01442	RIS_MAG_64	d__Bacteria;p__Marinisomatota;c__Marinisomatia;o__Marinisomatales;f__TCS55;g__TCS55;s__
GH23.hmm	c_000000041648_2	0	0.844397	1.22462	RIS_MAG_64	d__Bacteria;p__Marinisomatota;c__Marinisomatia;o__Marinisomatales;f__TCS55;g__TCS55;s__
GH109.hmm	c_000000041649_7	0	0.192698	1.05034	RIS_MAG_64	d__Bacteria;p__Marinisomatota;c__Marinisomatia;o__Marinisomatales;f__TCS55;g__TCS55;s__
GH16.hmm	c_000000041665_6	4.70735	0	0	RIS_MAG_64	d__Bacteria;p__Marinisomatota;c__Marinisomatia;o__Marinisomatales;f__TCS55;g__TCS55;s__
GH109.hmm	c_000000041697_3	0	0.17708	0	RIS_MAG_64	d__Bacteria;p__Marinisomatota;c__Marinisomatia;o__Marinisomatales;f__TCS55;g__TCS55;s__
GH18.hmm	c_000000041734_4	0	1.48238	0.124499	RIS_MAG_64	d__Bacteria;p__Marinisomatota;c__Marinisomatia;o__Marinisomatales;f__TCS55;g__TCS55;s__
GH20.hmm	c_000000054876_5	0.358073	0.532699	0.724008	RIS_MAG_65	d__Bacteria;p__Planctomycetota;c__Phycisphaerae;o__SG8-4;f__;g__;s__
GH33.hmm	c_000000054883_19	1.89051	1.92494	3.05927	RIS_MAG_65	d__Bacteria;p__Planctomycetota;c__Phycisphaerae;o__SG8-4;f__;g__;s__
GH33.hmm	c_000000054883_23	0	0.207938	0.279672	RIS_MAG_65	d__Bacteria;p__Planctomycetota;c__Phycisphaerae;o__SG8-4;f__;g__;s__
GH127.hmm	c_000000054898_4	0	0.556576	0.704332	RIS_MAG_65	d__Bacteria;p__Planctomycetota;c__Phycisphaerae;o__SG8-4;f__;g__;s__
GH127.hmm	c_000000054898_5	0	0.440099	1.36832	RIS_MAG_65	d__Bacteria;p__Planctomycetota;c__Phycisphaerae;o__SG8-4;f__;g__;s__
GH33.hmm	c_000000054904_3	0	0.381063	0.145249	RIS_MAG_65	d__Bacteria;p__Planctomycetota;c__Phycisphaerae;o__SG8-4;f__;g__;s__
GH33.hmm	c_000000054906_4	0	2.74952	4.69056	RIS_MAG_65	d__Bacteria;p__Planctomycetota;c__Phycisphaerae;o__SG8-4;f__;g__;s__
GH109.hmm	c_000000054910_5	0	0.435171	0	RIS_MAG_65	d__Bacteria;p__Planctomycetota;c__Phycisphaerae;o__SG8-4;f__;g__;s__
GH106.hmm	c_000000054912_2	0	0.243725	0	RIS_MAG_65	d__Bacteria;p__Planctomycetota;c__Phycisphaerae;o__SG8-4;f__;g__;s__
GH43_29.hmm	c_000000054912_3	0	0.533982	0	RIS_MAG_65	d__Bacteria;p__Planctomycetota;c__Phycisphaerae;o__SG8-4;f__;g__;s__
GH102.hmm	c_000000054924_45	4.30065	0.233266	1.27146	RIS_MAG_65	d__Bacteria;p__Planctomycetota;c__Phycisphaerae;o__SG8-4;f__;g__;s__
GH32.hmm	c_000000054929_2	0	0.0439107	0.087034	RIS_MAG_65	d__Bacteria;p__Planctomycetota;c__Phycisphaerae;o__SG8-4;f__;g__;s__
GH1.hmm	c_000000054932_5	0	2.30648	2.10652	RIS_MAG_65	d__Bacteria;p__Planctomycetota;c__Phycisphaerae;o__SG8-4;f__;g__;s__
GH109.hmm	c_000000054933_25	0	1.7495	2.44018	RIS_MAG_65	d__Bacteria;p__Planctomycetota;c__Phycisphaerae;o__SG8-4;f__;g__;s__
GH33.hmm	c_000000054944_3	0	1.48527	2.36985	RIS_MAG_65	d__Bacteria;p__Planctomycetota;c__Phycisphaerae;o__SG8-4;f__;g__;s__
GH165.hmm	c_000000054945_2	0	1.23005	1.93892	RIS_MAG_65	d__Bacteria;p__Planctomycetota;c__Phycisphaerae;o__SG8-4;f__;g__;s__
GH165.hmm	c_000000054945_5	1.31428	1.52507	2.65266	RIS_MAG_65	d__Bacteria;p__Planctomycetota;c__Phycisphaerae;o__SG8-4;f__;g__;s__
GH163.hmm	c_000000054945_7	0	0.741028	2.09824	RIS_MAG_65	d__Bacteria;p__Planctomycetota;c__Phycisphaerae;o__SG8-4;f__;g__;s__
GH38.hmm	c_000000054945_8	0	2.5464	4.65928	RIS_MAG_65	d__Bacteria;p__Planctomycetota;c__Phycisphaerae;o__SG8-4;f__;g__;s__
GH146.hmm	c_000000054960_3	2.17042	2.51496	3.59226	RIS_MAG_65	d__Bacteria;p__Planctomycetota;c__Phycisphaerae;o__SG8-4;f__;g__;s__
GH127.hmm	c_000000054960_6	0	0.435291	0.215694	RIS_MAG_65	d__Bacteria;p__Planctomycetota;c__Phycisphaerae;o__SG8-4;f__;g__;s__
GH42.hmm	c_000000054965_4	0	2.56755	1.58933	RIS_MAG_65	d__Bacteria;p__Planctomycetota;c__Phycisphaerae;o__SG8-4;f__;g__;s__
GH141.hmm	c_000000054967_5	0	1.71579	4.14324	RIS_MAG_65	d__Bacteria;p__Planctomycetota;c__Phycisphaerae;o__SG8-4;f__;g__;s__
GH33.hmm	c_000000054967_7	0	2.2407	4.9709	RIS_MAG_65	d__Bacteria;p__Planctomycetota;c__Phycisphaerae;o__SG8-4;f__;g__;s__
GH165.hmm	c_000000054968_9	0	2.84822	4.61592	RIS_MAG_65	d__Bacteria;p__Planctomycetota;c__Phycisphaerae;o__SG8-4;f__;g__;s__
GH163.hmm	c_000000054978_1	1.03583	9.03906	17.718	RIS_MAG_65	d__Bacteria;p__Planctomycetota;c__Phycisphaerae;o__SG8-4;f__;g__;s__
GH94.hmm	c_000000054981_3	1.63664	1.23192	1.16442	RIS_MAG_65	d__Bacteria;p__Planctomycetota;c__Phycisphaerae;o__SG8-4;f__;g__;s__
GH106.hmm	c_000000054983_29	1.55494	1.60773	1.77615	RIS_MAG_65	d__Bacteria;p__Planctomycetota;c__Phycisphaerae;o__SG8-4;f__;g__;s__
GH78.hmm	c_000000054983_3	0	0.241573	1.24492	RIS_MAG_65	d__Bacteria;p__Planctomycetota;c__Phycisphaerae;o__SG8-4;f__;g__;s__
GH106.hmm	c_000000054993_13	0	0.357596	0.983828	RIS_MAG_65	d__Bacteria;p__Planctomycetota;c__Phycisphaerae;o__SG8-4;f__;g__;s__
GH78.hmm	c_000000054993_14	0	1.77729	1.67077	RIS_MAG_65	d__Bacteria;p__Planctomycetota;c__Phycisphaerae;o__SG8-4;f__;g__;s__
GH156.hmm	c_000000054993_6	0	1.316	2.39863	RIS_MAG_65	d__Bacteria;p__Planctomycetota;c__Phycisphaerae;o__SG8-4;f__;g__;s__
GH163.hmm	c_000000054993_7	0	0.722618	0.886648	RIS_MAG_65	d__Bacteria;p__Planctomycetota;c__Phycisphaerae;o__SG8-4;f__;g__;s__
GH4.hmm	c_000000054994_4	0	1.98394	3.51188	RIS_MAG_65	d__Bacteria;p__Planctomycetota;c__Phycisphaerae;o__SG8-4;f__;g__;s__
GH33.hmm	c_000000054998_135	0	1.33675	1.29532	RIS_MAG_65	d__Bacteria;p__Planctomycetota;c__Phycisphaerae;o__SG8-4;f__;g__;s__
GH33.hmm	c_000000055005_3	0	2.69814	2.27998	RIS_MAG_65	d__Bacteria;p__Planctomycetota;c__Phycisphaerae;o__SG8-4;f__;g__;s__
GH33.hmm	c_000000055005_5	4.48645	2.56054	4.67145	RIS_MAG_65	d__Bacteria;p__Planctomycetota;c__Phycisphaerae;o__SG8-4;f__;g__;s__
GH38.hmm	c_000000055005_8	0	1.39299	1.37523	RIS_MAG_65	d__Bacteria;p__Planctomycetota;c__Phycisphaerae;o__SG8-4;f__;g__;s__
GH78.hmm	c_000000055007_1	0	0.182282	0.387102	RIS_MAG_65	d__Bacteria;p__Planctomycetota;c__Phycisphaerae;o__SG8-4;f__;g__;s__
GH78.hmm	c_000000055007_1	0	0.182282	0.387102	RIS_MAG_65	d__Bacteria;p__Planctomycetota;c__Phycisphaerae;o__SG8-4;f__;g__;s__
GH106.hmm	c_000000055007_2	0	0.264206	0.155466	RIS_MAG_65	d__Bacteria;p__Planctomycetota;c__Phycisphaerae;o__SG8-4;f__;g__;s__
GH13.hmm	c_000000055012_1	0.286079	0.411737	0.892599	RIS_MAG_65	d__Bacteria;p__Planctomycetota;c__Phycisphaerae;o__SG8-4;f__;g__;s__
GH133.hmm	c_000000055012_1	0.286079	0.411737	0.892599	RIS_MAG_65	d__Bacteria;p__Planctomycetota;c__Phycisphaerae;o__SG8-4;f__;g__;s__
GH29.hmm	c_000000055015_2	0	0.598926	0.182633	RIS_MAG_65	d__Bacteria;p__Planctomycetota;c__Phycisphaerae;o__SG8-4;f__;g__;s__
GH4.hmm	c_000000055020_5	0	1.51205	3.2058	RIS_MAG_65	d__Bacteria;p__Planctomycetota;c__Phycisphaerae;o__SG8-4;f__;g__;s__
GH10.hmm	c_000000055023_9	0	2.00121	8.9303	RIS_MAG_65	d__Bacteria;p__Planctomycetota;c__Phycisphaerae;o__SG8-4;f__;g__;s__
GH38.hmm	c_000000055024_2	0	1.59868	3.10392	RIS_MAG_65	d__Bacteria;p__Planctomycetota;c__Phycisphaerae;o__SG8-4;f__;g__;s__
GH88.hmm	c_000000055026_9	0	0.119915	3.68403	RIS_MAG_65	d__Bacteria;p__Planctomycetota;c__Phycisphaerae;o__SG8-4;f__;g__;s__
GH109.hmm	c_000000055027_9	0	4.75287	6.29997	RIS_MAG_65	d__Bacteria;p__Planctomycetota;c__Phycisphaerae;o__SG8-4;f__;g__;s__
GH165.hmm	c_000000055030_26	0	1.02937	0.320942	RIS_MAG_65	d__Bacteria;p__Planctomycetota;c__Phycisphaerae;o__SG8-4;f__;g__;s__
GH38.hmm	c_000000055030_27	0	0.433742	0	RIS_MAG_65	d__Bacteria;p__Planctomycetota;c__Phycisphaerae;o__SG8-4;f__;g__;s__
GH165.hmm	c_000000055030_48	1.10944	0.987676	2.94771	RIS_MAG_65	d__Bacteria;p__Planctomycetota;c__Phycisphaerae;o__SG8-4;f__;g__;s__
GH78.hmm	c_000000055037_2	0	0.661416	0.649884	RIS_MAG_65	d__Bacteria;p__Planctomycetota;c__Phycisphaerae;o__SG8-4;f__;g__;s__
GH106.hmm	c_000000055041_1	0	0.34567	1.58323	RIS_MAG_65	d__Bacteria;p__Planctomycetota;c__Phycisphaerae;o__SG8-4;f__;g__;s__
GH106.hmm	c_000000055041_2	0.59316	0.0409701	0.0902284	RIS_MAG_65	d__Bacteria;p__Planctomycetota;c__Phycisphaerae;o__SG8-4;f__;g__;s__
GH130.hmm	c_000000055041_3	0	1.14972	1.17121	RIS_MAG_65	d__Bacteria;p__Planctomycetota;c__Phycisphaerae;o__SG8-4;f__;g__;s__
GH130.hmm	c_000000055041_6	0	1.94337	0.603656	RIS_MAG_65	d__Bacteria;p__Planctomycetota;c__Phycisphaerae;o__SG8-4;f__;g__;s__
GH130.hmm	c_000000055041_7	0	3.69338	2.73751	RIS_MAG_65	d__Bacteria;p__Planctomycetota;c__Phycisphaerae;o__SG8-4;f__;g__;s__
GH57.hmm	c_000000055043_14	0	1.37481	7.82415	RIS_MAG_65	d__Bacteria;p__Planctomycetota;c__Phycisphaerae;o__SG8-4;f__;g__;s__
GH133.hmm	c_000000055043_15	0	0.0818326	0.76233	RIS_MAG_65	d__Bacteria;p__Planctomycetota;c__Phycisphaerae;o__SG8-4;f__;g__;s__
GH4.hmm	c_000000055045_18	0	3.53881	8.13885	RIS_MAG_65	d__Bacteria;p__Planctomycetota;c__Phycisphaerae;o__SG8-4;f__;g__;s__
GH78.hmm	c_000000055050_9	3.49886	1.56002	0.773016	RIS_MAG_65	d__Bacteria;p__Planctomycetota;c__Phycisphaerae;o__SG8-4;f__;g__;s__
GH23.hmm	c_000000051140_7	0	0	0	RIS_MAG_66	d__Bacteria;p__Myxococcota;c__UBA796;o__UBA9615;f__UBA9615;g__UBA6601;s__
GH5.hmm	c_000000051180_4	0	0	0.212336	RIS_MAG_66	d__Bacteria;p__Myxococcota;c__UBA796;o__UBA9615;f__UBA9615;g__UBA6601;s__
GH23.hmm	c_000000051231_3	0	0	0.112532	RIS_MAG_66	d__Bacteria;p__Myxococcota;c__UBA796;o__UBA9615;f__UBA9615;g__UBA6601;s__
GH3.hmm	c_000000051282_17	0	0	0	RIS_MAG_66	d__Bacteria;p__Myxococcota;c__UBA796;o__UBA9615;f__UBA9615;g__UBA6601;s__
GH95.hmm	c_000000051301_1	0	0.0552625	0	RIS_MAG_66	d__Bacteria;p__Myxococcota;c__UBA796;o__UBA9615;f__UBA9615;g__UBA6601;s__
GH23.hmm	c_000000051383_1	0	0.154607	0.638418	RIS_MAG_66	d__Bacteria;p__Myxococcota;c__UBA796;o__UBA9615;f__UBA9615;g__UBA6601;s__
GH109.hmm	c_000000051386_3	2.02713	0.151368	1.54511	RIS_MAG_66	d__Bacteria;p__Myxococcota;c__UBA796;o__UBA9615;f__UBA9615;g__UBA6601;s__
GH31.hmm	c_000000051401_7	1.28382	0.0135124	0	RIS_MAG_66	d__Bacteria;p__Myxococcota;c__UBA796;o__UBA9615;f__UBA9615;g__UBA6601;s__
GH57.hmm	c_000000051446_3	0	0.226125	0.0448196	RIS_MAG_66	d__Bacteria;p__Myxococcota;c__UBA796;o__UBA9615;f__UBA9615;g__UBA6601;s__
GH18.hmm	c_000000051482_2	0	0.115901	0	RIS_MAG_66	d__Bacteria;p__Myxococcota;c__UBA796;o__UBA9615;f__UBA9615;g__UBA6601;s__
GH23.hmm	c_000000051519_5	0	0	0.606978	RIS_MAG_66	d__Bacteria;p__Myxococcota;c__UBA796;o__UBA9615;f__UBA9615;g__UBA6601;s__
GH39.hmm	c_000000051535_12	0	0	0	RIS_MAG_66	d__Bacteria;p__Myxococcota;c__UBA796;o__UBA9615;f__UBA9615;g__UBA6601;s__
GH109.hmm	c_000000051666_2	0	0.0450412	0.148791	RIS_MAG_66	d__Bacteria;p__Myxococcota;c__UBA796;o__UBA9615;f__UBA9615;g__UBA6601;s__
GH109.hmm	c_000000017419_9	0.307817	0.133642	0.373251	RIS_MAG_67	d__Bacteria;p__Planctomycetota;c__Planctomycetes;o__Planctomycetales;f__Planctomycetaceae;g__UBA8437;s__
GH57.hmm	c_000000017421_4	0	0.525125	1.55258	RIS_MAG_67	d__Bacteria;p__Planctomycetota;c__Planctomycetes;o__Planctomycetales;f__Planctomycetaceae;g__UBA8437;s__
GH165.hmm	c_000000017424_13	0	0.246225	0.538872	RIS_MAG_67	d__Bacteria;p__Planctomycetota;c__Planctomycetes;o__Planctomycetales;f__Planctomycetaceae;g__UBA8437;s__
GH109.hmm	c_000000017428_7	0	0.287945	0.205462	RIS_MAG_67	d__Bacteria;p__Planctomycetota;c__Planctomycetes;o__Planctomycetales;f__Planctomycetaceae;g__UBA8437;s__
GH109.hmm	c_000000017448_37	0	0.0886411	0.702771	RIS_MAG_67	d__Bacteria;p__Planctomycetota;c__Planctomycetes;o__Planctomycetales;f__Planctomycetaceae;g__UBA8437;s__
GH109.hmm	c_000000017450_8	0	0.175081	0	RIS_MAG_67	d__Bacteria;p__Planctomycetota;c__Planctomycetes;o__Planctomycetales;f__Planctomycetaceae;g__UBA8437;s__
GH33.hmm	c_000000017458_3	0	0.201213	0.265879	RIS_MAG_67	d__Bacteria;p__Planctomycetota;c__Planctomycetes;o__Planctomycetales;f__Planctomycetaceae;g__UBA8437;s__
GH109.hmm	c_000000017463_11	0	1.01546	1.40126	RIS_MAG_67	d__Bacteria;p__Planctomycetota;c__Planctomycetes;o__Planctomycetales;f__Planctomycetaceae;g__UBA8437;s__
GH109.hmm	c_000000017498_14	0	0.101653	0	RIS_MAG_67	d__Bacteria;p__Planctomycetota;c__Planctomycetes;o__Planctomycetales;f__Planctomycetaceae;g__UBA8437;s__
GH109.hmm	c_000000017508_1	0	0.157965	0	RIS_MAG_67	d__Bacteria;p__Planctomycetota;c__Planctomycetes;o__Planctomycetales;f__Planctomycetaceae;g__UBA8437;s__
GH165.hmm	c_000000017512_27	1.24876	0.287925	0.595285	RIS_MAG_67	d__Bacteria;p__Planctomycetota;c__Planctomycetes;o__Planctomycetales;f__Planctomycetaceae;g__UBA8437;s__
GH165.hmm	c_000000017537_1	4.74027	1.12257	1.53484	RIS_MAG_67	d__Bacteria;p__Planctomycetota;c__Planctomycetes;o__Planctomycetales;f__Planctomycetaceae;g__UBA8437;s__
GH109.hmm	c_000000017538_6	1.75103	0.827109	1.11355	RIS_MAG_67	d__Bacteria;p__Planctomycetota;c__Planctomycetes;o__Planctomycetales;f__Planctomycetaceae;g__UBA8437;s__
GH33.hmm	c_000000017543_19	1.85482	0.664808	0.823559	RIS_MAG_67	d__Bacteria;p__Planctomycetota;c__Planctomycetes;o__Planctomycetales;f__Planctomycetaceae;g__UBA8437;s__
GH165.hmm	c_000000017543_20	0	0	0	RIS_MAG_67	d__Bacteria;p__Planctomycetota;c__Planctomycetes;o__Planctomycetales;f__Planctomycetaceae;g__UBA8437;s__
GH156.hmm	c_000000017546_1	0	0.137444	0	RIS_MAG_67	d__Bacteria;p__Planctomycetota;c__Planctomycetes;o__Planctomycetales;f__Planctomycetaceae;g__UBA8437;s__
GH33.hmm	c_000000017546_3	0	1.05669	1.48106	RIS_MAG_67	d__Bacteria;p__Planctomycetota;c__Planctomycetes;o__Planctomycetales;f__Planctomycetaceae;g__UBA8437;s__
GH109.hmm	c_000000017553_12	0	0.230836	0.560478	RIS_MAG_67	d__Bacteria;p__Planctomycetota;c__Planctomycetes;o__Planctomycetales;f__Planctomycetaceae;g__UBA8437;s__
GH33.hmm	c_000000017562_15	0.334202	0	0.0954852	RIS_MAG_67	d__Bacteria;p__Planctomycetota;c__Planctomycetes;o__Planctomycetales;f__Planctomycetaceae;g__UBA8437;s__
GH109.hmm	c_000000017581_9	0	0.81579	0.530939	RIS_MAG_67	d__Bacteria;p__Planctomycetota;c__Planctomycetes;o__Planctomycetales;f__Planctomycetaceae;g__UBA8437;s__
GH105.hmm	c_000000017585_28	0	1.12299	0.6863	RIS_MAG_67	d__Bacteria;p__Planctomycetota;c__Planctomycetes;o__Planctomycetales;f__Planctomycetaceae;g__UBA8437;s__
GH33.hmm	c_000000017597_31	1.2634	0.563614	0.412573	RIS_MAG_67	d__Bacteria;p__Planctomycetota;c__Planctomycetes;o__Planctomycetales;f__Planctomycetaceae;g__UBA8437;s__
GH33.hmm	c_000000017599_9	0	0.252459	0.444792	RIS_MAG_67	d__Bacteria;p__Planctomycetota;c__Planctomycetes;o__Planctomycetales;f__Planctomycetaceae;g__UBA8437;s__
GH109.hmm	c_000000017603_2	0	0.0993734	0.381619	RIS_MAG_67	d__Bacteria;p__Planctomycetota;c__Planctomycetes;o__Planctomycetales;f__Planctomycetaceae;g__UBA8437;s__
GH109.hmm	c_000000017610_6	4.87248	0.207105	0.256561	RIS_MAG_67	d__Bacteria;p__Planctomycetota;c__Planctomycetes;o__Planctomycetales;f__Planctomycetaceae;g__UBA8437;s__
GH33.hmm	c_000000017613_2	2.39647	1.66202	0.99095	RIS_MAG_67	d__Bacteria;p__Planctomycetota;c__Planctomycetes;o__Planctomycetales;f__Planctomycetaceae;g__UBA8437;s__
GH109.hmm	c_000000017614_20	0	0.0129139	0	RIS_MAG_67	d__Bacteria;p__Planctomycetota;c__Planctomycetes;o__Planctomycetales;f__Planctomycetaceae;g__UBA8437;s__
GH33.hmm	c_000000017620_24	2.17874	0.916242	1.33037	RIS_MAG_67	d__Bacteria;p__Planctomycetota;c__Planctomycetes;o__Planctomycetales;f__Planctomycetaceae;g__UBA8437;s__
GH165.hmm	c_000000017620_3	1.33567	0.354829	0.239121	RIS_MAG_67	d__Bacteria;p__Planctomycetota;c__Planctomycetes;o__Planctomycetales;f__Planctomycetaceae;g__UBA8437;s__
GH165.hmm	c_000000017620_36	1.78888	0.160915	0.751797	RIS_MAG_67	d__Bacteria;p__Planctomycetota;c__Planctomycetes;o__Planctomycetales;f__Planctomycetaceae;g__UBA8437;s__
GH109.hmm	c_000000017624_2	1.53951	0.212671	0.769288	RIS_MAG_67	d__Bacteria;p__Planctomycetota;c__Planctomycetes;o__Planctomycetales;f__Planctomycetaceae;g__UBA8437;s__
GH33.hmm	c_000000017633_13	14.13	0.97597	2.34693	RIS_MAG_67	d__Bacteria;p__Planctomycetota;c__Planctomycetes;o__Planctomycetales;f__Planctomycetaceae;g__UBA8437;s__
GH23.hmm	c_000000047491_7	0.684567	0	0.0624796	RIS_MAG_68	d__Bacteria;p__Proteobacteria;c__Alphaproteobacteria;o__UBA828;f__UBA828;g__GCA-2717225;s__
GH23.hmm	c_000000047574_9	0	0.49639	0	RIS_MAG_68	d__Bacteria;p__Proteobacteria;c__Alphaproteobacteria;o__UBA828;f__UBA828;g__GCA-2717225;s__
GH103.hmm	c_000000047579_10	0	0	0.327785	RIS_MAG_68	d__Bacteria;p__Proteobacteria;c__Alphaproteobacteria;o__UBA828;f__UBA828;g__GCA-2717225;s__
GH109.hmm	c_000000047614_30	0	0.194388	0.264888	RIS_MAG_68	d__Bacteria;p__Proteobacteria;c__Alphaproteobacteria;o__UBA828;f__UBA828;g__GCA-2717225;s__
GH73.hmm	c_000000047656_5	0.470611	0.531394	1.06446	RIS_MAG_68	d__Bacteria;p__Proteobacteria;c__Alphaproteobacteria;o__UBA828;f__UBA828;g__GCA-2717225;s__
GH102.hmm	c_000000047715_6	0	0	0	RIS_MAG_68	d__Bacteria;p__Proteobacteria;c__Alphaproteobacteria;o__UBA828;f__UBA828;g__GCA-2717225;s__
GH3.hmm	c_000000047737_11	0	0.0470827	0.0622141	RIS_MAG_68	d__Bacteria;p__Proteobacteria;c__Alphaproteobacteria;o__UBA828;f__UBA828;g__GCA-2717225;s__
GH101.hmm	c_000000022197_1	0	0.116633	0	RIS_MAG_69	d__Archaea;p__Thermoplasmatota;c__MGII;o__MGIII;f__CG-Epi1;g__;s__
GH24.hmm	c_000000022258_7	0	0.322964	0.615515	RIS_MAG_69	d__Archaea;p__Thermoplasmatota;c__MGII;o__MGIII;f__CG-Epi1;g__;s__
GH24.hmm	c_000000022609_4	0	0	4.8928	RIS_MAG_69	d__Archaea;p__Thermoplasmatota;c__MGII;o__MGIII;f__CG-Epi1;g__;s__
GH57.hmm	c_000000006340_10	0	0	0	RIS_MAG_7	d__Archaea;p__Thermoplasmatota;c__MGII;o__MGII;f__MGIIB;g__;s__
GH77.hmm	c_000000006340_11	0	0	0	RIS_MAG_7	d__Archaea;p__Thermoplasmatota;c__MGII;o__MGII;f__MGIIB;g__;s__
GH13.hmm	c_000000006378_1	0	0	0	RIS_MAG_7	d__Archaea;p__Thermoplasmatota;c__MGII;o__MGII;f__MGIIB;g__;s__
GH109.hmm	c_000000043006_6	0	0	0.170812	RIS_MAG_70	d__Bacteria;p__Planctomycetota;c__UBA1135;o__UBA2386;f__UBA2386;g__;s__
GH142.hmm	c_000000043017_7	0	0.536136	0.539029	RIS_MAG_70	d__Bacteria;p__Planctomycetota;c__UBA1135;o__UBA2386;f__UBA2386;g__;s__
GH33.hmm	c_000000043054_3	0	0	0.136238	RIS_MAG_70	d__Bacteria;p__Planctomycetota;c__UBA1135;o__UBA2386;f__UBA2386;g__;s__
GH165.hmm	c_000000043072_4	0	0.0902659	0	RIS_MAG_70	d__Bacteria;p__Planctomycetota;c__UBA1135;o__UBA2386;f__UBA2386;g__;s__
GH165.hmm	c_000000043072_5	0	0	0	RIS_MAG_70	d__Bacteria;p__Planctomycetota;c__UBA1135;o__UBA2386;f__UBA2386;g__;s__
GH165.hmm	c_000000043072_6	0	0	0	RIS_MAG_70	d__Bacteria;p__Planctomycetota;c__UBA1135;o__UBA2386;f__UBA2386;g__;s__
GH33.hmm	c_000000043110_2	0	0.110801	0	RIS_MAG_70	d__Bacteria;p__Planctomycetota;c__UBA1135;o__UBA2386;f__UBA2386;g__;s__
GH5_5.hmm	c_000000043140_1	0	0.0910696	0	RIS_MAG_70	d__Bacteria;p__Planctomycetota;c__UBA1135;o__UBA2386;f__UBA2386;g__;s__
GH5_5.hmm	c_000000043140_2	0	0	0.171129	RIS_MAG_70	d__Bacteria;p__Planctomycetota;c__UBA1135;o__UBA2386;f__UBA2386;g__;s__
GH113.hmm	c_000000043142_2	0	0	0	RIS_MAG_70	d__Bacteria;p__Planctomycetota;c__UBA1135;o__UBA2386;f__UBA2386;g__;s__
GH109.hmm	c_000000043196_3	0	0	0	RIS_MAG_70	d__Bacteria;p__Planctomycetota;c__UBA1135;o__UBA2386;f__UBA2386;g__;s__
GH140.hmm	c_000000043218_1	0	0	0	RIS_MAG_70	d__Bacteria;p__Planctomycetota;c__UBA1135;o__UBA2386;f__UBA2386;g__;s__
GH109.hmm	c_000000043287_1	0	0	0.118391	RIS_MAG_70	d__Bacteria;p__Planctomycetota;c__UBA1135;o__UBA2386;f__UBA2386;g__;s__
GH27.hmm	c_000000043308_4	0	0.0508847	0	RIS_MAG_70	d__Bacteria;p__Planctomycetota;c__UBA1135;o__UBA2386;f__UBA2386;g__;s__
GH109.hmm	c_000000043311_3	0	0.355574	0.488793	RIS_MAG_70	d__Bacteria;p__Planctomycetota;c__UBA1135;o__UBA2386;f__UBA2386;g__;s__
GH109.hmm	c_000000043395_2	0	0	0	RIS_MAG_70	d__Bacteria;p__Planctomycetota;c__UBA1135;o__UBA2386;f__UBA2386;g__;s__
GH158.hmm	c_000000019777_1	0	0.34018	0.0963227	RIS_MAG_71	d__Bacteria;p__Acidobacteriota;c__Luteitaleia;o__Luteitaleales;f__UBA8438;g__UBA8438;s__
GH15.hmm	c_000000019836_1	0	0.0366285	0.0272251	RIS_MAG_71	d__Bacteria;p__Acidobacteriota;c__Luteitaleia;o__Luteitaleales;f__UBA8438;g__UBA8438;s__
GH105.hmm	c_000000020222_1	0	0.754392	0	RIS_MAG_71	d__Bacteria;p__Acidobacteriota;c__Luteitaleia;o__Luteitaleales;f__UBA8438;g__UBA8438;s__
GH3.hmm	c_000000020333_1	0	0	0	RIS_MAG_71	d__Bacteria;p__Acidobacteriota;c__Luteitaleia;o__Luteitaleales;f__UBA8438;g__UBA8438;s__
GH92.hmm	c_000000020628_4	0	0.432818	0	RIS_MAG_71	d__Bacteria;p__Acidobacteriota;c__Luteitaleia;o__Luteitaleales;f__UBA8438;g__UBA8438;s__
GH109.hmm	c_000000024933_3	0	0.0969815	0.072084	RIS_MAG_72	d__Bacteria;p__Verrucomicrobiota;c__Verrucomicrobiae;o__Pedosphaerales;f__UBA1100;g__;s__
GH109.hmm	c_000000024988_1	1.03258	0.0736222	0.127684	RIS_MAG_72	d__Bacteria;p__Verrucomicrobiota;c__Verrucomicrobiae;o__Pedosphaerales;f__UBA1100;g__;s__
GH109.hmm	c_000000025019_3	0	0.091723	0	RIS_MAG_72	d__Bacteria;p__Verrucomicrobiota;c__Verrucomicrobiae;o__Pedosphaerales;f__UBA1100;g__;s__
GH33.hmm	c_000000025058_2	0	0	0.0917615	RIS_MAG_72	d__Bacteria;p__Verrucomicrobiota;c__Verrucomicrobiae;o__Pedosphaerales;f__UBA1100;g__;s__
GH109.hmm	c_000000025066_2	2.44194	0.103795	0.0257161	RIS_MAG_72	d__Bacteria;p__Verrucomicrobiota;c__Verrucomicrobiae;o__Pedosphaerales;f__UBA1100;g__;s__
GH13_3.hmm	c_000000025085_1	0	0	0.0839831	RIS_MAG_72	d__Bacteria;p__Verrucomicrobiota;c__Verrucomicrobiae;o__Pedosphaerales;f__UBA1100;g__;s__
GH33.hmm	c_000000025145_1	0.948411	0	0.0370973	RIS_MAG_72	d__Bacteria;p__Verrucomicrobiota;c__Verrucomicrobiae;o__Pedosphaerales;f__UBA1100;g__;s__
GH109.hmm	c_000000025253_2	0	0	0.381278	RIS_MAG_72	d__Bacteria;p__Verrucomicrobiota;c__Verrucomicrobiae;o__Pedosphaerales;f__UBA1100;g__;s__
GH109.hmm	c_000000025311_2	0	0.0971942	0.192645	RIS_MAG_72	d__Bacteria;p__Verrucomicrobiota;c__Verrucomicrobiae;o__Pedosphaerales;f__UBA1100;g__;s__
GH133.hmm	c_000000025325_1	0.529115	0.179921	0	RIS_MAG_72	d__Bacteria;p__Verrucomicrobiota;c__Verrucomicrobiae;o__Pedosphaerales;f__UBA1100;g__;s__
GH165.hmm	c_000000025365_3	0	0.0891761	0.132565	RIS_MAG_72	d__Bacteria;p__Verrucomicrobiota;c__Verrucomicrobiae;o__Pedosphaerales;f__UBA1100;g__;s__
GH29.hmm	c_000000025371_2	0	0	0.0741945	RIS_MAG_72	d__Bacteria;p__Verrucomicrobiota;c__Verrucomicrobiae;o__Pedosphaerales;f__UBA1100;g__;s__
GH23.hmm	c_000000025498_2	0	0	0.0627474	RIS_MAG_72	d__Bacteria;p__Verrucomicrobiota;c__Verrucomicrobiae;o__Pedosphaerales;f__UBA1100;g__;s__
GH29.hmm	c_000000049029_3	0	0	0	RIS_MAG_73	d__Bacteria;p__Planctomycetota;c__Phycisphaerae;o__Phycisphaerales;f__SM1A02;g__GCA-002718515;s__
GH16.hmm	c_000000049059_4	0	0	0	RIS_MAG_73	d__Bacteria;p__Planctomycetota;c__Phycisphaerae;o__Phycisphaerales;f__SM1A02;g__GCA-002718515;s__
GH10.hmm	c_000000049186_5	1.61453	0	0	RIS_MAG_73	d__Bacteria;p__Planctomycetota;c__Phycisphaerae;o__Phycisphaerales;f__SM1A02;g__GCA-002718515;s__
GH102.hmm	c_000000049237_7	1.9557	0	0	RIS_MAG_73	d__Bacteria;p__Planctomycetota;c__Phycisphaerae;o__Phycisphaerales;f__SM1A02;g__GCA-002718515;s__
GH20.hmm	c_000000055087_3	0	0	0	RIS_MAG_74	d__Bacteria;p__Planctomycetota;c__Planctomycetes;o__Pirellulales;f__UBA7805;g__UBA7805;s__
GH95.hmm	c_000000055093_52	0	0	0.075024	RIS_MAG_74	d__Bacteria;p__Planctomycetota;c__Planctomycetes;o__Pirellulales;f__UBA7805;g__UBA7805;s__
GH57.hmm	c_000000055104_12	0	0	0.707952	RIS_MAG_74	d__Bacteria;p__Planctomycetota;c__Planctomycetes;o__Pirellulales;f__UBA7805;g__UBA7805;s__
GH109.hmm	c_000000055115_17	0	0.312933	0	RIS_MAG_74	d__Bacteria;p__Planctomycetota;c__Planctomycetes;o__Pirellulales;f__UBA7805;g__UBA7805;s__
GH109.hmm	c_000000055117_50	0	0	0	RIS_MAG_74	d__Bacteria;p__Planctomycetota;c__Planctomycetes;o__Pirellulales;f__UBA7805;g__UBA7805;s__
GH109.hmm	c_000000055122_22	0	0.253986	0	RIS_MAG_74	d__Bacteria;p__Planctomycetota;c__Planctomycetes;o__Pirellulales;f__UBA7805;g__UBA7805;s__
GH13_9.hmm	c_000000055123_37	0	0.347885	0.344766	RIS_MAG_74	d__Bacteria;p__Planctomycetota;c__Planctomycetes;o__Pirellulales;f__UBA7805;g__UBA7805;s__
GH13_11.hmm	c_000000055127_70	0	0.203737	0.885297	RIS_MAG_74	d__Bacteria;p__Planctomycetota;c__Planctomycetes;o__Pirellulales;f__UBA7805;g__UBA7805;s__
GH13_18.hmm	c_000000055131_3	0	0	0	RIS_MAG_74	d__Bacteria;p__Planctomycetota;c__Planctomycetes;o__Pirellulales;f__UBA7805;g__UBA7805;s__
GH109.hmm	c_000000055139_7	0	0	0	RIS_MAG_74	d__Bacteria;p__Planctomycetota;c__Planctomycetes;o__Pirellulales;f__UBA7805;g__UBA7805;s__
GH109.hmm	c_000000055142_12	0	0	0	RIS_MAG_74	d__Bacteria;p__Planctomycetota;c__Planctomycetes;o__Pirellulales;f__UBA7805;g__UBA7805;s__
GH127.hmm	c_000000055142_13	0	0	0	RIS_MAG_74	d__Bacteria;p__Planctomycetota;c__Planctomycetes;o__Pirellulales;f__UBA7805;g__UBA7805;s__
GH2.hmm	c_000000055142_3	0	0.0216409	0.257362	RIS_MAG_74	d__Bacteria;p__Planctomycetota;c__Planctomycetes;o__Pirellulales;f__UBA7805;g__UBA7805;s__
GH2.hmm	c_000000055144_4	0	0.497655	0.130551	RIS_MAG_74	d__Bacteria;p__Planctomycetota;c__Planctomycetes;o__Pirellulales;f__UBA7805;g__UBA7805;s__
GH32.hmm	c_000000055177_56	0	0	0	RIS_MAG_74	d__Bacteria;p__Planctomycetota;c__Planctomycetes;o__Pirellulales;f__UBA7805;g__UBA7805;s__
GH95.hmm	c_000000055178_5	0	0	0	RIS_MAG_74	d__Bacteria;p__Planctomycetota;c__Planctomycetes;o__Pirellulales;f__UBA7805;g__UBA7805;s__
GH32.hmm	c_000000055179_4	1.2488	0	0	RIS_MAG_74	d__Bacteria;p__Planctomycetota;c__Planctomycetes;o__Pirellulales;f__UBA7805;g__UBA7805;s__
GH33.hmm	c_000000055180_17	0	0	0	RIS_MAG_74	d__Bacteria;p__Planctomycetota;c__Planctomycetes;o__Pirellulales;f__UBA7805;g__UBA7805;s__
GH33.hmm	c_000000055180_2	0	0	0	RIS_MAG_74	d__Bacteria;p__Planctomycetota;c__Planctomycetes;o__Pirellulales;f__UBA7805;g__UBA7805;s__
GH16.hmm	c_000000055208_1	0	0.111098	0	RIS_MAG_74	d__Bacteria;p__Planctomycetota;c__Planctomycetes;o__Pirellulales;f__UBA7805;g__UBA7805;s__
GH109.hmm	c_000000055211_19	0	0.0829351	0.345205	RIS_MAG_74	d__Bacteria;p__Planctomycetota;c__Planctomycetes;o__Pirellulales;f__UBA7805;g__UBA7805;s__
GH13_18.hmm	c_000000032803_21	0	0.0769454	0.0190639	RIS_MAG_75	d__Bacteria;p__Verrucomicrobiota;c__Verrucomicrobiae;o__Verrucomicrobiales;f__DEV007;g__;s__
GH109.hmm	c_000000032826_253	0	0.586728	3.03034	RIS_MAG_75	d__Bacteria;p__Verrucomicrobiota;c__Verrucomicrobiae;o__Verrucomicrobiales;f__DEV007;g__;s__
GH3.hmm	c_000000032826_30	0	0.24022	1.01178	RIS_MAG_75	d__Bacteria;p__Verrucomicrobiota;c__Verrucomicrobiae;o__Verrucomicrobiales;f__DEV007;g__;s__
GH109.hmm	c_000000032831_26	0	0.469916	1.21328	RIS_MAG_75	d__Bacteria;p__Verrucomicrobiota;c__Verrucomicrobiae;o__Verrucomicrobiales;f__DEV007;g__;s__
GH88.hmm	c_000000032833_9	0	0.238796	0.934787	RIS_MAG_75	d__Bacteria;p__Verrucomicrobiota;c__Verrucomicrobiae;o__Verrucomicrobiales;f__DEV007;g__;s__
GH109.hmm	c_000000032852_2	0	0.714443	4.49666	RIS_MAG_75	d__Bacteria;p__Verrucomicrobiota;c__Verrucomicrobiae;o__Verrucomicrobiales;f__DEV007;g__;s__
GH109.hmm	c_000000032862_15	0	0.205188	1.04066	RIS_MAG_75	d__Bacteria;p__Verrucomicrobiota;c__Verrucomicrobiae;o__Verrucomicrobiales;f__DEV007;g__;s__
GH33.hmm	c_000000032862_23	0	0.271993	1.22009	RIS_MAG_75	d__Bacteria;p__Verrucomicrobiota;c__Verrucomicrobiae;o__Verrucomicrobiales;f__DEV007;g__;s__
GH25.hmm	c_000000032870_37	0	0.247799	0.508695	RIS_MAG_75	d__Bacteria;p__Verrucomicrobiota;c__Verrucomicrobiae;o__Verrucomicrobiales;f__DEV007;g__;s__
GH109.hmm	c_000000032873_13	0	2.53587	2.54709	RIS_MAG_75	d__Bacteria;p__Verrucomicrobiota;c__Verrucomicrobiae;o__Verrucomicrobiales;f__DEV007;g__;s__
GH165.hmm	c_000000032882_54	0	0.479848	0.345852	RIS_MAG_75	d__Bacteria;p__Verrucomicrobiota;c__Verrucomicrobiae;o__Verrucomicrobiales;f__DEV007;g__;s__
GH109.hmm	c_000000032882_89	0	1.01287	0.653981	RIS_MAG_75	d__Bacteria;p__Verrucomicrobiota;c__Verrucomicrobiae;o__Verrucomicrobiales;f__DEV007;g__;s__
GH109.hmm	c_000000032892_2	0	0.317759	0	RIS_MAG_75	d__Bacteria;p__Verrucomicrobiota;c__Verrucomicrobiae;o__Verrucomicrobiales;f__DEV007;g__;s__
GH109.hmm	c_000000032904_7	0	0.336546	0.436153	RIS_MAG_75	d__Bacteria;p__Verrucomicrobiota;c__Verrucomicrobiae;o__Verrucomicrobiales;f__DEV007;g__;s__
GH33.hmm	c_000000032915_2	0	0.347807	1.1941	RIS_MAG_75	d__Bacteria;p__Verrucomicrobiota;c__Verrucomicrobiae;o__Verrucomicrobiales;f__DEV007;g__;s__
GH33.hmm	c_000000032920_17	1.35691	0	0.178885	RIS_MAG_75	d__Bacteria;p__Verrucomicrobiota;c__Verrucomicrobiae;o__Verrucomicrobiales;f__DEV007;g__;s__
GH109.hmm	c_000000032934_10	0	0.44113	0.0771484	RIS_MAG_75	d__Bacteria;p__Verrucomicrobiota;c__Verrucomicrobiae;o__Verrucomicrobiales;f__DEV007;g__;s__
GH109.hmm	c_000000032934_104	0.638263	0.352683	0.116507	RIS_MAG_75	d__Bacteria;p__Verrucomicrobiota;c__Verrucomicrobiae;o__Verrucomicrobiales;f__DEV007;g__;s__
GH109.hmm	c_000000032938_5	0	0.374691	0.106095	RIS_MAG_75	d__Bacteria;p__Verrucomicrobiota;c__Verrucomicrobiae;o__Verrucomicrobiales;f__DEV007;g__;s__
GH33.hmm	c_000000032942_1	0	0.377141	0.0902178	RIS_MAG_75	d__Bacteria;p__Verrucomicrobiota;c__Verrucomicrobiae;o__Verrucomicrobiales;f__DEV007;g__;s__
GH109.hmm	c_000000032960_17	0	0.233539	1.09294	RIS_MAG_75	d__Bacteria;p__Verrucomicrobiota;c__Verrucomicrobiae;o__Verrucomicrobiales;f__DEV007;g__;s__
GH109.hmm	c_000000032960_30	0.442326	0.651773	1.3726	RIS_MAG_75	d__Bacteria;p__Verrucomicrobiota;c__Verrucomicrobiae;o__Verrucomicrobiales;f__DEV007;g__;s__
GH109.hmm	c_000000032968_1	0	0.375174	0.297448	RIS_MAG_75	d__Bacteria;p__Verrucomicrobiota;c__Verrucomicrobiae;o__Verrucomicrobiales;f__DEV007;g__;s__
GH157.hmm	c_000000032968_7	0	0.0133818	0.815602	RIS_MAG_75	d__Bacteria;p__Verrucomicrobiota;c__Verrucomicrobiae;o__Verrucomicrobiales;f__DEV007;g__;s__
GH33.hmm	c_000000032977_30	0	0	0.153363	RIS_MAG_75	d__Bacteria;p__Verrucomicrobiota;c__Verrucomicrobiae;o__Verrucomicrobiales;f__DEV007;g__;s__
GH29.hmm	c_000000033003_12	0	0.587806	0.480592	RIS_MAG_75	d__Bacteria;p__Verrucomicrobiota;c__Verrucomicrobiae;o__Verrucomicrobiales;f__DEV007;g__;s__
GH16.hmm	c_000000033005_21	0	0	0.235513	RIS_MAG_75	d__Bacteria;p__Verrucomicrobiota;c__Verrucomicrobiae;o__Verrucomicrobiales;f__DEV007;g__;s__
GH23.hmm	c_000000035446_6	0	0	0	RIS_MAG_76	d__Bacteria;p__Proteobacteria;c__Alphaproteobacteria;o__Sneathiellales;f__GCA-2731375;g__GCA-2731375;s__
GH23.hmm	c_000000035486_7	0	0.0252203	0.458227	RIS_MAG_76	d__Bacteria;p__Proteobacteria;c__Alphaproteobacteria;o__Sneathiellales;f__GCA-2731375;g__GCA-2731375;s__
GH24.hmm	c_000000035513_25	0	0	0	RIS_MAG_76	d__Bacteria;p__Proteobacteria;c__Alphaproteobacteria;o__Sneathiellales;f__GCA-2731375;g__GCA-2731375;s__
GH103.hmm	c_000000035522_36	0	0.407858	0	RIS_MAG_76	d__Bacteria;p__Proteobacteria;c__Alphaproteobacteria;o__Sneathiellales;f__GCA-2731375;g__GCA-2731375;s__
GH102.hmm	c_000000035526_17	0	0.0537871	0.10661	RIS_MAG_76	d__Bacteria;p__Proteobacteria;c__Alphaproteobacteria;o__Sneathiellales;f__GCA-2731375;g__GCA-2731375;s__
GH73.hmm	c_000000035536_2	0	0.124296	0	RIS_MAG_76	d__Bacteria;p__Proteobacteria;c__Alphaproteobacteria;o__Sneathiellales;f__GCA-2731375;g__GCA-2731375;s__
GH3.hmm	c_000000035572_42	0	0.123456	0	RIS_MAG_76	d__Bacteria;p__Proteobacteria;c__Alphaproteobacteria;o__Sneathiellales;f__GCA-2731375;g__GCA-2731375;s__
GH73.hmm	c_000000035610_6	1.65202	2.36082	1.98091	RIS_MAG_76	d__Bacteria;p__Proteobacteria;c__Alphaproteobacteria;o__Sneathiellales;f__GCA-2731375;g__GCA-2731375;s__
GH23.hmm	c_000000035625_6	0.598996	0.252179	0	RIS_MAG_76	d__Bacteria;p__Proteobacteria;c__Alphaproteobacteria;o__Sneathiellales;f__GCA-2731375;g__GCA-2731375;s__
GH13_2.hmm	c_000000036575_2	0	0.204431	0	RIS_MAG_77	d__Bacteria;p__Myxococcota;c__UBA796;o__UBA796;f__UBA796;g__UBA796;s__
GH13_11.hmm	c_000000036575_5	0	0	0	RIS_MAG_77	d__Bacteria;p__Myxococcota;c__UBA796;o__UBA796;f__UBA796;g__UBA796;s__
GH13.hmm	c_000000036575_6	0	0	0	RIS_MAG_77	d__Bacteria;p__Myxococcota;c__UBA796;o__UBA796;f__UBA796;g__UBA796;s__
GH3.hmm	c_000000036586_1	0	0.134577	0.0889133	RIS_MAG_77	d__Bacteria;p__Myxococcota;c__UBA796;o__UBA796;f__UBA796;g__UBA796;s__
GH15.hmm	c_000000036663_1	1.19031	0	0	RIS_MAG_77	d__Bacteria;p__Myxococcota;c__UBA796;o__UBA796;f__UBA796;g__UBA796;s__
GH20.hmm	c_000000036728_4	0	0	0	RIS_MAG_77	d__Bacteria;p__Myxococcota;c__UBA796;o__UBA796;f__UBA796;g__UBA796;s__
GH29.hmm	c_000000036831_3	0	0	0	RIS_MAG_77	d__Bacteria;p__Myxococcota;c__UBA796;o__UBA796;f__UBA796;g__UBA796;s__
GH109.hmm	c_000000036918_2	0	0	0	RIS_MAG_77	d__Bacteria;p__Myxococcota;c__UBA796;o__UBA796;f__UBA796;g__UBA796;s__
GH39.hmm	c_000000037624_1	0	0.149732	0	RIS_MAG_77	d__Bacteria;p__Myxococcota;c__UBA796;o__UBA796;f__UBA796;g__UBA796;s__
GH77.hmm	c_000000037633_3	0	0	0	RIS_MAG_77	d__Bacteria;p__Myxococcota;c__UBA796;o__UBA796;f__UBA796;g__UBA796;s__
GH31.hmm	c_000000037712_2	0	0.122028	0.278148	RIS_MAG_77	d__Bacteria;p__Myxococcota;c__UBA796;o__UBA796;f__UBA796;g__UBA796;s__
GH23.hmm	c_000000037776_1	0	0.269153	0.0444566	RIS_MAG_77	d__Bacteria;p__Myxococcota;c__UBA796;o__UBA796;f__UBA796;g__UBA796;s__
GH23.hmm	c_000000037966_2	0	0.207753	0	RIS_MAG_77	d__Bacteria;p__Myxococcota;c__UBA796;o__UBA796;f__UBA796;g__UBA796;s__
GH148.hmm	c_000000038104_1	0	0.339392	0.197852	RIS_MAG_77	d__Bacteria;p__Myxococcota;c__UBA796;o__UBA796;f__UBA796;g__UBA796;s__
GH78.hmm	c_000000048146_71	0	0	0	RIS_MAG_78	d__Bacteria;p__Proteobacteria;c__Gammaproteobacteria;o__Pseudomonadales;f__HTCC2089;g__GCA-002727775;s__
GH24.hmm	c_000000048150_2	0	0.0508263	0.0881486	RIS_MAG_78	d__Bacteria;p__Proteobacteria;c__Gammaproteobacteria;o__Pseudomonadales;f__HTCC2089;g__GCA-002727775;s__
GH3.hmm	c_000000048184_16	0	0.217524	0.208837	RIS_MAG_78	d__Bacteria;p__Proteobacteria;c__Gammaproteobacteria;o__Pseudomonadales;f__HTCC2089;g__GCA-002727775;s__
GH20.hmm	c_000000048205_34	0	0.120811	0.419049	RIS_MAG_78	d__Bacteria;p__Proteobacteria;c__Gammaproteobacteria;o__Pseudomonadales;f__HTCC2089;g__GCA-002727775;s__
GH32.hmm	c_000000048247_14	0	0	0	RIS_MAG_78	d__Bacteria;p__Proteobacteria;c__Gammaproteobacteria;o__Pseudomonadales;f__HTCC2089;g__GCA-002727775;s__
GH23.hmm	c_000000048302_10	3.20467	4.07284	4.16167	RIS_MAG_78	d__Bacteria;p__Proteobacteria;c__Gammaproteobacteria;o__Pseudomonadales;f__HTCC2089;g__GCA-002727775;s__
GH32.hmm	c_000000048322_9	0	0.173127	0	RIS_MAG_78	d__Bacteria;p__Proteobacteria;c__Gammaproteobacteria;o__Pseudomonadales;f__HTCC2089;g__GCA-002727775;s__
GH23.hmm	c_000000048335_4	0	0.103747	1.11042	RIS_MAG_78	d__Bacteria;p__Proteobacteria;c__Gammaproteobacteria;o__Pseudomonadales;f__HTCC2089;g__GCA-002727775;s__
GH103.hmm	c_000000048337_2	0	0.558193	0.331913	RIS_MAG_78	d__Bacteria;p__Proteobacteria;c__Gammaproteobacteria;o__Pseudomonadales;f__HTCC2089;g__GCA-002727775;s__
GH73.hmm	c_000000048347_36	0	0.726566	0	RIS_MAG_78	d__Bacteria;p__Proteobacteria;c__Gammaproteobacteria;o__Pseudomonadales;f__HTCC2089;g__GCA-002727775;s__
GH103.hmm	c_000000048347_38	1.48345	0.155461	0.364159	RIS_MAG_78	d__Bacteria;p__Proteobacteria;c__Gammaproteobacteria;o__Pseudomonadales;f__HTCC2089;g__GCA-002727775;s__
GH23.hmm	c_000000048356_3	0	0	0	RIS_MAG_78	d__Bacteria;p__Proteobacteria;c__Gammaproteobacteria;o__Pseudomonadales;f__HTCC2089;g__GCA-002727775;s__
GH33.hmm	c_000000046659_2	0	0.145409	0.835808	RIS_MAG_79	d__Bacteria;p__Latescibacterota;c__UBA8240;o__UBA8240;f__UBA8240;g__UBA8240;s__
GH51.hmm	c_000000046660_1	0	2.49803	0.869221	RIS_MAG_79	d__Bacteria;p__Latescibacterota;c__UBA8240;o__UBA8240;f__UBA8240;g__UBA8240;s__
GH109.hmm	c_000000046661_4	0	0.656482	2.4437	RIS_MAG_79	d__Bacteria;p__Latescibacterota;c__UBA8240;o__UBA8240;f__UBA8240;g__UBA8240;s__
GH23.hmm	c_000000046663_19	0	0.483922	1.41394	RIS_MAG_79	d__Bacteria;p__Latescibacterota;c__UBA8240;o__UBA8240;f__UBA8240;g__UBA8240;s__
GH109.hmm	c_000000046677_5	0	0.906557	0	RIS_MAG_79	d__Bacteria;p__Latescibacterota;c__UBA8240;o__UBA8240;f__UBA8240;g__UBA8240;s__
GH32.hmm	c_000000046690_3	0	0.0780291	0.596542	RIS_MAG_79	d__Bacteria;p__Latescibacterota;c__UBA8240;o__UBA8240;f__UBA8240;g__UBA8240;s__
GH113.hmm	c_000000046723_4	0	1.1592	1.50688	RIS_MAG_79	d__Bacteria;p__Latescibacterota;c__UBA8240;o__UBA8240;f__UBA8240;g__UBA8240;s__
GH23.hmm	c_000000046727_13	2.20864	2.69777	5.68137	RIS_MAG_79	d__Bacteria;p__Latescibacterota;c__UBA8240;o__UBA8240;f__UBA8240;g__UBA8240;s__
GH156.hmm	c_000000046727_9	1.30937	0.0826876	0.102433	RIS_MAG_79	d__Bacteria;p__Latescibacterota;c__UBA8240;o__UBA8240;f__UBA8240;g__UBA8240;s__
GH163.hmm	c_000000046737_1	0	0.25392	0	RIS_MAG_79	d__Bacteria;p__Latescibacterota;c__UBA8240;o__UBA8240;f__UBA8240;g__UBA8240;s__
GH109.hmm	c_000000046745_5	0	1.62943	0.823559	RIS_MAG_79	d__Bacteria;p__Latescibacterota;c__UBA8240;o__UBA8240;f__UBA8240;g__UBA8240;s__
GH127.hmm	c_000000046764_4	1.28059	0.690351	2.27484	RIS_MAG_79	d__Bacteria;p__Latescibacterota;c__UBA8240;o__UBA8240;f__UBA8240;g__UBA8240;s__
GH109.hmm	c_000000046767_7	0	1.10486	2.56531	RIS_MAG_79	d__Bacteria;p__Latescibacterota;c__UBA8240;o__UBA8240;f__UBA8240;g__UBA8240;s__
GH33.hmm	c_000000046771_13	0	0.646198	0.315933	RIS_MAG_79	d__Bacteria;p__Latescibacterota;c__UBA8240;o__UBA8240;f__UBA8240;g__UBA8240;s__
GH33.hmm	c_000000046779_4	0	1.67881	0.121	RIS_MAG_79	d__Bacteria;p__Latescibacterota;c__UBA8240;o__UBA8240;f__UBA8240;g__UBA8240;s__
GH109.hmm	c_000000046790_1	0	1.39765	5.64059	RIS_MAG_79	d__Bacteria;p__Latescibacterota;c__UBA8240;o__UBA8240;f__UBA8240;g__UBA8240;s__
GH113.hmm	c_000000046798_8	0	2.20411	5.06238	RIS_MAG_79	d__Bacteria;p__Latescibacterota;c__UBA8240;o__UBA8240;f__UBA8240;g__UBA8240;s__
GH33.hmm	c_000000046815_7	0	0.541963	1.3726	RIS_MAG_79	d__Bacteria;p__Latescibacterota;c__UBA8240;o__UBA8240;f__UBA8240;g__UBA8240;s__
GH4.hmm	c_000000046815_9	0	0.328113	0	RIS_MAG_79	d__Bacteria;p__Latescibacterota;c__UBA8240;o__UBA8240;f__UBA8240;g__UBA8240;s__
GH165.hmm	c_000000046823_1	0	0.94299	1.48942	RIS_MAG_79	d__Bacteria;p__Latescibacterota;c__UBA8240;o__UBA8240;f__UBA8240;g__UBA8240;s__
GH145.hmm	c_000000046831_3	0.544401	0.618348	0.65421	RIS_MAG_79	d__Bacteria;p__Latescibacterota;c__UBA8240;o__UBA8240;f__UBA8240;g__UBA8240;s__
GH33.hmm	c_000000046834_4	11.0066	5.95997	2.87273	RIS_MAG_79	d__Bacteria;p__Latescibacterota;c__UBA8240;o__UBA8240;f__UBA8240;g__UBA8240;s__
GH23.hmm	c_000000046835_3	0	1.65574	2.68298	RIS_MAG_79	d__Bacteria;p__Latescibacterota;c__UBA8240;o__UBA8240;f__UBA8240;g__UBA8240;s__
GH109.hmm	c_000000046837_2	0	1.77153	0.33517	RIS_MAG_79	d__Bacteria;p__Latescibacterota;c__UBA8240;o__UBA8240;f__UBA8240;g__UBA8240;s__
GH109.hmm	c_000000046849_16	0	0.67602	0.784342	RIS_MAG_79	d__Bacteria;p__Latescibacterota;c__UBA8240;o__UBA8240;f__UBA8240;g__UBA8240;s__
GH51.hmm	c_000000046855_11	1.22861	2.92509	4.25277	RIS_MAG_79	d__Bacteria;p__Latescibacterota;c__UBA8240;o__UBA8240;f__UBA8240;g__UBA8240;s__
GH109.hmm	c_000000046858_2	0	1.09494	0.27533	RIS_MAG_79	d__Bacteria;p__Latescibacterota;c__UBA8240;o__UBA8240;f__UBA8240;g__UBA8240;s__
GH33.hmm	c_000000046861_14	0	2.03544	1.00101	RIS_MAG_79	d__Bacteria;p__Latescibacterota;c__UBA8240;o__UBA8240;f__UBA8240;g__UBA8240;s__
GH156.hmm	c_000000046872_2	0	1.17517	3.04675	RIS_MAG_79	d__Bacteria;p__Latescibacterota;c__UBA8240;o__UBA8240;f__UBA8240;g__UBA8240;s__
GH116.hmm	c_000000046877_19	0	1.04082	0.633256	RIS_MAG_79	d__Bacteria;p__Latescibacterota;c__UBA8240;o__UBA8240;f__UBA8240;g__UBA8240;s__
GH29.hmm	c_000000046877_62	0	0.193963	1.85016	RIS_MAG_79	d__Bacteria;p__Latescibacterota;c__UBA8240;o__UBA8240;f__UBA8240;g__UBA8240;s__
GH165.hmm	c_000000046902_3	0	0	0.141182	RIS_MAG_79	d__Bacteria;p__Latescibacterota;c__UBA8240;o__UBA8240;f__UBA8240;g__UBA8240;s__
GH13_11.hmm	c_000000046914_7	0	0.880614	0.64073	RIS_MAG_79	d__Bacteria;p__Latescibacterota;c__UBA8240;o__UBA8240;f__UBA8240;g__UBA8240;s__
GH31.hmm	c_000000046925_5	0	1.60868	0.110831	RIS_MAG_79	d__Bacteria;p__Latescibacterota;c__UBA8240;o__UBA8240;f__UBA8240;g__UBA8240;s__
GH109.hmm	c_000000046943_3	0	0.247601	1.733	RIS_MAG_79	d__Bacteria;p__Latescibacterota;c__UBA8240;o__UBA8240;f__UBA8240;g__UBA8240;s__
GH109.hmm	c_000000046947_13	0	5.14093	5.83849	RIS_MAG_79	d__Bacteria;p__Latescibacterota;c__UBA8240;o__UBA8240;f__UBA8240;g__UBA8240;s__
GH109.hmm	c_000000046956_3	2.1762	1.861	1.78757	RIS_MAG_79	d__Bacteria;p__Latescibacterota;c__UBA8240;o__UBA8240;f__UBA8240;g__UBA8240;s__
GH5_13.hmm	c_000000046960_6	0	2.35816	0.432189	RIS_MAG_79	d__Bacteria;p__Latescibacterota;c__UBA8240;o__UBA8240;f__UBA8240;g__UBA8240;s__
GH133.hmm	c_000000046962_3	0.655198	1.69233	1.70219	RIS_MAG_79	d__Bacteria;p__Latescibacterota;c__UBA8240;o__UBA8240;f__UBA8240;g__UBA8240;s__
GH5.hmm	c_000000046966_7	0	0.277003	0.188732	RIS_MAG_79	d__Bacteria;p__Latescibacterota;c__UBA8240;o__UBA8240;f__UBA8240;g__UBA8240;s__
GH28.hmm	c_000000046974_12	0	0.648083	0.662991	RIS_MAG_79	d__Bacteria;p__Latescibacterota;c__UBA8240;o__UBA8240;f__UBA8240;g__UBA8240;s__
GH151.hmm	c_000000046998_5	0	0.564645	1.67064	RIS_MAG_79	d__Bacteria;p__Latescibacterota;c__UBA8240;o__UBA8240;f__UBA8240;g__UBA8240;s__
GH33.hmm	c_000000046999_4	0	1.08907	0.922887	RIS_MAG_79	d__Bacteria;p__Latescibacterota;c__UBA8240;o__UBA8240;f__UBA8240;g__UBA8240;s__
GH33.hmm	c_000000047009_5	0	0.55555	0.887028	RIS_MAG_79	d__Bacteria;p__Latescibacterota;c__UBA8240;o__UBA8240;f__UBA8240;g__UBA8240;s__
GH109.hmm	c_000000047024_1	0	0.486724	1.07822	RIS_MAG_79	d__Bacteria;p__Latescibacterota;c__UBA8240;o__UBA8240;f__UBA8240;g__UBA8240;s__
GH109.hmm	c_000000047055_1	0	1.51093	1.91972	RIS_MAG_79	d__Bacteria;p__Latescibacterota;c__UBA8240;o__UBA8240;f__UBA8240;g__UBA8240;s__
GH109.hmm	c_000000047058_2	2.48667	0.380057	1.36173	RIS_MAG_79	d__Bacteria;p__Latescibacterota;c__UBA8240;o__UBA8240;f__UBA8240;g__UBA8240;s__
GH156.hmm	c_000000047058_3	0	1.19492	2.92821	RIS_MAG_79	d__Bacteria;p__Latescibacterota;c__UBA8240;o__UBA8240;f__UBA8240;g__UBA8240;s__
GH109.hmm	c_000000047061_13	0	1.88362	1.63339	RIS_MAG_79	d__Bacteria;p__Latescibacterota;c__UBA8240;o__UBA8240;f__UBA8240;g__UBA8240;s__
GH109.hmm	c_000000047062_2	0	11.9958	12.9319	RIS_MAG_79	d__Bacteria;p__Latescibacterota;c__UBA8240;o__UBA8240;f__UBA8240;g__UBA8240;s__
GH123.hmm	c_000000047065_7	0	1.37212	0.31695	RIS_MAG_79	d__Bacteria;p__Latescibacterota;c__UBA8240;o__UBA8240;f__UBA8240;g__UBA8240;s__
GH165.hmm	c_000000047086_4	0	0.0363681	0.937092	RIS_MAG_79	d__Bacteria;p__Latescibacterota;c__UBA8240;o__UBA8240;f__UBA8240;g__UBA8240;s__
GH103.hmm	c_000000047087_2	4.67883	0.0160582	1.84605	RIS_MAG_79	d__Bacteria;p__Latescibacterota;c__UBA8240;o__UBA8240;f__UBA8240;g__UBA8240;s__
GH106.hmm	c_000000047093_10	0	0.252231	0.589213	RIS_MAG_79	d__Bacteria;p__Latescibacterota;c__UBA8240;o__UBA8240;f__UBA8240;g__UBA8240;s__
GH23.hmm	c_000000047095_8	0	0.0153041	0.424672	RIS_MAG_79	d__Bacteria;p__Latescibacterota;c__UBA8240;o__UBA8240;f__UBA8240;g__UBA8240;s__
GH23.hmm	c_000000047101_7	2.30412	1.89257	3.55512	RIS_MAG_79	d__Bacteria;p__Latescibacterota;c__UBA8240;o__UBA8240;f__UBA8240;g__UBA8240;s__
GH57.hmm	c_000000047111_28	2.56279	2.32511	1.27066	RIS_MAG_79	d__Bacteria;p__Latescibacterota;c__UBA8240;o__UBA8240;f__UBA8240;g__UBA8240;s__
GH23.hmm	c_000000047128_15	2.63458	4.54933	4.6488	RIS_MAG_79	d__Bacteria;p__Latescibacterota;c__UBA8240;o__UBA8240;f__UBA8240;g__UBA8240;s__
GH109.hmm	c_000000047138_4	0	0.786755	3.21627	RIS_MAG_79	d__Bacteria;p__Latescibacterota;c__UBA8240;o__UBA8240;f__UBA8240;g__UBA8240;s__
GH95.hmm	c_000000047142_6	0	1.41982	1.13119	RIS_MAG_79	d__Bacteria;p__Latescibacterota;c__UBA8240;o__UBA8240;f__UBA8240;g__UBA8240;s__
GH23.hmm	c_000000047146_4	0	0	0	RIS_MAG_79	d__Bacteria;p__Latescibacterota;c__UBA8240;o__UBA8240;f__UBA8240;g__UBA8240;s__
GH113.hmm	c_000000047155_17	0	0.596839	1.15514	RIS_MAG_79	d__Bacteria;p__Latescibacterota;c__UBA8240;o__UBA8240;f__UBA8240;g__UBA8240;s__
GH84.hmm	c_000000047155_27	0	2.53046	3.26456	RIS_MAG_79	d__Bacteria;p__Latescibacterota;c__UBA8240;o__UBA8240;f__UBA8240;g__UBA8240;s__
GH140.hmm	c_000000047162_8	0	0.725622	0.730531	RIS_MAG_79	d__Bacteria;p__Latescibacterota;c__UBA8240;o__UBA8240;f__UBA8240;g__UBA8240;s__
GH23.hmm	c_000000047163_49	0	0	0	RIS_MAG_79	d__Bacteria;p__Latescibacterota;c__UBA8240;o__UBA8240;f__UBA8240;g__UBA8240;s__
GH23.hmm	c_000000047183_1	0	1.52374	0.942707	RIS_MAG_79	d__Bacteria;p__Latescibacterota;c__UBA8240;o__UBA8240;f__UBA8240;g__UBA8240;s__
GH4.hmm	c_000000047197_14	0.408736	4.11852	2.73861	RIS_MAG_79	d__Bacteria;p__Latescibacterota;c__UBA8240;o__UBA8240;f__UBA8240;g__UBA8240;s__
GH109.hmm	c_000000047211_5	0	2.56067	2.10678	RIS_MAG_79	d__Bacteria;p__Latescibacterota;c__UBA8240;o__UBA8240;f__UBA8240;g__UBA8240;s__
GH39.hmm	c_000000047214_19	0.668404	1.61303	1.1429	RIS_MAG_79	d__Bacteria;p__Latescibacterota;c__UBA8240;o__UBA8240;f__UBA8240;g__UBA8240;s__
GH39.hmm	c_000000047216_7	0	0.308416	0.237728	RIS_MAG_79	d__Bacteria;p__Latescibacterota;c__UBA8240;o__UBA8240;f__UBA8240;g__UBA8240;s__
GH109.hmm	c_000000047224_2	0	1.9398	0.430619	RIS_MAG_79	d__Bacteria;p__Latescibacterota;c__UBA8240;o__UBA8240;f__UBA8240;g__UBA8240;s__
GH23.hmm	c_000000047237_8	9.77644	4.73549	2.91606	RIS_MAG_79	d__Bacteria;p__Latescibacterota;c__UBA8240;o__UBA8240;f__UBA8240;g__UBA8240;s__
GH116.hmm	c_000000047243_3	0.734201	1.51637	0.929347	RIS_MAG_79	d__Bacteria;p__Latescibacterota;c__UBA8240;o__UBA8240;f__UBA8240;g__UBA8240;s__
GH4.hmm	c_000000047264_1	0	1.32127	0	RIS_MAG_79	d__Bacteria;p__Latescibacterota;c__UBA8240;o__UBA8240;f__UBA8240;g__UBA8240;s__
GH109.hmm	c_000000047270_5	0.846189	2.57875	4.64788	RIS_MAG_79	d__Bacteria;p__Latescibacterota;c__UBA8240;o__UBA8240;f__UBA8240;g__UBA8240;s__
GH2.hmm	c_000000047276_4	0	1.7717	1.14267	RIS_MAG_79	d__Bacteria;p__Latescibacterota;c__UBA8240;o__UBA8240;f__UBA8240;g__UBA8240;s__
GH165.hmm	c_000000047312_19	0	0.395719	0.576722	RIS_MAG_79	d__Bacteria;p__Latescibacterota;c__UBA8240;o__UBA8240;f__UBA8240;g__UBA8240;s__
GH127.hmm	c_000000047324_9	0.635566	1.2204	1.90554	RIS_MAG_79	d__Bacteria;p__Latescibacterota;c__UBA8240;o__UBA8240;f__UBA8240;g__UBA8240;s__
GH32.hmm	c_000000047327_6	0	0.283547	0.886245	RIS_MAG_79	d__Bacteria;p__Latescibacterota;c__UBA8240;o__UBA8240;f__UBA8240;g__UBA8240;s__
GH9.hmm	c_000000047330_6	0	0.479245	1.05755	RIS_MAG_79	d__Bacteria;p__Latescibacterota;c__UBA8240;o__UBA8240;f__UBA8240;g__UBA8240;s__
GH2.hmm	c_000000047353_8	0	2.14408	3.7078	RIS_MAG_79	d__Bacteria;p__Latescibacterota;c__UBA8240;o__UBA8240;f__UBA8240;g__UBA8240;s__
GH77.hmm	c_000000005681_1	0	0	0	RIS_MAG_8	d__Archaea;p__Thermoplasmatota;c__MGII;o__MGII;f__MGIIA;g__UBA120;s__
GH57.hmm	c_000000005681_2	0	0	0	RIS_MAG_8	d__Archaea;p__Thermoplasmatota;c__MGII;o__MGII;f__MGIIA;g__UBA120;s__
GH13.hmm	c_000000005688_3	0	0	0	RIS_MAG_8	d__Archaea;p__Thermoplasmatota;c__MGII;o__MGII;f__MGIIA;g__UBA120;s__
GH73.hmm	c_000000048612_1	0	0.0379457	0	RIS_MAG_80	d__Bacteria;p__Proteobacteria;c__Alphaproteobacteria;o__Rhodospirillales;f__Casp-alpha2;g__;s__
GH33.hmm	c_000000056089_3	1.38689	0	0	RIS_MAG_81	d__Bacteria;p__Verrucomicrobiota;c__Verrucomicrobiae;o__Pedosphaerales;f__GCA-2715965;g__;s__
GH109.hmm	c_000000056142_2	0	0	0	RIS_MAG_81	d__Bacteria;p__Verrucomicrobiota;c__Verrucomicrobiae;o__Pedosphaerales;f__GCA-2715965;g__;s__
GH109.hmm	c_000000056162_4	0	0	0	RIS_MAG_81	d__Bacteria;p__Verrucomicrobiota;c__Verrucomicrobiae;o__Pedosphaerales;f__GCA-2715965;g__;s__
GH43_26.hmm	c_000000056164_3	0	0	0	RIS_MAG_81	d__Bacteria;p__Verrucomicrobiota;c__Verrucomicrobiae;o__Pedosphaerales;f__GCA-2715965;g__;s__
GH43.hmm	c_000000056164_4	0	0	0	RIS_MAG_81	d__Bacteria;p__Verrucomicrobiota;c__Verrucomicrobiae;o__Pedosphaerales;f__GCA-2715965;g__;s__
GH156.hmm	c_000000056165_5	0	0	0	RIS_MAG_81	d__Bacteria;p__Verrucomicrobiota;c__Verrucomicrobiae;o__Pedosphaerales;f__GCA-2715965;g__;s__
GH163.hmm	c_000000056165_6	0	0	0	RIS_MAG_81	d__Bacteria;p__Verrucomicrobiota;c__Verrucomicrobiae;o__Pedosphaerales;f__GCA-2715965;g__;s__
GH33.hmm	c_000000056173_1	0	0	0	RIS_MAG_81	d__Bacteria;p__Verrucomicrobiota;c__Verrucomicrobiae;o__Pedosphaerales;f__GCA-2715965;g__;s__
GH165.hmm	c_000000056188_3	0	0	0	RIS_MAG_81	d__Bacteria;p__Verrucomicrobiota;c__Verrucomicrobiae;o__Pedosphaerales;f__GCA-2715965;g__;s__
GH163.hmm	c_000000056209_3	0	0.11025	0.0682885	RIS_MAG_81	d__Bacteria;p__Verrucomicrobiota;c__Verrucomicrobiae;o__Pedosphaerales;f__GCA-2715965;g__;s__
GH109.hmm	c_000000056236_1	0	0	0	RIS_MAG_81	d__Bacteria;p__Verrucomicrobiota;c__Verrucomicrobiae;o__Pedosphaerales;f__GCA-2715965;g__;s__
GH109.hmm	c_000000056250_1	0	0.115901	0.0229724	RIS_MAG_81	d__Bacteria;p__Verrucomicrobiota;c__Verrucomicrobiae;o__Pedosphaerales;f__GCA-2715965;g__;s__
GH33.hmm	c_000000056285_4	0	0	0	RIS_MAG_81	d__Bacteria;p__Verrucomicrobiota;c__Verrucomicrobiae;o__Pedosphaerales;f__GCA-2715965;g__;s__
GH88.hmm	c_000000056317_2	0	0	0	RIS_MAG_81	d__Bacteria;p__Verrucomicrobiota;c__Verrucomicrobiae;o__Pedosphaerales;f__GCA-2715965;g__;s__
GH13_9.hmm	c_000000056323_8	0	0.15075	0.186748	RIS_MAG_81	d__Bacteria;p__Verrucomicrobiota;c__Verrucomicrobiae;o__Pedosphaerales;f__GCA-2715965;g__;s__
GH23.hmm	c_000000056326_11	0	0	0	RIS_MAG_81	d__Bacteria;p__Verrucomicrobiota;c__Verrucomicrobiae;o__Pedosphaerales;f__GCA-2715965;g__;s__
GH109.hmm	c_000000056339_1	0	0	0	RIS_MAG_81	d__Bacteria;p__Verrucomicrobiota;c__Verrucomicrobiae;o__Pedosphaerales;f__GCA-2715965;g__;s__
GH33.hmm	c_000000056370_6	0	0.248681	0	RIS_MAG_81	d__Bacteria;p__Verrucomicrobiota;c__Verrucomicrobiae;o__Pedosphaerales;f__GCA-2715965;g__;s__
GH163.hmm	c_000000056376_2	0	0	0	RIS_MAG_81	d__Bacteria;p__Verrucomicrobiota;c__Verrucomicrobiae;o__Pedosphaerales;f__GCA-2715965;g__;s__
GH33.hmm	c_000000056411_1	0	0	0	RIS_MAG_81	d__Bacteria;p__Verrucomicrobiota;c__Verrucomicrobiae;o__Pedosphaerales;f__GCA-2715965;g__;s__
GH33.hmm	c_000000056438_2	0	0	0	RIS_MAG_81	d__Bacteria;p__Verrucomicrobiota;c__Verrucomicrobiae;o__Pedosphaerales;f__GCA-2715965;g__;s__
GH109.hmm	c_000000056456_4	0	0.146434	0	RIS_MAG_81	d__Bacteria;p__Verrucomicrobiota;c__Verrucomicrobiae;o__Pedosphaerales;f__GCA-2715965;g__;s__
GH55.hmm	c_000000056477_5	0	0	0	RIS_MAG_81	d__Bacteria;p__Verrucomicrobiota;c__Verrucomicrobiae;o__Pedosphaerales;f__GCA-2715965;g__;s__
GH109.hmm	c_000000056490_3	0	0	0	RIS_MAG_81	d__Bacteria;p__Verrucomicrobiota;c__Verrucomicrobiae;o__Pedosphaerales;f__GCA-2715965;g__;s__
GH140.hmm	c_000000056520_2	0	0	0	RIS_MAG_81	d__Bacteria;p__Verrucomicrobiota;c__Verrucomicrobiae;o__Pedosphaerales;f__GCA-2715965;g__;s__
GH145.hmm	c_000000056536_3	0	0	0	RIS_MAG_81	d__Bacteria;p__Verrucomicrobiota;c__Verrucomicrobiae;o__Pedosphaerales;f__GCA-2715965;g__;s__
GH109.hmm	c_000000056570_2	1.27895	0	0	RIS_MAG_81	d__Bacteria;p__Verrucomicrobiota;c__Verrucomicrobiae;o__Pedosphaerales;f__GCA-2715965;g__;s__
GH165.hmm	c_000000056594_2	0	0.151644	0	RIS_MAG_81	d__Bacteria;p__Verrucomicrobiota;c__Verrucomicrobiae;o__Pedosphaerales;f__GCA-2715965;g__;s__
GH133.hmm	c_000000056655_1	0	0	0	RIS_MAG_81	d__Bacteria;p__Verrucomicrobiota;c__Verrucomicrobiae;o__Pedosphaerales;f__GCA-2715965;g__;s__
GH165.hmm	c_000000056658_5	0	0	0	RIS_MAG_81	d__Bacteria;p__Verrucomicrobiota;c__Verrucomicrobiae;o__Pedosphaerales;f__GCA-2715965;g__;s__
GH109.hmm	c_000000056673_6	0	0	0	RIS_MAG_81	d__Bacteria;p__Verrucomicrobiota;c__Verrucomicrobiae;o__Pedosphaerales;f__GCA-2715965;g__;s__
GH33.hmm	c_000000056678_3	0	0	0	RIS_MAG_81	d__Bacteria;p__Verrucomicrobiota;c__Verrucomicrobiae;o__Pedosphaerales;f__GCA-2715965;g__;s__
GH42.hmm	c_000000056692_1	0	0	0	RIS_MAG_81	d__Bacteria;p__Verrucomicrobiota;c__Verrucomicrobiae;o__Pedosphaerales;f__GCA-2715965;g__;s__
GH109.hmm	c_000000056734_2	0	0	0.308134	RIS_MAG_81	d__Bacteria;p__Verrucomicrobiota;c__Verrucomicrobiae;o__Pedosphaerales;f__GCA-2715965;g__;s__
GH33.hmm	c_000000056751_3	0	0	0	RIS_MAG_81	d__Bacteria;p__Verrucomicrobiota;c__Verrucomicrobiae;o__Pedosphaerales;f__GCA-2715965;g__;s__
GH105.hmm	c_000000056754_4	0	0	0	RIS_MAG_81	d__Bacteria;p__Verrucomicrobiota;c__Verrucomicrobiae;o__Pedosphaerales;f__GCA-2715965;g__;s__
GH156.hmm	c_000000056765_2	0	0	0	RIS_MAG_81	d__Bacteria;p__Verrucomicrobiota;c__Verrucomicrobiae;o__Pedosphaerales;f__GCA-2715965;g__;s__
GH156.hmm	c_000000056771_1	0	0.053579	0	RIS_MAG_81	d__Bacteria;p__Verrucomicrobiota;c__Verrucomicrobiae;o__Pedosphaerales;f__GCA-2715965;g__;s__
GH2.hmm	c_000000056817_3	0	0	0	RIS_MAG_81	d__Bacteria;p__Verrucomicrobiota;c__Verrucomicrobiae;o__Pedosphaerales;f__GCA-2715965;g__;s__
GH103.hmm	c_000000056840_3	0	0.392217	0	RIS_MAG_81	d__Bacteria;p__Verrucomicrobiota;c__Verrucomicrobiae;o__Pedosphaerales;f__GCA-2715965;g__;s__
GH156.hmm	c_000000056905_2	0	0.0635572	0	RIS_MAG_81	d__Bacteria;p__Verrucomicrobiota;c__Verrucomicrobiae;o__Pedosphaerales;f__GCA-2715965;g__;s__
GH165.hmm	c_000000056908_1	0	0	0	RIS_MAG_81	d__Bacteria;p__Verrucomicrobiota;c__Verrucomicrobiae;o__Pedosphaerales;f__GCA-2715965;g__;s__
GH33.hmm	c_000000056908_1	0	0	0	RIS_MAG_81	d__Bacteria;p__Verrucomicrobiota;c__Verrucomicrobiae;o__Pedosphaerales;f__GCA-2715965;g__;s__
GH109.hmm	c_000000056910_2	0	0.0248992	0	RIS_MAG_81	d__Bacteria;p__Verrucomicrobiota;c__Verrucomicrobiae;o__Pedosphaerales;f__GCA-2715965;g__;s__
GH109.hmm	c_000000056939_1	0	0	0	RIS_MAG_81	d__Bacteria;p__Verrucomicrobiota;c__Verrucomicrobiae;o__Pedosphaerales;f__GCA-2715965;g__;s__
GH33.hmm	c_000000056997_2	0	0	0	RIS_MAG_81	d__Bacteria;p__Verrucomicrobiota;c__Verrucomicrobiae;o__Pedosphaerales;f__GCA-2715965;g__;s__
GH165.hmm	c_000000057022_2	0	0	0	RIS_MAG_81	d__Bacteria;p__Verrucomicrobiota;c__Verrucomicrobiae;o__Pedosphaerales;f__GCA-2715965;g__;s__
GH109.hmm	c_000000017160_1	0	0.765587	0	RIS_MAG_82	d__Bacteria;p__Marinisomatota;c__Marinisomatia;o__Marinisomatales;f__Marinisomataceae;g__Marinisoma;s__
GH23.hmm	c_000000017184_6	1.35164	0.217443	0.899451	RIS_MAG_82	d__Bacteria;p__Marinisomatota;c__Marinisomatia;o__Marinisomatales;f__Marinisomataceae;g__Marinisoma;s__
GH2.hmm	c_000000017227_1	0	0.0590626	0.398024	RIS_MAG_82	d__Bacteria;p__Marinisomatota;c__Marinisomatia;o__Marinisomatales;f__Marinisomataceae;g__Marinisoma;s__
GH165.hmm	c_000000024145_6	2.88851	0.115659	0.458488	RIS_MAG_83	d__Bacteria;p__Planctomycetota;c__Planctomycetes;o__Pirellulales;f__Pirellulaceae;g__;s__
GH105.hmm	c_000000024155_5	0	0.194048	0.0769232	RIS_MAG_83	d__Bacteria;p__Planctomycetota;c__Planctomycetes;o__Pirellulales;f__Pirellulaceae;g__;s__
GH33.hmm	c_000000024155_9	1.20762	1.28803	2.36841	RIS_MAG_83	d__Bacteria;p__Planctomycetota;c__Planctomycetes;o__Pirellulales;f__Pirellulaceae;g__;s__
GH109.hmm	c_000000024167_17	0	1.56463	2.61071	RIS_MAG_83	d__Bacteria;p__Planctomycetota;c__Planctomycetes;o__Pirellulales;f__Pirellulaceae;g__;s__
GH109.hmm	c_000000024176_12	9.6083	1.20548	2.37663	RIS_MAG_83	d__Bacteria;p__Planctomycetota;c__Planctomycetes;o__Pirellulales;f__Pirellulaceae;g__;s__
GH109.hmm	c_000000024181_21	0.961103	7.60401	9.21047	RIS_MAG_83	d__Bacteria;p__Planctomycetota;c__Planctomycetes;o__Pirellulales;f__Pirellulaceae;g__;s__
GH109.hmm	c_000000024206_10	0	1.01053	1.01325	RIS_MAG_83	d__Bacteria;p__Planctomycetota;c__Planctomycetes;o__Pirellulales;f__Pirellulaceae;g__;s__
GH109.hmm	c_000000024206_7	1.44796	2.12147	1.22543	RIS_MAG_83	d__Bacteria;p__Planctomycetota;c__Planctomycetes;o__Pirellulales;f__Pirellulaceae;g__;s__
GH109.hmm	c_000000024218_1	0.0411748	9.32825	14.7012	RIS_MAG_83	d__Bacteria;p__Planctomycetota;c__Planctomycetes;o__Pirellulales;f__Pirellulaceae;g__;s__
GH109.hmm	c_000000024222_5	2.84492	1.82556	2.38713	RIS_MAG_83	d__Bacteria;p__Planctomycetota;c__Planctomycetes;o__Pirellulales;f__Pirellulaceae;g__;s__
GH33.hmm	c_000000024240_15	1.35854	1.44132	1.38376	RIS_MAG_83	d__Bacteria;p__Planctomycetota;c__Planctomycetes;o__Pirellulales;f__Pirellulaceae;g__;s__
GH109.hmm	c_000000024240_3	0	1.53398	1.78406	RIS_MAG_83	d__Bacteria;p__Planctomycetota;c__Planctomycetes;o__Pirellulales;f__Pirellulaceae;g__;s__
GH117.hmm	c_000000024245_5	0	1.15093	2.78386	RIS_MAG_83	d__Bacteria;p__Planctomycetota;c__Planctomycetes;o__Pirellulales;f__Pirellulaceae;g__;s__
GH33.hmm	c_000000024252_15	0	0.144023	2.24564	RIS_MAG_83	d__Bacteria;p__Planctomycetota;c__Planctomycetes;o__Pirellulales;f__Pirellulaceae;g__;s__
GH109.hmm	c_000000024262_1	0	3.93864	3.79609	RIS_MAG_83	d__Bacteria;p__Planctomycetota;c__Planctomycetes;o__Pirellulales;f__Pirellulaceae;g__;s__
GH33.hmm	c_000000024287_2	0.0275441	0.0913198	0.392171	RIS_MAG_83	d__Bacteria;p__Planctomycetota;c__Planctomycetes;o__Pirellulales;f__Pirellulaceae;g__;s__
GH109.hmm	c_000000024288_6	0	2.43763	1.30549	RIS_MAG_83	d__Bacteria;p__Planctomycetota;c__Planctomycetes;o__Pirellulales;f__Pirellulaceae;g__;s__
GH109.hmm	c_000000024288_7	0	0.541271	2.00368	RIS_MAG_83	d__Bacteria;p__Planctomycetota;c__Planctomycetes;o__Pirellulales;f__Pirellulaceae;g__;s__
GH109.hmm	c_000000024300_2	0.746125	1.17243	2.64305	RIS_MAG_83	d__Bacteria;p__Planctomycetota;c__Planctomycetes;o__Pirellulales;f__Pirellulaceae;g__;s__
GH109.hmm	c_000000024307_3	0	0.495755	2.91102	RIS_MAG_83	d__Bacteria;p__Planctomycetota;c__Planctomycetes;o__Pirellulales;f__Pirellulaceae;g__;s__
GH165.hmm	c_000000024321_5	0	0.159197	0.47331	RIS_MAG_83	d__Bacteria;p__Planctomycetota;c__Planctomycetes;o__Pirellulales;f__Pirellulaceae;g__;s__
GH33.hmm	c_000000024346_5	0.0309924	2.10642	4.82849	RIS_MAG_83	d__Bacteria;p__Planctomycetota;c__Planctomycetes;o__Pirellulales;f__Pirellulaceae;g__;s__
GH165.hmm	c_000000024351_14	0.617315	1.83493	2.48292	RIS_MAG_83	d__Bacteria;p__Planctomycetota;c__Planctomycetes;o__Pirellulales;f__Pirellulaceae;g__;s__
GH33.hmm	c_000000024362_1	0	0.517538	1.10021	RIS_MAG_83	d__Bacteria;p__Planctomycetota;c__Planctomycetes;o__Pirellulales;f__Pirellulaceae;g__;s__
GH109.hmm	c_000000024387_7	0	0.102866	1.20876	RIS_MAG_83	d__Bacteria;p__Planctomycetota;c__Planctomycetes;o__Pirellulales;f__Pirellulaceae;g__;s__
GH29.hmm	c_000000024428_4	0	2.20442	1.65287	RIS_MAG_83	d__Bacteria;p__Planctomycetota;c__Planctomycetes;o__Pirellulales;f__Pirellulaceae;g__;s__
GH33.hmm	c_000000024435_6	0	1.425	6.96027	RIS_MAG_83	d__Bacteria;p__Planctomycetota;c__Planctomycetes;o__Pirellulales;f__Pirellulaceae;g__;s__
GH43_5.hmm	c_000000024451_5	0	1.35983	0.61143	RIS_MAG_83	d__Bacteria;p__Planctomycetota;c__Planctomycetes;o__Pirellulales;f__Pirellulaceae;g__;s__
GH109.hmm	c_000000024465_5	1.7246	0.0969108	0.0640279	RIS_MAG_83	d__Bacteria;p__Planctomycetota;c__Planctomycetes;o__Pirellulales;f__Pirellulaceae;g__;s__
GH4.hmm	c_000000051708_9	0.612947	2.26199	1.23474	RIS_MAG_84	d__Bacteria;p__Latescibacterota;c__UBA2968;o__UBA8231;f__GCA-002724215;g__GCA-2724215;s__
GH109.hmm	c_000000051709_45	0	1.63503	0.739394	RIS_MAG_84	d__Bacteria;p__Latescibacterota;c__UBA2968;o__UBA8231;f__GCA-002724215;g__GCA-2724215;s__
GH109.hmm	c_000000051715_13	0	0.858108	0.522184	RIS_MAG_84	d__Bacteria;p__Latescibacterota;c__UBA2968;o__UBA8231;f__GCA-002724215;g__GCA-2724215;s__
GH156.hmm	c_000000051715_14	0	1.64733	0	RIS_MAG_84	d__Bacteria;p__Latescibacterota;c__UBA2968;o__UBA8231;f__GCA-002724215;g__GCA-2724215;s__
GH156.hmm	c_000000051715_24	0	0.34357	0.595857	RIS_MAG_84	d__Bacteria;p__Latescibacterota;c__UBA2968;o__UBA8231;f__GCA-002724215;g__GCA-2724215;s__
GH13_9.hmm	c_000000051718_5	2.59434	1.36635	0.177587	RIS_MAG_84	d__Bacteria;p__Latescibacterota;c__UBA2968;o__UBA8231;f__GCA-002724215;g__GCA-2724215;s__
GH38.hmm	c_000000051723_4	0	0.167685	0.504937	RIS_MAG_84	d__Bacteria;p__Latescibacterota;c__UBA2968;o__UBA8231;f__GCA-002724215;g__GCA-2724215;s__
GH26.hmm	c_000000051724_2	0	1.16293	0	RIS_MAG_84	d__Bacteria;p__Latescibacterota;c__UBA2968;o__UBA8231;f__GCA-002724215;g__GCA-2724215;s__
GH156.hmm	c_000000051725_2	0	0.732654	0.278498	RIS_MAG_84	d__Bacteria;p__Latescibacterota;c__UBA2968;o__UBA8231;f__GCA-002724215;g__GCA-2724215;s__
GH88.hmm	c_000000051734_6	0	0.35079	0	RIS_MAG_84	d__Bacteria;p__Latescibacterota;c__UBA2968;o__UBA8231;f__GCA-002724215;g__GCA-2724215;s__
GH109.hmm	c_000000051735_42	0	0	0.324784	RIS_MAG_84	d__Bacteria;p__Latescibacterota;c__UBA2968;o__UBA8231;f__GCA-002724215;g__GCA-2724215;s__
GH33.hmm	c_000000051735_6	0	1.13131	1.91257	RIS_MAG_84	d__Bacteria;p__Latescibacterota;c__UBA2968;o__UBA8231;f__GCA-002724215;g__GCA-2724215;s__
GH13_3.hmm	c_000000051737_6	0.311105	0.421952	0.0387193	RIS_MAG_84	d__Bacteria;p__Latescibacterota;c__UBA2968;o__UBA8231;f__GCA-002724215;g__GCA-2724215;s__
GH156.hmm	c_000000051755_7	0	0.608799	0.110612	RIS_MAG_84	d__Bacteria;p__Latescibacterota;c__UBA2968;o__UBA8231;f__GCA-002724215;g__GCA-2724215;s__
GH156.hmm	c_000000051758_3	0	0.296034	0.0104779	RIS_MAG_84	d__Bacteria;p__Latescibacterota;c__UBA2968;o__UBA8231;f__GCA-002724215;g__GCA-2724215;s__
GH29.hmm	c_000000051767_19	0	0.404211	0.377023	RIS_MAG_84	d__Bacteria;p__Latescibacterota;c__UBA2968;o__UBA8231;f__GCA-002724215;g__GCA-2724215;s__
GH165.hmm	c_000000051784_3	0	1.61278	0.951669	RIS_MAG_84	d__Bacteria;p__Latescibacterota;c__UBA2968;o__UBA8231;f__GCA-002724215;g__GCA-2724215;s__
GH165.hmm	c_000000051784_7	0	0	0.241779	RIS_MAG_84	d__Bacteria;p__Latescibacterota;c__UBA2968;o__UBA8231;f__GCA-002724215;g__GCA-2724215;s__
GH109.hmm	c_000000051797_4	1.43229	0.158288	0.0470605	RIS_MAG_84	d__Bacteria;p__Latescibacterota;c__UBA2968;o__UBA8231;f__GCA-002724215;g__GCA-2724215;s__
GH33.hmm	c_000000051798_12	0	0.883199	1.55959	RIS_MAG_84	d__Bacteria;p__Latescibacterota;c__UBA2968;o__UBA8231;f__GCA-002724215;g__GCA-2724215;s__
GH29.hmm	c_000000051798_21	0.348127	0.490527	0.0953194	RIS_MAG_84	d__Bacteria;p__Latescibacterota;c__UBA2968;o__UBA8231;f__GCA-002724215;g__GCA-2724215;s__
GH78.hmm	c_000000051801_5	0	0.202876	0.185591	RIS_MAG_84	d__Bacteria;p__Latescibacterota;c__UBA2968;o__UBA8231;f__GCA-002724215;g__GCA-2724215;s__
GH99.hmm	c_000000051803_11	0	0.662914	0.688255	RIS_MAG_84	d__Bacteria;p__Latescibacterota;c__UBA2968;o__UBA8231;f__GCA-002724215;g__GCA-2724215;s__
GH92.hmm	c_000000051803_5	0	0.499635	0.713606	RIS_MAG_84	d__Bacteria;p__Latescibacterota;c__UBA2968;o__UBA8231;f__GCA-002724215;g__GCA-2724215;s__
GH10.hmm	c_000000051803_6	0	1.41063	0.171819	RIS_MAG_84	d__Bacteria;p__Latescibacterota;c__UBA2968;o__UBA8231;f__GCA-002724215;g__GCA-2724215;s__
GH32.hmm	c_000000051804_3	0	0.349374	0.123658	RIS_MAG_84	d__Bacteria;p__Latescibacterota;c__UBA2968;o__UBA8231;f__GCA-002724215;g__GCA-2724215;s__
GH109.hmm	c_000000051812_6	0	0	0	RIS_MAG_84	d__Bacteria;p__Latescibacterota;c__UBA2968;o__UBA8231;f__GCA-002724215;g__GCA-2724215;s__
GH16.hmm	c_000000051835_2	0.765879	0.519381	0.610044	RIS_MAG_84	d__Bacteria;p__Latescibacterota;c__UBA2968;o__UBA8231;f__GCA-002724215;g__GCA-2724215;s__
GH165.hmm	c_000000051838_14	0	0.212173	0	RIS_MAG_84	d__Bacteria;p__Latescibacterota;c__UBA2968;o__UBA8231;f__GCA-002724215;g__GCA-2724215;s__
GH105.hmm	c_000000051851_14	0	0.956029	0	RIS_MAG_84	d__Bacteria;p__Latescibacterota;c__UBA2968;o__UBA8231;f__GCA-002724215;g__GCA-2724215;s__
GH33.hmm	c_000000051855_25	0	1.87206	1.17651	RIS_MAG_84	d__Bacteria;p__Latescibacterota;c__UBA2968;o__UBA8231;f__GCA-002724215;g__GCA-2724215;s__
GH156.hmm	c_000000051855_6	0	0.400995	0.230074	RIS_MAG_84	d__Bacteria;p__Latescibacterota;c__UBA2968;o__UBA8231;f__GCA-002724215;g__GCA-2724215;s__
GH3.hmm	c_000000051867_7	0	0.193258	0	RIS_MAG_84	d__Bacteria;p__Latescibacterota;c__UBA2968;o__UBA8231;f__GCA-002724215;g__GCA-2724215;s__
GH109.hmm	c_000000051870_6	0	0	0.188782	RIS_MAG_84	d__Bacteria;p__Latescibacterota;c__UBA2968;o__UBA8231;f__GCA-002724215;g__GCA-2724215;s__
GH33.hmm	c_000000051874_12	0	1.17517	0.0831878	RIS_MAG_84	d__Bacteria;p__Latescibacterota;c__UBA2968;o__UBA8231;f__GCA-002724215;g__GCA-2724215;s__
GH33.hmm	c_000000051874_2	0	0.251821	0.174694	RIS_MAG_84	d__Bacteria;p__Latescibacterota;c__UBA2968;o__UBA8231;f__GCA-002724215;g__GCA-2724215;s__
GH113.hmm	c_000000051877_4	0	1.44307	0.871231	RIS_MAG_84	d__Bacteria;p__Latescibacterota;c__UBA2968;o__UBA8231;f__GCA-002724215;g__GCA-2724215;s__
GH109.hmm	c_000000051903_2	0	4.27328	0.820212	RIS_MAG_84	d__Bacteria;p__Latescibacterota;c__UBA2968;o__UBA8231;f__GCA-002724215;g__GCA-2724215;s__
GH109.hmm	c_000000051905_7	0	0.696466	0.941211	RIS_MAG_84	d__Bacteria;p__Latescibacterota;c__UBA2968;o__UBA8231;f__GCA-002724215;g__GCA-2724215;s__
GH109.hmm	c_000000051911_2	0	0.228456	0	RIS_MAG_84	d__Bacteria;p__Latescibacterota;c__UBA2968;o__UBA8231;f__GCA-002724215;g__GCA-2724215;s__
GH165.hmm	c_000000051918_4	0	1.85077	0	RIS_MAG_84	d__Bacteria;p__Latescibacterota;c__UBA2968;o__UBA8231;f__GCA-002724215;g__GCA-2724215;s__
GH18.hmm	c_000000051925_17	0	0.0925058	0.825087	RIS_MAG_84	d__Bacteria;p__Latescibacterota;c__UBA2968;o__UBA8231;f__GCA-002724215;g__GCA-2724215;s__
GH43_12.hmm	c_000000051925_18	0	0.581496	0.29338	RIS_MAG_84	d__Bacteria;p__Latescibacterota;c__UBA2968;o__UBA8231;f__GCA-002724215;g__GCA-2724215;s__
GH109.hmm	c_000000051928_2	0	0.510083	0.814432	RIS_MAG_84	d__Bacteria;p__Latescibacterota;c__UBA2968;o__UBA8231;f__GCA-002724215;g__GCA-2724215;s__
GH109.hmm	c_000000051928_7	0	0.537712	0.45215	RIS_MAG_84	d__Bacteria;p__Latescibacterota;c__UBA2968;o__UBA8231;f__GCA-002724215;g__GCA-2724215;s__
GH109.hmm	c_000000051933_18	0	0.913198	0.150835	RIS_MAG_84	d__Bacteria;p__Latescibacterota;c__UBA2968;o__UBA8231;f__GCA-002724215;g__GCA-2724215;s__
GH33.hmm	c_000000051936_4	0	0.627177	0	RIS_MAG_84	d__Bacteria;p__Latescibacterota;c__UBA2968;o__UBA8231;f__GCA-002724215;g__GCA-2724215;s__
GH109.hmm	c_000000051941_6	0.857686	0.196109	0	RIS_MAG_84	d__Bacteria;p__Latescibacterota;c__UBA2968;o__UBA8231;f__GCA-002724215;g__GCA-2724215;s__
GH33.hmm	c_000000051960_44	0.421042	0.348981	0.778166	RIS_MAG_84	d__Bacteria;p__Latescibacterota;c__UBA2968;o__UBA8231;f__GCA-002724215;g__GCA-2724215;s__
GH73.hmm	c_000000051960_69	0	0.860446	0	RIS_MAG_84	d__Bacteria;p__Latescibacterota;c__UBA2968;o__UBA8231;f__GCA-002724215;g__GCA-2724215;s__
GH1.hmm	c_000000051963_2	0	0.403581	0.133321	RIS_MAG_84	d__Bacteria;p__Latescibacterota;c__UBA2968;o__UBA8231;f__GCA-002724215;g__GCA-2724215;s__
GH109.hmm	c_000000051968_2	0	0.248063	0.147503	RIS_MAG_84	d__Bacteria;p__Latescibacterota;c__UBA2968;o__UBA8231;f__GCA-002724215;g__GCA-2724215;s__
GH23.hmm	c_000000051969_2	0	0.160582	0.265237	RIS_MAG_84	d__Bacteria;p__Latescibacterota;c__UBA2968;o__UBA8231;f__GCA-002724215;g__GCA-2724215;s__
GH23.hmm	c_000000051970_18	5.67301	3.56147	1.89934	RIS_MAG_84	d__Bacteria;p__Latescibacterota;c__UBA2968;o__UBA8231;f__GCA-002724215;g__GCA-2724215;s__
GH33.hmm	c_000000051974_5	0	0.609916	0.0335804	RIS_MAG_84	d__Bacteria;p__Latescibacterota;c__UBA2968;o__UBA8231;f__GCA-002724215;g__GCA-2724215;s__
GH109.hmm	c_000000051988_4	0	4.48795	1.02639	RIS_MAG_84	d__Bacteria;p__Latescibacterota;c__UBA2968;o__UBA8231;f__GCA-002724215;g__GCA-2724215;s__
GH33.hmm	c_000000051999_21	0	0.366622	0	RIS_MAG_84	d__Bacteria;p__Latescibacterota;c__UBA2968;o__UBA8231;f__GCA-002724215;g__GCA-2724215;s__
GH33.hmm	c_000000052003_12	0	0.78909	0.814599	RIS_MAG_84	d__Bacteria;p__Latescibacterota;c__UBA2968;o__UBA8231;f__GCA-002724215;g__GCA-2724215;s__
GH156.hmm	c_000000052003_2	0	1.74281	0.148698	RIS_MAG_84	d__Bacteria;p__Latescibacterota;c__UBA2968;o__UBA8231;f__GCA-002724215;g__GCA-2724215;s__
GH95.hmm	c_000000052010_4	0.706238	0.522648	1.20167	RIS_MAG_84	d__Bacteria;p__Latescibacterota;c__UBA2968;o__UBA8231;f__GCA-002724215;g__GCA-2724215;s__
GH32.hmm	c_000000052017_2	0	1.52459	0.202166	RIS_MAG_84	d__Bacteria;p__Latescibacterota;c__UBA2968;o__UBA8231;f__GCA-002724215;g__GCA-2724215;s__
GH109.hmm	c_000000052040_6	0	0.555594	0.157318	RIS_MAG_84	d__Bacteria;p__Latescibacterota;c__UBA2968;o__UBA8231;f__GCA-002724215;g__GCA-2724215;s__
GH78.hmm	c_000000052043_8	0	0.93928	0.022296	RIS_MAG_84	d__Bacteria;p__Latescibacterota;c__UBA2968;o__UBA8231;f__GCA-002724215;g__GCA-2724215;s__
GH4.hmm	c_000000052068_2	0	0.216508	0	RIS_MAG_84	d__Bacteria;p__Latescibacterota;c__UBA2968;o__UBA8231;f__GCA-002724215;g__GCA-2724215;s__
GH123.hmm	c_000000052075_4	0	0.299849	0.679224	RIS_MAG_84	d__Bacteria;p__Latescibacterota;c__UBA2968;o__UBA8231;f__GCA-002724215;g__GCA-2724215;s__
GH4.hmm	c_000000052082_22	0	0.797515	0.379375	RIS_MAG_84	d__Bacteria;p__Latescibacterota;c__UBA2968;o__UBA8231;f__GCA-002724215;g__GCA-2724215;s__
GH109.hmm	c_000000052084_1	0	0.136231	0.0900065	RIS_MAG_84	d__Bacteria;p__Latescibacterota;c__UBA2968;o__UBA8231;f__GCA-002724215;g__GCA-2724215;s__
GH109.hmm	c_000000030820_2	2.35284	0.527068	0.82414	RIS_MAG_85	d__Bacteria;p__Verrucomicrobiota;c__Verrucomicrobiae;o__Pedosphaerales;f__UBA1100;g__UBA1100;s__
GH109.hmm	c_000000030860_13	0	0	0	RIS_MAG_85	d__Bacteria;p__Verrucomicrobiota;c__Verrucomicrobiae;o__Pedosphaerales;f__UBA1100;g__UBA1100;s__
GH133.hmm	c_000000030903_3	0.498454	0.251821	0.249563	RIS_MAG_85	d__Bacteria;p__Verrucomicrobiota;c__Verrucomicrobiae;o__Pedosphaerales;f__UBA1100;g__UBA1100;s__
GH13_3.hmm	c_000000030903_3	0.498454	0.251821	0.249563	RIS_MAG_85	d__Bacteria;p__Verrucomicrobiota;c__Verrucomicrobiae;o__Pedosphaerales;f__UBA1100;g__UBA1100;s__
GH109.hmm	c_000000030960_7	1.16485	1.24134	1.07074	RIS_MAG_85	d__Bacteria;p__Verrucomicrobiota;c__Verrucomicrobiae;o__Pedosphaerales;f__UBA1100;g__UBA1100;s__
GH109.hmm	c_000000031019_3	0.449887	1.08907	1.31394	RIS_MAG_85	d__Bacteria;p__Verrucomicrobiota;c__Verrucomicrobiae;o__Pedosphaerales;f__UBA1100;g__UBA1100;s__
GH109.hmm	c_000000031025_6	0.781848	0.851341	1.34741	RIS_MAG_85	d__Bacteria;p__Verrucomicrobiota;c__Verrucomicrobiae;o__Pedosphaerales;f__UBA1100;g__UBA1100;s__
GH23.hmm	c_000000031056_6	0	0	0	RIS_MAG_85	d__Bacteria;p__Verrucomicrobiota;c__Verrucomicrobiae;o__Pedosphaerales;f__UBA1100;g__UBA1100;s__
GH13_9.hmm	c_000000031106_12	0	0.0872452	0	RIS_MAG_85	d__Bacteria;p__Verrucomicrobiota;c__Verrucomicrobiae;o__Pedosphaerales;f__UBA1100;g__UBA1100;s__
GH109.hmm	c_000000031120_10	0	0.300139	0	RIS_MAG_85	d__Bacteria;p__Verrucomicrobiota;c__Verrucomicrobiae;o__Pedosphaerales;f__UBA1100;g__UBA1100;s__
GH109.hmm	c_000000031158_9	1.69523	0	0.64983	RIS_MAG_85	d__Bacteria;p__Verrucomicrobiota;c__Verrucomicrobiae;o__Pedosphaerales;f__UBA1100;g__UBA1100;s__
GH13_9.hmm	c_000000045546_35	0	0.126734	0	RIS_MAG_86	d__Bacteria;p__Planctomycetota;c__Planctomycetes;o__Planctomycetales;f__Planctomycetaceae;g__;s__
GH165.hmm	c_000000045551_5	0	0	0	RIS_MAG_86	d__Bacteria;p__Planctomycetota;c__Planctomycetes;o__Planctomycetales;f__Planctomycetaceae;g__;s__
GH165.hmm	c_000000045604_4	0	0	0	RIS_MAG_86	d__Bacteria;p__Planctomycetota;c__Planctomycetes;o__Planctomycetales;f__Planctomycetaceae;g__;s__
GH109.hmm	c_000000045616_7	0	0	0	RIS_MAG_86	d__Bacteria;p__Planctomycetota;c__Planctomycetes;o__Planctomycetales;f__Planctomycetaceae;g__;s__
GH109.hmm	c_000000045616_8	0	0	0	RIS_MAG_86	d__Bacteria;p__Planctomycetota;c__Planctomycetes;o__Planctomycetales;f__Planctomycetaceae;g__;s__
GH33.hmm	c_000000045624_1	0	0	0	RIS_MAG_86	d__Bacteria;p__Planctomycetota;c__Planctomycetes;o__Planctomycetales;f__Planctomycetaceae;g__;s__
GH109.hmm	c_000000045634_5	0	0	0	RIS_MAG_86	d__Bacteria;p__Planctomycetota;c__Planctomycetes;o__Planctomycetales;f__Planctomycetaceae;g__;s__
GH33.hmm	c_000000045644_11	0	1.03691	0	RIS_MAG_86	d__Bacteria;p__Planctomycetota;c__Planctomycetes;o__Planctomycetales;f__Planctomycetaceae;g__;s__
GH109.hmm	c_000000045676_24	0	0.0448588	0	RIS_MAG_86	d__Bacteria;p__Planctomycetota;c__Planctomycetes;o__Planctomycetales;f__Planctomycetaceae;g__;s__
GH33.hmm	c_000000045709_13	0	0.389753	0.869083	RIS_MAG_86	d__Bacteria;p__Planctomycetota;c__Planctomycetes;o__Planctomycetales;f__Planctomycetaceae;g__;s__
GH109.hmm	c_000000045716_10	0	0.177485	0	RIS_MAG_86	d__Bacteria;p__Planctomycetota;c__Planctomycetes;o__Planctomycetales;f__Planctomycetaceae;g__;s__
GH33.hmm	c_000000045723_3	0	0	0	RIS_MAG_86	d__Bacteria;p__Planctomycetota;c__Planctomycetes;o__Planctomycetales;f__Planctomycetaceae;g__;s__
GH5.hmm	c_000000045732_9	0	0	0	RIS_MAG_86	d__Bacteria;p__Planctomycetota;c__Planctomycetes;o__Planctomycetales;f__Planctomycetaceae;g__;s__
GH10.hmm	c_000000045737_1	0	0.0933064	0	RIS_MAG_86	d__Bacteria;p__Planctomycetota;c__Planctomycetes;o__Planctomycetales;f__Planctomycetaceae;g__;s__
GH33.hmm	c_000000045739_20	0	0	0	RIS_MAG_86	d__Bacteria;p__Planctomycetota;c__Planctomycetes;o__Planctomycetales;f__Planctomycetaceae;g__;s__
GH109.hmm	c_000000045740_17	0	0	0	RIS_MAG_86	d__Bacteria;p__Planctomycetota;c__Planctomycetes;o__Planctomycetales;f__Planctomycetaceae;g__;s__
GH109.hmm	c_000000045746_4	0	0.232654	0	RIS_MAG_86	d__Bacteria;p__Planctomycetota;c__Planctomycetes;o__Planctomycetales;f__Planctomycetaceae;g__;s__
GH33.hmm	c_000000045766_4	0	0	0	RIS_MAG_86	d__Bacteria;p__Planctomycetota;c__Planctomycetes;o__Planctomycetales;f__Planctomycetaceae;g__;s__
GH33.hmm	c_000000045766_6	0	0.314128	0	RIS_MAG_86	d__Bacteria;p__Planctomycetota;c__Planctomycetes;o__Planctomycetales;f__Planctomycetaceae;g__;s__
GH33.hmm	c_000000045768_1	0	0.164965	0	RIS_MAG_86	d__Bacteria;p__Planctomycetota;c__Planctomycetes;o__Planctomycetales;f__Planctomycetaceae;g__;s__
GH109.hmm	c_000000045769_3	0	0.125625	0.186748	RIS_MAG_86	d__Bacteria;p__Planctomycetota;c__Planctomycetes;o__Planctomycetales;f__Planctomycetaceae;g__;s__
GH109.hmm	c_000000045773_5	0	0	0	RIS_MAG_86	d__Bacteria;p__Planctomycetota;c__Planctomycetes;o__Planctomycetales;f__Planctomycetaceae;g__;s__
GH165.hmm	c_000000045774_5	0	0	0	RIS_MAG_86	d__Bacteria;p__Planctomycetota;c__Planctomycetes;o__Planctomycetales;f__Planctomycetaceae;g__;s__
GH13_11.hmm	c_000000045792_1	0	0	0	RIS_MAG_86	d__Bacteria;p__Planctomycetota;c__Planctomycetes;o__Planctomycetales;f__Planctomycetaceae;g__;s__
GH165.hmm	c_000000045808_2	0	0.0519706	0	RIS_MAG_86	d__Bacteria;p__Planctomycetota;c__Planctomycetes;o__Planctomycetales;f__Planctomycetaceae;g__;s__
GH109.hmm	c_000000045823_4	0	0	0	RIS_MAG_86	d__Bacteria;p__Planctomycetota;c__Planctomycetes;o__Planctomycetales;f__Planctomycetaceae;g__;s__
GH57.hmm	c_000000045844_3	0	0.238603	0.029558	RIS_MAG_86	d__Bacteria;p__Planctomycetota;c__Planctomycetes;o__Planctomycetales;f__Planctomycetaceae;g__;s__
GH92.hmm	c_000000045846_3	0	0	0	RIS_MAG_86	d__Bacteria;p__Planctomycetota;c__Planctomycetes;o__Planctomycetales;f__Planctomycetaceae;g__;s__
GH156.hmm	c_000000045858_9	0	0	0	RIS_MAG_86	d__Bacteria;p__Planctomycetota;c__Planctomycetes;o__Planctomycetales;f__Planctomycetaceae;g__;s__
GH33.hmm	c_000000045875_14	0	0	0	RIS_MAG_86	d__Bacteria;p__Planctomycetota;c__Planctomycetes;o__Planctomycetales;f__Planctomycetaceae;g__;s__
GH33.hmm	c_000000045875_15	0	0	0	RIS_MAG_86	d__Bacteria;p__Planctomycetota;c__Planctomycetes;o__Planctomycetales;f__Planctomycetaceae;g__;s__
GH84.hmm	c_000000045880_6	0	0	0.145121	RIS_MAG_86	d__Bacteria;p__Planctomycetota;c__Planctomycetes;o__Planctomycetales;f__Planctomycetaceae;g__;s__
GH109.hmm	c_000000045891_8	0	0	0.0857874	RIS_MAG_86	d__Bacteria;p__Planctomycetota;c__Planctomycetes;o__Planctomycetales;f__Planctomycetaceae;g__;s__
GH109.hmm	c_000000045893_12	0	0	0	RIS_MAG_86	d__Bacteria;p__Planctomycetota;c__Planctomycetes;o__Planctomycetales;f__Planctomycetaceae;g__;s__
GH33.hmm	c_000000045893_3	0	0	0	RIS_MAG_86	d__Bacteria;p__Planctomycetota;c__Planctomycetes;o__Planctomycetales;f__Planctomycetaceae;g__;s__
GH156.hmm	c_000000045900_4	0	0.207105	0	RIS_MAG_86	d__Bacteria;p__Planctomycetota;c__Planctomycetes;o__Planctomycetales;f__Planctomycetaceae;g__;s__
GH109.hmm	c_000000045907_3	0	0	0.280452	RIS_MAG_86	d__Bacteria;p__Planctomycetota;c__Planctomycetes;o__Planctomycetales;f__Planctomycetaceae;g__;s__
GH165.hmm	c_000000045912_1	0	0	0	RIS_MAG_86	d__Bacteria;p__Planctomycetota;c__Planctomycetes;o__Planctomycetales;f__Planctomycetaceae;g__;s__
GH109.hmm	c_000000045933_4	3.66031	0	0	RIS_MAG_86	d__Bacteria;p__Planctomycetota;c__Planctomycetes;o__Planctomycetales;f__Planctomycetaceae;g__;s__
GH2.hmm	c_000000045977_1	0	0	0	RIS_MAG_86	d__Bacteria;p__Planctomycetota;c__Planctomycetes;o__Planctomycetales;f__Planctomycetaceae;g__;s__
GH109.hmm	c_000000046006_4	0	0.582586	0	RIS_MAG_86	d__Bacteria;p__Planctomycetota;c__Planctomycetes;o__Planctomycetales;f__Planctomycetaceae;g__;s__
GH156.hmm	c_000000046022_2	0	0	0	RIS_MAG_86	d__Bacteria;p__Planctomycetota;c__Planctomycetes;o__Planctomycetales;f__Planctomycetaceae;g__;s__
GH156.hmm	c_000000046022_3	0	0.240003	0	RIS_MAG_86	d__Bacteria;p__Planctomycetota;c__Planctomycetes;o__Planctomycetales;f__Planctomycetaceae;g__;s__
GH165.hmm	c_000000046022_4	0	0.0224294	0	RIS_MAG_86	d__Bacteria;p__Planctomycetota;c__Planctomycetes;o__Planctomycetales;f__Planctomycetaceae;g__;s__
GH109.hmm	c_000000046041_4	0	0	0	RIS_MAG_86	d__Bacteria;p__Planctomycetota;c__Planctomycetes;o__Planctomycetales;f__Planctomycetaceae;g__;s__
GH165.hmm	c_000000046055_4	0	0	0.206019	RIS_MAG_86	d__Bacteria;p__Planctomycetota;c__Planctomycetes;o__Planctomycetales;f__Planctomycetaceae;g__;s__
GH165.hmm	c_000000046055_7	0	0.131645	0	RIS_MAG_86	d__Bacteria;p__Planctomycetota;c__Planctomycetes;o__Planctomycetales;f__Planctomycetaceae;g__;s__
GH33.hmm	c_000000046061_2	0	0.247092	0.0257765	RIS_MAG_86	d__Bacteria;p__Planctomycetota;c__Planctomycetes;o__Planctomycetales;f__Planctomycetaceae;g__;s__
GH23.hmm	c_000000031452_6	0.433739	0.129053	0	RIS_MAG_87	d__Bacteria;p__Proteobacteria;c__Alphaproteobacteria;o__Sneathiellales;f__GCA-2731375;g__GCA-2731375;s__
GH23.hmm	c_000000031825_8	0	0.220135	0	RIS_MAG_87	d__Bacteria;p__Proteobacteria;c__Alphaproteobacteria;o__Sneathiellales;f__GCA-2731375;g__GCA-2731375;s__
GH103.hmm	c_000000031867_7	0	0.675244	1.09504	RIS_MAG_87	d__Bacteria;p__Proteobacteria;c__Alphaproteobacteria;o__Sneathiellales;f__GCA-2731375;g__GCA-2731375;s__
GH102.hmm	c_000000032008_2	1.0449	0.0274941	0	RIS_MAG_87	d__Bacteria;p__Proteobacteria;c__Alphaproteobacteria;o__Sneathiellales;f__GCA-2731375;g__GCA-2731375;s__
GH33.hmm	c_000000040645_1	0	0.335427	0.109589	RIS_MAG_88	d__Bacteria;p__Verrucomicrobiota;c__Verrucomicrobiae;o__Opitutales;f__;g__;s__
GH109.hmm	c_000000040659_3	0	0.242631	0.641214	RIS_MAG_88	d__Bacteria;p__Verrucomicrobiota;c__Verrucomicrobiae;o__Opitutales;f__;g__;s__
GH127.hmm	c_000000040662_3	0	0.0465552	0.492136	RIS_MAG_88	d__Bacteria;p__Verrucomicrobiota;c__Verrucomicrobiae;o__Opitutales;f__;g__;s__
GH109.hmm	c_000000040672_1	0	0.617278	0.244697	RIS_MAG_88	d__Bacteria;p__Verrucomicrobiota;c__Verrucomicrobiae;o__Opitutales;f__;g__;s__
GH16.hmm	c_000000040759_2	0	0	0	RIS_MAG_88	d__Bacteria;p__Verrucomicrobiota;c__Verrucomicrobiae;o__Opitutales;f__;g__;s__
GH88.hmm	c_000000040826_6	0	0.120175	0	RIS_MAG_88	d__Bacteria;p__Verrucomicrobiota;c__Verrucomicrobiae;o__Opitutales;f__;g__;s__
GH109.hmm	c_000000040856_1	0	0	0	RIS_MAG_88	d__Bacteria;p__Verrucomicrobiota;c__Verrucomicrobiae;o__Opitutales;f__;g__;s__
GH109.hmm	c_000000040894_6	0	0.0128839	0	RIS_MAG_88	d__Bacteria;p__Verrucomicrobiota;c__Verrucomicrobiae;o__Opitutales;f__;g__;s__
GH20.hmm	c_000000040895_2	0	0	0	RIS_MAG_88	d__Bacteria;p__Verrucomicrobiota;c__Verrucomicrobiae;o__Opitutales;f__;g__;s__
GH109.hmm	c_000000040924_3	0	0.911945	0.282428	RIS_MAG_88	d__Bacteria;p__Verrucomicrobiota;c__Verrucomicrobiae;o__Opitutales;f__;g__;s__
GH109.hmm	c_000000040937_2	0	0.408694	0.13501	RIS_MAG_88	d__Bacteria;p__Verrucomicrobiota;c__Verrucomicrobiae;o__Opitutales;f__;g__;s__
GH13_14.hmm	c_000000040958_2	0	0.0695988	0	RIS_MAG_88	d__Bacteria;p__Verrucomicrobiota;c__Verrucomicrobiae;o__Opitutales;f__;g__;s__
GH109.hmm	c_000000041030_2	2.07889	0	0.806987	RIS_MAG_88	d__Bacteria;p__Verrucomicrobiota;c__Verrucomicrobiae;o__Opitutales;f__;g__;s__
GH29.hmm	c_000000041065_1	0	0.197468	0	RIS_MAG_88	d__Bacteria;p__Verrucomicrobiota;c__Verrucomicrobiae;o__Opitutales;f__;g__;s__
GH109.hmm	c_000000041088_2	0	0.312116	1.13417	RIS_MAG_88	d__Bacteria;p__Verrucomicrobiota;c__Verrucomicrobiae;o__Opitutales;f__;g__;s__
GH109.hmm	c_000000041093_3	0	0.302186	0.0374345	RIS_MAG_88	d__Bacteria;p__Verrucomicrobiota;c__Verrucomicrobiae;o__Opitutales;f__;g__;s__
GH28.hmm	c_000000041094_3	0	0.421833	0.36231	RIS_MAG_88	d__Bacteria;p__Verrucomicrobiota;c__Verrucomicrobiae;o__Opitutales;f__;g__;s__
GH109.hmm	c_000000041128_3	0	0.379457	0.727039	RIS_MAG_88	d__Bacteria;p__Verrucomicrobiota;c__Verrucomicrobiae;o__Opitutales;f__;g__;s__
GH13_9.hmm	c_000000041165_5	0	0.36643	1.1759	RIS_MAG_88	d__Bacteria;p__Verrucomicrobiota;c__Verrucomicrobiae;o__Opitutales;f__;g__;s__
GH23.hmm	c_000000047759_1	1.94557	1.05151	1.83532	RIS_MAG_89	d__Bacteria;p__Proteobacteria;c__Gammaproteobacteria;o__UBA10353;f__LS-SOB;g__UBA11791;s__
GH103.hmm	c_000000047787_2	12.5621	3.99211	5.81336	RIS_MAG_89	d__Bacteria;p__Proteobacteria;c__Gammaproteobacteria;o__UBA10353;f__LS-SOB;g__UBA11791;s__
GH31.hmm	c_000000047912_3	0	0	0.0454288	RIS_MAG_89	d__Bacteria;p__Proteobacteria;c__Gammaproteobacteria;o__UBA10353;f__LS-SOB;g__UBA11791;s__
GH31.hmm	c_000000047944_4	0	0	0.241132	RIS_MAG_89	d__Bacteria;p__Proteobacteria;c__Gammaproteobacteria;o__UBA10353;f__LS-SOB;g__UBA11791;s__
GH3.hmm	c_000000048001_3	0.176412	1.60841	1.19146	RIS_MAG_89	d__Bacteria;p__Proteobacteria;c__Gammaproteobacteria;o__UBA10353;f__LS-SOB;g__UBA11791;s__
GH23.hmm	c_000000048006_3	0.0945854	2.71777	1.99415	RIS_MAG_89	d__Bacteria;p__Proteobacteria;c__Gammaproteobacteria;o__UBA10353;f__LS-SOB;g__UBA11791;s__
GH38.hmm	c_000000006088_7	0.652101	1.32421	1.80335	RIS_MAG_9	d__Archaea;p__Thermoplasmatota;c__MGII;o__MGII;f__MGIIB;g__UBA8690;s__
GH39.hmm	c_000000006095_1	0	0.0676994	0.0670924	RIS_MAG_9	d__Archaea;p__Thermoplasmatota;c__MGII;o__MGII;f__MGIIB;g__UBA8690;s__
GH99.hmm	c_000000047399_104	1.2712	0.101964	0.280695	RIS_MAG_90	d__Bacteria;p__Acidobacteriota;c__Luteitaleia;o__Luteitaleales;f__UBA2999;g__;s__
GH13_9.hmm	c_000000047410_48	0	0.105382	0.164115	RIS_MAG_90	d__Bacteria;p__Acidobacteriota;c__Luteitaleia;o__Luteitaleales;f__UBA2999;g__;s__
GH23.hmm	c_000000047414_225	0	1.05765	0.299476	RIS_MAG_90	d__Bacteria;p__Acidobacteriota;c__Luteitaleia;o__Luteitaleales;f__UBA2999;g__;s__
GH23.hmm	c_000000047414_229	0.222801	0.510038	0.888921	RIS_MAG_90	d__Bacteria;p__Acidobacteriota;c__Luteitaleia;o__Luteitaleales;f__UBA2999;g__;s__
GH23.hmm	c_000000047414_81	0	0.671523	0	RIS_MAG_90	d__Bacteria;p__Acidobacteriota;c__Luteitaleia;o__Luteitaleales;f__UBA2999;g__;s__
GH77.hmm	c_000000047416_18	0	0	0.0619218	RIS_MAG_90	d__Bacteria;p__Acidobacteriota;c__Luteitaleia;o__Luteitaleales;f__UBA2999;g__;s__
GH13_11.hmm	c_000000047419_12	0	0	0	RIS_MAG_90	d__Bacteria;p__Acidobacteriota;c__Luteitaleia;o__Luteitaleales;f__UBA2999;g__;s__
GH23.hmm	c_000000047427_2	0	0.250045	0	RIS_MAG_90	d__Bacteria;p__Acidobacteriota;c__Luteitaleia;o__Luteitaleales;f__UBA2999;g__;s__
GH3.hmm	c_000000047460_44	0	0.306081	0	RIS_MAG_90	d__Bacteria;p__Acidobacteriota;c__Luteitaleia;o__Luteitaleales;f__UBA2999;g__;s__
GH23.hmm	c_000000058274_1	0	1.21302	1.04066	RIS_MAG_91	d__Bacteria;p__Marinisomatota;c__Marinisomatia;o__Marinisomatales;f__UBA8229;g__GCA-2722105;s__
GH2.hmm	c_000000058275_4	0	0.145791	0.330249	RIS_MAG_91	d__Bacteria;p__Marinisomatota;c__Marinisomatia;o__Marinisomatales;f__UBA8229;g__GCA-2722105;s__
GH63.hmm	c_000000058275_6	0	0.469	0.338913	RIS_MAG_91	d__Bacteria;p__Marinisomatota;c__Marinisomatia;o__Marinisomatales;f__UBA8229;g__GCA-2722105;s__
GH18.hmm	c_000000058373_2	0	0.319312	0.506319	RIS_MAG_91	d__Bacteria;p__Marinisomatota;c__Marinisomatia;o__Marinisomatales;f__UBA8229;g__GCA-2722105;s__
GH103.hmm	c_000000058426_3	0	0.287263	0.203348	RIS_MAG_91	d__Bacteria;p__Marinisomatota;c__Marinisomatia;o__Marinisomatales;f__UBA8229;g__GCA-2722105;s__
GH141.hmm	c_000000058469_3	0.292257	0.668397	1.3337	RIS_MAG_91	d__Bacteria;p__Marinisomatota;c__Marinisomatia;o__Marinisomatales;f__UBA8229;g__GCA-2722105;s__
GH18.hmm	c_000000058477_3	0.579395	2.08101	1.00013	RIS_MAG_91	d__Bacteria;p__Marinisomatota;c__Marinisomatia;o__Marinisomatales;f__UBA8229;g__GCA-2722105;s__
GH92.hmm	c_000000044165_10	0	0	0	RIS_MAG_92	d__Bacteria;p__Myxococcota;c__UBA4248;o__UBA4248;f__;g__;s__
GH84.hmm	c_000000044179_13	0	0	0	RIS_MAG_92	d__Bacteria;p__Myxococcota;c__UBA4248;o__UBA4248;f__;g__;s__
GH4.hmm	c_000000044195_13	0	0	0	RIS_MAG_92	d__Bacteria;p__Myxococcota;c__UBA4248;o__UBA4248;f__;g__;s__
GH113.hmm	c_000000044217_13	0	0	0	RIS_MAG_92	d__Bacteria;p__Myxococcota;c__UBA4248;o__UBA4248;f__;g__;s__
GH18.hmm	c_000000044221_1	0	0	0	RIS_MAG_92	d__Bacteria;p__Myxococcota;c__UBA4248;o__UBA4248;f__;g__;s__
GH13.hmm	c_000000044243_3	0	0	0	RIS_MAG_92	d__Bacteria;p__Myxococcota;c__UBA4248;o__UBA4248;f__;g__;s__
GH13_11.hmm	c_000000044263_3	0	0	0	RIS_MAG_92	d__Bacteria;p__Myxococcota;c__UBA4248;o__UBA4248;f__;g__;s__
GH77.hmm	c_000000044306_12	0	0	0	RIS_MAG_92	d__Bacteria;p__Myxococcota;c__UBA4248;o__UBA4248;f__;g__;s__
GH23.hmm	c_000000044318_5	0	0	0	RIS_MAG_92	d__Bacteria;p__Myxococcota;c__UBA4248;o__UBA4248;f__;g__;s__
GH114.hmm	c_000000044350_4	0	0	0	RIS_MAG_92	d__Bacteria;p__Myxococcota;c__UBA4248;o__UBA4248;f__;g__;s__
GH92.hmm	c_000000044396_3	0	0	0.401736	RIS_MAG_92	d__Bacteria;p__Myxococcota;c__UBA4248;o__UBA4248;f__;g__;s__
GH13.hmm	c_000000044427_10	0	0.0732461	0	RIS_MAG_92	d__Bacteria;p__Myxococcota;c__UBA4248;o__UBA4248;f__;g__;s__
GH3.hmm	c_000000044508_5	0	0	0	RIS_MAG_92	d__Bacteria;p__Myxococcota;c__UBA4248;o__UBA4248;f__;g__;s__
GH31.hmm	c_000000044533_1	0	0	0	RIS_MAG_92	d__Bacteria;p__Myxococcota;c__UBA4248;o__UBA4248;f__;g__;s__
GH57.hmm	c_000000044541_5	0	0	0	RIS_MAG_92	d__Bacteria;p__Myxococcota;c__UBA4248;o__UBA4248;f__;g__;s__
GH13_9.hmm	c_000000044541_6	0	0	0	RIS_MAG_92	d__Bacteria;p__Myxococcota;c__UBA4248;o__UBA4248;f__;g__;s__
GH23.hmm	c_000000044561_4	0	0	0.0676435	RIS_MAG_92	d__Bacteria;p__Myxococcota;c__UBA4248;o__UBA4248;f__;g__;s__
GH13_1.hmm	c_000000044571_11	0	0	0	RIS_MAG_92	d__Bacteria;p__Myxococcota;c__UBA4248;o__UBA4248;f__;g__;s__
GH13.hmm	c_000000044616_1	0	0	0	RIS_MAG_92	d__Bacteria;p__Myxococcota;c__UBA4248;o__UBA4248;f__;g__;s__
GH18.hmm	c_000000044643_14	0	0	0	RIS_MAG_92	d__Bacteria;p__Myxococcota;c__UBA4248;o__UBA4248;f__;g__;s__
GH23.hmm	c_000000044680_3	0	0	0	RIS_MAG_92	d__Bacteria;p__Myxococcota;c__UBA4248;o__UBA4248;f__;g__;s__
GH23.hmm	c_000000044742_11	0	0	0	RIS_MAG_92	d__Bacteria;p__Myxococcota;c__UBA4248;o__UBA4248;f__;g__;s__
GH15.hmm	c_000000044744_24	0	0	0	RIS_MAG_92	d__Bacteria;p__Myxococcota;c__UBA4248;o__UBA4248;f__;g__;s__
GH113.hmm	c_000000044773_3	0	0	0	RIS_MAG_92	d__Bacteria;p__Myxococcota;c__UBA4248;o__UBA4248;f__;g__;s__
GH102.hmm	c_000000042508_6	0	0	0	RIS_MAG_93	d__Bacteria;p__Proteobacteria;c__Alphaproteobacteria;o__UBA828;f__UBA828;g__GCA-2717225;s__
GH23.hmm	c_000000042543_3	0	0.486747	0.263118	RIS_MAG_93	d__Bacteria;p__Proteobacteria;c__Alphaproteobacteria;o__UBA828;f__UBA828;g__GCA-2717225;s__
GH23.hmm	c_000000042565_6	0	0	0	RIS_MAG_93	d__Bacteria;p__Proteobacteria;c__Alphaproteobacteria;o__UBA828;f__UBA828;g__GCA-2717225;s__
GH3.hmm	c_000000042601_4	0	0.130355	0	RIS_MAG_93	d__Bacteria;p__Proteobacteria;c__Alphaproteobacteria;o__UBA828;f__UBA828;g__GCA-2717225;s__
GH23.hmm	c_000000042692_2	0	0	0.0811389	RIS_MAG_93	d__Bacteria;p__Proteobacteria;c__Alphaproteobacteria;o__UBA828;f__UBA828;g__GCA-2717225;s__
GH23.hmm	c_000000042692_3	0	0.857391	0	RIS_MAG_93	d__Bacteria;p__Proteobacteria;c__Alphaproteobacteria;o__UBA828;f__UBA828;g__GCA-2717225;s__
GH23.hmm	c_000000042715_8	0	0.119742	0.957259	RIS_MAG_93	d__Bacteria;p__Proteobacteria;c__Alphaproteobacteria;o__UBA828;f__UBA828;g__GCA-2717225;s__
GH103.hmm	c_000000042720_1	0	0.4511	0.0558819	RIS_MAG_93	d__Bacteria;p__Proteobacteria;c__Alphaproteobacteria;o__UBA828;f__UBA828;g__GCA-2717225;s__
GH109.hmm	c_000000042727_3	0	1.42459	0.470605	RIS_MAG_93	d__Bacteria;p__Proteobacteria;c__Alphaproteobacteria;o__UBA828;f__UBA828;g__GCA-2717225;s__
GH73.hmm	c_000000042817_1	0.514933	0.937292	0.563968	RIS_MAG_93	d__Bacteria;p__Proteobacteria;c__Alphaproteobacteria;o__UBA828;f__UBA828;g__GCA-2717225;s__
GH36.hmm	c_000000023665_4	0	0	0.300022	RIS_MAG_94	d__Bacteria;p__Proteobacteria;c__Gammaproteobacteria;o__Woeseiales;f__Woeseiaceae;g__;s__
GH74.hmm	c_000000023753_7	0	0.100249	0.104579	RIS_MAG_94	d__Bacteria;p__Proteobacteria;c__Gammaproteobacteria;o__Woeseiales;f__Woeseiaceae;g__;s__
GH24.hmm	c_000000023772_6	0	0	0	RIS_MAG_94	d__Bacteria;p__Proteobacteria;c__Gammaproteobacteria;o__Woeseiales;f__Woeseiaceae;g__;s__
GH3.hmm	c_000000023872_7	0	0.500706	0.864377	RIS_MAG_94	d__Bacteria;p__Proteobacteria;c__Gammaproteobacteria;o__Woeseiales;f__Woeseiaceae;g__;s__
GH109.hmm	c_000000023939_8	0	0	0	RIS_MAG_94	d__Bacteria;p__Proteobacteria;c__Gammaproteobacteria;o__Woeseiales;f__Woeseiaceae;g__;s__
GH23.hmm	c_000000023959_4	0	0.0505481	0	RIS_MAG_94	d__Bacteria;p__Proteobacteria;c__Gammaproteobacteria;o__Woeseiales;f__Woeseiaceae;g__;s__
GH23.hmm	c_000000023969_7	0	0	0.453257	RIS_MAG_94	d__Bacteria;p__Proteobacteria;c__Gammaproteobacteria;o__Woeseiales;f__Woeseiaceae;g__;s__
GH103.hmm	c_000000023970_1	0	0.380434	0.494843	RIS_MAG_94	d__Bacteria;p__Proteobacteria;c__Gammaproteobacteria;o__Woeseiales;f__Woeseiaceae;g__;s__
GH23.hmm	c_000000023971_7	0	0.381063	0	RIS_MAG_94	d__Bacteria;p__Proteobacteria;c__Gammaproteobacteria;o__Woeseiales;f__Woeseiaceae;g__;s__
GH3.hmm	c_000000023978_9	0	0	0	RIS_MAG_94	d__Bacteria;p__Proteobacteria;c__Gammaproteobacteria;o__Woeseiales;f__Woeseiaceae;g__;s__
GH2.hmm	c_000000023999_2	0	0.0613292	0	RIS_MAG_94	d__Bacteria;p__Proteobacteria;c__Gammaproteobacteria;o__Woeseiales;f__Woeseiaceae;g__;s__
GH74.hmm	c_000000024029_2	0	0.222876	0.21036	RIS_MAG_94	d__Bacteria;p__Proteobacteria;c__Gammaproteobacteria;o__Woeseiales;f__Woeseiaceae;g__;s__
GH23.hmm	c_000000024031_7	0	0.420452	0	RIS_MAG_94	d__Bacteria;p__Proteobacteria;c__Gammaproteobacteria;o__Woeseiales;f__Woeseiaceae;g__;s__
GH2.hmm	c_000000024045_1	0	0.100308	0	RIS_MAG_94	d__Bacteria;p__Proteobacteria;c__Gammaproteobacteria;o__Woeseiales;f__Woeseiaceae;g__;s__
GH103.hmm	c_000000024055_17	0	0.992251	0	RIS_MAG_94	d__Bacteria;p__Proteobacteria;c__Gammaproteobacteria;o__Woeseiales;f__Woeseiaceae;g__;s__
GH109.hmm	c_000000038632_62	0	0.818419	2.12129	RIS_MAG_95	d__Bacteria;p__Verrucomicrobiota;c__Verrucomicrobiae;o__Opitutales;f__Opitutaceae;g__UBA5691;s__
GH88.hmm	c_000000038633_12	0	0.26496	0	RIS_MAG_95	d__Bacteria;p__Verrucomicrobiota;c__Verrucomicrobiae;o__Opitutales;f__Opitutaceae;g__UBA5691;s__
GH20.hmm	c_000000038636_44	0	0.597916	0.0740694	RIS_MAG_95	d__Bacteria;p__Verrucomicrobiota;c__Verrucomicrobiae;o__Opitutales;f__Opitutaceae;g__UBA5691;s__
GH109.hmm	c_000000038638_23	1.14069	0.486553	0.942463	RIS_MAG_95	d__Bacteria;p__Verrucomicrobiota;c__Verrucomicrobiae;o__Opitutales;f__Opitutaceae;g__UBA5691;s__
GH165.hmm	c_000000038641_26	0	0	0	RIS_MAG_95	d__Bacteria;p__Verrucomicrobiota;c__Verrucomicrobiae;o__Opitutales;f__Opitutaceae;g__UBA5691;s__
GH165.hmm	c_000000038641_32	0	0.114939	0.0683452	RIS_MAG_95	d__Bacteria;p__Verrucomicrobiota;c__Verrucomicrobiae;o__Opitutales;f__Opitutaceae;g__UBA5691;s__
GH33.hmm	c_000000038649_11	0	0.429577	0	RIS_MAG_95	d__Bacteria;p__Verrucomicrobiota;c__Verrucomicrobiae;o__Opitutales;f__Opitutaceae;g__UBA5691;s__
GH33.hmm	c_000000038656_8	0	0.61247	0	RIS_MAG_95	d__Bacteria;p__Verrucomicrobiota;c__Verrucomicrobiae;o__Opitutales;f__Opitutaceae;g__UBA5691;s__
GH33.hmm	c_000000038663_10	0	0.034734	0.223747	RIS_MAG_95	d__Bacteria;p__Verrucomicrobiota;c__Verrucomicrobiae;o__Opitutales;f__Opitutaceae;g__UBA5691;s__
GH165.hmm	c_000000038663_15	0.0416019	0.0459757	0.318944	RIS_MAG_95	d__Bacteria;p__Verrucomicrobiota;c__Verrucomicrobiae;o__Opitutales;f__Opitutaceae;g__UBA5691;s__
GH109.hmm	c_000000038671_7	0	0.433367	0.139291	RIS_MAG_95	d__Bacteria;p__Verrucomicrobiota;c__Verrucomicrobiae;o__Opitutales;f__Opitutaceae;g__UBA5691;s__
GH39.hmm	c_000000038677_12	0	0.0636789	0.144247	RIS_MAG_95	d__Bacteria;p__Verrucomicrobiota;c__Verrucomicrobiae;o__Opitutales;f__Opitutaceae;g__UBA5691;s__
GH43_11.hmm	c_000000038677_15	0.837021	0.774202	1.41495	RIS_MAG_95	d__Bacteria;p__Verrucomicrobiota;c__Verrucomicrobiae;o__Opitutales;f__Opitutaceae;g__UBA5691;s__
GH109.hmm	c_000000038694_1	0	0.217034	1.166	RIS_MAG_95	d__Bacteria;p__Verrucomicrobiota;c__Verrucomicrobiae;o__Opitutales;f__Opitutaceae;g__UBA5691;s__
GH109.hmm	c_000000038694_14	0	1.859	0.69545	RIS_MAG_95	d__Bacteria;p__Verrucomicrobiota;c__Verrucomicrobiae;o__Opitutales;f__Opitutaceae;g__UBA5691;s__
GH109.hmm	c_000000038698_4	0	0.307125	0.831169	RIS_MAG_95	d__Bacteria;p__Verrucomicrobiota;c__Verrucomicrobiae;o__Opitutales;f__Opitutaceae;g__UBA5691;s__
GH29.hmm	c_000000038703_8	0	0.550338	0.745385	RIS_MAG_95	d__Bacteria;p__Verrucomicrobiota;c__Verrucomicrobiae;o__Opitutales;f__Opitutaceae;g__UBA5691;s__
GH33.hmm	c_000000038707_2	0	0.901871	1.02147	RIS_MAG_95	d__Bacteria;p__Verrucomicrobiota;c__Verrucomicrobiae;o__Opitutales;f__Opitutaceae;g__UBA5691;s__
GH73.hmm	c_000000038720_10	0.594137	0.902826	0.894731	RIS_MAG_95	d__Bacteria;p__Verrucomicrobiota;c__Verrucomicrobiae;o__Opitutales;f__Opitutaceae;g__UBA5691;s__
GH109.hmm	c_000000038720_46	0	0.296128	0.293473	RIS_MAG_95	d__Bacteria;p__Verrucomicrobiota;c__Verrucomicrobiae;o__Opitutales;f__Opitutaceae;g__UBA5691;s__
GH13_9.hmm	c_000000038731_69	0	0.61473	0.720661	RIS_MAG_95	d__Bacteria;p__Verrucomicrobiota;c__Verrucomicrobiae;o__Opitutales;f__Opitutaceae;g__UBA5691;s__
GH50.hmm	c_000000038734_10	0	0.176576	0	RIS_MAG_95	d__Bacteria;p__Verrucomicrobiota;c__Verrucomicrobiae;o__Opitutales;f__Opitutaceae;g__UBA5691;s__
GH50.hmm	c_000000038734_8	0	0.557351	0.220941	RIS_MAG_95	d__Bacteria;p__Verrucomicrobiota;c__Verrucomicrobiae;o__Opitutales;f__Opitutaceae;g__UBA5691;s__
GH109.hmm	c_000000038735_14	0	0.289887	0	RIS_MAG_95	d__Bacteria;p__Verrucomicrobiota;c__Verrucomicrobiae;o__Opitutales;f__Opitutaceae;g__UBA5691;s__
GH109.hmm	c_000000038745_9	0	0.818554	1.05811	RIS_MAG_95	d__Bacteria;p__Verrucomicrobiota;c__Verrucomicrobiae;o__Opitutales;f__Opitutaceae;g__UBA5691;s__
GH51.hmm	c_000000038748_12	0	0.369987	0.289476	RIS_MAG_95	d__Bacteria;p__Verrucomicrobiota;c__Verrucomicrobiae;o__Opitutales;f__Opitutaceae;g__UBA5691;s__
GH105.hmm	c_000000038748_8	1.69672	0	1.19662	RIS_MAG_95	d__Bacteria;p__Verrucomicrobiota;c__Verrucomicrobiae;o__Opitutales;f__Opitutaceae;g__UBA5691;s__
GH109.hmm	c_000000038765_2	0	0.0771239	0.229297	RIS_MAG_95	d__Bacteria;p__Verrucomicrobiota;c__Verrucomicrobiae;o__Opitutales;f__Opitutaceae;g__UBA5691;s__
GH109.hmm	c_000000038766_47	0	0.967313	0	RIS_MAG_95	d__Bacteria;p__Verrucomicrobiota;c__Verrucomicrobiae;o__Opitutales;f__Opitutaceae;g__UBA5691;s__
GH13_14.hmm	c_000000038768_4	0	0.595044	0	RIS_MAG_95	d__Bacteria;p__Verrucomicrobiota;c__Verrucomicrobiae;o__Opitutales;f__Opitutaceae;g__UBA5691;s__
GH109.hmm	c_000000038772_4	0	0.220622	0	RIS_MAG_95	d__Bacteria;p__Verrucomicrobiota;c__Verrucomicrobiae;o__Opitutales;f__Opitutaceae;g__UBA5691;s__
GH145.hmm	c_000000038777_3	0	0.385072	0.40624	RIS_MAG_95	d__Bacteria;p__Verrucomicrobiota;c__Verrucomicrobiae;o__Opitutales;f__Opitutaceae;g__UBA5691;s__
GH109.hmm	c_000000038783_8	0	0	0	RIS_MAG_95	d__Bacteria;p__Verrucomicrobiota;c__Verrucomicrobiae;o__Opitutales;f__Opitutaceae;g__UBA5691;s__
GH109.hmm	c_000000038801_14	0	1.13142	0.966619	RIS_MAG_95	d__Bacteria;p__Verrucomicrobiota;c__Verrucomicrobiae;o__Opitutales;f__Opitutaceae;g__UBA5691;s__
GH109.hmm	c_000000038817_35	0	0.935033	2.94211	RIS_MAG_95	d__Bacteria;p__Verrucomicrobiota;c__Verrucomicrobiae;o__Opitutales;f__Opitutaceae;g__UBA5691;s__
GH109.hmm	c_000000038823_4	0	0	0.311617	RIS_MAG_95	d__Bacteria;p__Verrucomicrobiota;c__Verrucomicrobiae;o__Opitutales;f__Opitutaceae;g__UBA5691;s__
GH109.hmm	c_000000038844_32	0	0.699955	1.97772	RIS_MAG_95	d__Bacteria;p__Verrucomicrobiota;c__Verrucomicrobiae;o__Opitutales;f__Opitutaceae;g__UBA5691;s__
GH109.hmm	c_000000038846_2	0.291819	1.28999	0.970236	RIS_MAG_95	d__Bacteria;p__Verrucomicrobiota;c__Verrucomicrobiae;o__Opitutales;f__Opitutaceae;g__UBA5691;s__
GH77.hmm	c_000000038858_15	0	0.565087	0.0439232	RIS_MAG_95	d__Bacteria;p__Verrucomicrobiota;c__Verrucomicrobiae;o__Opitutales;f__Opitutaceae;g__UBA5691;s__
GH33.hmm	c_000000038872_20	0	1.41982	0.551799	RIS_MAG_95	d__Bacteria;p__Verrucomicrobiota;c__Verrucomicrobiae;o__Opitutales;f__Opitutaceae;g__UBA5691;s__
GH51.hmm	c_000000043708_31	1.30339	3.10244	1.80085	RIS_MAG_96	d__Bacteria;p__Chloroflexota;c__Dehalococcoidia;o__UBA1151;f__bin127;g__;s__
GH114.hmm	c_000000043728_2	0	3.07576	3.02982	RIS_MAG_96	d__Bacteria;p__Chloroflexota;c__Dehalococcoidia;o__UBA1151;f__bin127;g__;s__
GH109.hmm	c_000000043746_18	0	0.821234	0.658848	RIS_MAG_96	d__Bacteria;p__Chloroflexota;c__Dehalococcoidia;o__UBA1151;f__bin127;g__;s__
GH15.hmm	c_000000043772_1	0	0	0	RIS_MAG_96	d__Bacteria;p__Chloroflexota;c__Dehalococcoidia;o__UBA1151;f__bin127;g__;s__
GH15.hmm	c_000000043772_2	0	4.48888	2.33694	RIS_MAG_96	d__Bacteria;p__Chloroflexota;c__Dehalococcoidia;o__UBA1151;f__bin127;g__;s__
GH105.hmm	c_000000043775_29	0	3.4015	2.35303	RIS_MAG_96	d__Bacteria;p__Chloroflexota;c__Dehalococcoidia;o__UBA1151;f__bin127;g__;s__
GH109.hmm	c_000000043783_71	4.67123	3.08481	3.01036	RIS_MAG_96	d__Bacteria;p__Chloroflexota;c__Dehalococcoidia;o__UBA1151;f__bin127;g__;s__
GH4.hmm	c_000000043803_17	0	2.02748	1.67655	RIS_MAG_96	d__Bacteria;p__Chloroflexota;c__Dehalococcoidia;o__UBA1151;f__bin127;g__;s__
GH109.hmm	c_000000043818_91	0.73224	1.5562	4.30287	RIS_MAG_96	d__Bacteria;p__Chloroflexota;c__Dehalococcoidia;o__UBA1151;f__bin127;g__;s__
GH23.hmm	c_000000039370_4	0	0	0.346762	RIS_MAG_97	d__Bacteria;p__Proteobacteria;c__Alphaproteobacteria;o__UBA8366;f__GCA-2717185;g__;s__
GH23.hmm	c_000000039391_2	0	0.0949233	0	RIS_MAG_97	d__Bacteria;p__Proteobacteria;c__Alphaproteobacteria;o__UBA8366;f__GCA-2717185;g__;s__
GH73.hmm	c_000000039469_3	0	1.48994	0.977457	RIS_MAG_97	d__Bacteria;p__Proteobacteria;c__Alphaproteobacteria;o__UBA8366;f__GCA-2717185;g__;s__
GH102.hmm	c_000000039536_3	0	0.0531421	0.105331	RIS_MAG_97	d__Bacteria;p__Proteobacteria;c__Alphaproteobacteria;o__UBA8366;f__GCA-2717185;g__;s__
GH103.hmm	c_000000039544_6	0	0.36019	1.18987	RIS_MAG_97	d__Bacteria;p__Proteobacteria;c__Alphaproteobacteria;o__UBA8366;f__GCA-2717185;g__;s__
GH3.hmm	c_000000039581_3	0	1.57818	0.961227	RIS_MAG_97	d__Bacteria;p__Proteobacteria;c__Alphaproteobacteria;o__UBA8366;f__GCA-2717185;g__;s__
GH109.hmm	c_000000026188_2	0	0	0	RIS_MAG_98	d__Bacteria;p__Proteobacteria;c__Alphaproteobacteria;o__Defluviicoccales;f__Defluviicoccaceae;g__GCA-2689465;s__
GH73.hmm	c_000000026229_3	0	0.417512	0.541083	RIS_MAG_98	d__Bacteria;p__Proteobacteria;c__Alphaproteobacteria;o__Defluviicoccales;f__Defluviicoccaceae;g__GCA-2689465;s__
GH73.hmm	c_000000026507_2	0	0	0	RIS_MAG_98	d__Bacteria;p__Proteobacteria;c__Alphaproteobacteria;o__Defluviicoccales;f__Defluviicoccaceae;g__GCA-2689465;s__
GH23.hmm	c_000000026586_5	0	0.0656184	0.10219	RIS_MAG_98	d__Bacteria;p__Proteobacteria;c__Alphaproteobacteria;o__Defluviicoccales;f__Defluviicoccaceae;g__GCA-2689465;s__
GH109.hmm	c_000000026793_16	1.38114	0.113063	0.238104	RIS_MAG_98	d__Bacteria;p__Proteobacteria;c__Alphaproteobacteria;o__Defluviicoccales;f__Defluviicoccaceae;g__GCA-2689465;s__
GH23.hmm	c_000000026858_9	0	0	0	RIS_MAG_98	d__Bacteria;p__Proteobacteria;c__Alphaproteobacteria;o__Defluviicoccales;f__Defluviicoccaceae;g__GCA-2689465;s__
GH102.hmm	c_000000026883_2	0	0	0	RIS_MAG_98	d__Bacteria;p__Proteobacteria;c__Alphaproteobacteria;o__Defluviicoccales;f__Defluviicoccaceae;g__GCA-2689465;s__
GH38.hmm	c_000000053470_1	0	0	0	RIS_MAG_99	d__Bacteria;p__Planctomycetota;c__Phycisphaerae;o__Phycisphaerales;f__SM1A02;g__UBA12567;s__
GH109.hmm	c_000000053481_7	0	0.0497984	0	RIS_MAG_99	d__Bacteria;p__Planctomycetota;c__Phycisphaerae;o__Phycisphaerales;f__SM1A02;g__UBA12567;s__
GH109.hmm	c_000000053510_17	0	0	0	RIS_MAG_99	d__Bacteria;p__Planctomycetota;c__Phycisphaerae;o__Phycisphaerales;f__SM1A02;g__UBA12567;s__
GH10.hmm	c_000000053527_17	1.58829	0	0	RIS_MAG_99	d__Bacteria;p__Planctomycetota;c__Phycisphaerae;o__Phycisphaerales;f__SM1A02;g__UBA12567;s__
GH15.hmm	c_000000053552_18	0	0	0.222761	RIS_MAG_99	d__Bacteria;p__Planctomycetota;c__Phycisphaerae;o__Phycisphaerales;f__SM1A02;g__UBA12567;s__
GH81.hmm	c_000000053556_3	0	0	0	RIS_MAG_99	d__Bacteria;p__Planctomycetota;c__Phycisphaerae;o__Phycisphaerales;f__SM1A02;g__UBA12567;s__
GH81.hmm	c_000000053556_3	0	0	0	RIS_MAG_99	d__Bacteria;p__Planctomycetota;c__Phycisphaerae;o__Phycisphaerales;f__SM1A02;g__UBA12567;s__
GH18.hmm	c_000000053604_6	0	0	0.12338	RIS_MAG_99	d__Bacteria;p__Planctomycetota;c__Phycisphaerae;o__Phycisphaerales;f__SM1A02;g__UBA12567;s__
GH57.hmm	c_000000053613_7	0	0.109704	0	RIS_MAG_99	d__Bacteria;p__Planctomycetota;c__Phycisphaerae;o__Phycisphaerales;f__SM1A02;g__UBA12567;s__
GH9.hmm	c_000000053618_1	0	0	0	RIS_MAG_99	d__Bacteria;p__Planctomycetota;c__Phycisphaerae;o__Phycisphaerales;f__SM1A02;g__UBA12567;s__
GH109.hmm	c_000000053649_2	0	0	0	RIS_MAG_99	d__Bacteria;p__Planctomycetota;c__Phycisphaerae;o__Phycisphaerales;f__SM1A02;g__UBA12567;s__
GH133.hmm	c_000000053661_4	0	0	0	RIS_MAG_99	d__Bacteria;p__Planctomycetota;c__Phycisphaerae;o__Phycisphaerales;f__SM1A02;g__UBA12567;s__
GH102.hmm	c_000000053663_3	0	0.0793327	0	RIS_MAG_99	d__Bacteria;p__Planctomycetota;c__Phycisphaerae;o__Phycisphaerales;f__SM1A02;g__UBA12567;s__
GH13_9.hmm	c_000000053684_2	0	0	0.440537	RIS_MAG_99	d__Bacteria;p__Planctomycetota;c__Phycisphaerae;o__Phycisphaerales;f__SM1A02;g__UBA12567;s__
GH73.hmm	c_000000000163_16	0	0.44678	0.50181	RIS_SAG_1	d__Bacteria;p__Proteobacteria;c__Alphaproteobacteria;o__Pelagibacterales;f__Pelagibacteraceae;g__Pelagibacter;s__
GH103.hmm	c_000000000171_15	0	0.282826	0	RIS_SAG_1	d__Bacteria;p__Proteobacteria;c__Alphaproteobacteria;o__Pelagibacterales;f__Pelagibacteraceae;g__Pelagibacter;s__
GH23.hmm	c_000000000180_1	0	0.344768	0.188511	RIS_SAG_1	d__Bacteria;p__Proteobacteria;c__Alphaproteobacteria;o__Pelagibacterales;f__Pelagibacteraceae;g__Pelagibacter;s__
GH23.hmm	c_000000000736_40	0.353221	0	0	RIS_SAG_10	d__Bacteria;p__Proteobacteria;c__Alphaproteobacteria;o__Pelagibacterales;f__Pelagibacteraceae;g__Pelagibacter;s__
GH23.hmm	c_000000000801_81	0	0.303288	0	RIS_SAG_11	d__Bacteria;p__Proteobacteria;c__Gammaproteobacteria;o__UBA4486;f__UBA4486;g__;s__
GH103.hmm	c_000000000840_7	0	0	0	RIS_SAG_11	d__Bacteria;p__Proteobacteria;c__Gammaproteobacteria;o__UBA4486;f__UBA4486;g__;s__
GH3.hmm	c_000000000854_2	0	0	0	RIS_SAG_11	d__Bacteria;p__Proteobacteria;c__Gammaproteobacteria;o__UBA4486;f__UBA4486;g__;s__
GH109.hmm	c_000000000942_33	0	0	0	RIS_SAG_12	d__Bacteria;p__Proteobacteria;c__Gammaproteobacteria;o__SAR86;f__D2472;g__;s__
GH1.hmm	c_000000000942_4	2.62441	0.781727	0.381745	RIS_SAG_12	d__Bacteria;p__Proteobacteria;c__Gammaproteobacteria;o__SAR86;f__D2472;g__;s__
GH42.hmm	c_000000000942_40	2.6093	0.192242	0.381037	RIS_SAG_12	d__Bacteria;p__Proteobacteria;c__Gammaproteobacteria;o__SAR86;f__D2472;g__;s__
GH36.hmm	c_000000000942_46	0.866806	0	0.142402	RIS_SAG_12	d__Bacteria;p__Proteobacteria;c__Gammaproteobacteria;o__SAR86;f__D2472;g__;s__
GH103.hmm	c_000000000949_14	0	0	0	RIS_SAG_12	d__Bacteria;p__Proteobacteria;c__Gammaproteobacteria;o__SAR86;f__D2472;g__;s__
GH3.hmm	c_000000000952_10	0	0	0	RIS_SAG_12	d__Bacteria;p__Proteobacteria;c__Gammaproteobacteria;o__SAR86;f__D2472;g__;s__
GH20.hmm	c_000000000959_14	2.61549	0.456827	0.691444	RIS_SAG_12	d__Bacteria;p__Proteobacteria;c__Gammaproteobacteria;o__SAR86;f__D2472;g__;s__
GH109.hmm	c_000000000959_7	0	0	0	RIS_SAG_12	d__Bacteria;p__Proteobacteria;c__Gammaproteobacteria;o__SAR86;f__D2472;g__;s__
GH73.hmm	c_000000000963_4	0	0.114464	0.136126	RIS_SAG_12	d__Bacteria;p__Proteobacteria;c__Gammaproteobacteria;o__SAR86;f__D2472;g__;s__
GH3.hmm	c_000000000996_4	0	0	0	RIS_SAG_12	d__Bacteria;p__Proteobacteria;c__Gammaproteobacteria;o__SAR86;f__D2472;g__;s__
GH3.hmm	c_000000001084_26	0	0	0	RIS_SAG_13	d__Bacteria;p__Proteobacteria;c__Alphaproteobacteria;o__Pelagibacterales;f__Pelagibacteraceae;g__Pelagibacter;s__
GH103.hmm	c_000000001084_4	0	0	0.0493149	RIS_SAG_13	d__Bacteria;p__Proteobacteria;c__Alphaproteobacteria;o__Pelagibacterales;f__Pelagibacteraceae;g__Pelagibacter;s__
GH23.hmm	c_000000001095_4	0	0.270247	0	RIS_SAG_13	d__Bacteria;p__Proteobacteria;c__Alphaproteobacteria;o__Pelagibacterales;f__Pelagibacteraceae;g__Pelagibacter;s__
GH23.hmm	c_000000001148_9	0	0	0.192645	RIS_SAG_14	d__Bacteria;p__Proteobacteria;c__Gammaproteobacteria;o__Thiomicrospirales;f__Thioglobaceae;g__Thioglobus;s__
GH20.hmm	c_000000001160_1	2.14413	0	0.24806	RIS_SAG_14	d__Bacteria;p__Proteobacteria;c__Gammaproteobacteria;o__Thiomicrospirales;f__Thioglobaceae;g__Thioglobus;s__
GH109.hmm	c_000000001160_8	0	0	0	RIS_SAG_14	d__Bacteria;p__Proteobacteria;c__Gammaproteobacteria;o__Thiomicrospirales;f__Thioglobaceae;g__Thioglobus;s__
GH23.hmm	c_000000001194_20	0	0.352823	0.00743956	RIS_SAG_15	d__Bacteria;p__Proteobacteria;c__Alphaproteobacteria;o__Pelagibacterales;f__Pelagibacteraceae;g__Pelagibacter;s__
GH3.hmm	c_000000001207_17	0	0	0	RIS_SAG_15	d__Bacteria;p__Proteobacteria;c__Alphaproteobacteria;o__Pelagibacterales;f__Pelagibacteraceae;g__Pelagibacter;s__
GH103.hmm	c_000000001287_13	0	0.832821	0	RIS_SAG_16	d__Bacteria;p__Proteobacteria;c__Gammaproteobacteria;o__UBA10353;f__LS-SOB;g__UBA11791;s__
GH73.hmm	c_000000001382_8	0	0	0	RIS_SAG_17	d__Bacteria;p__Proteobacteria;c__Alphaproteobacteria;o__Pelagibacterales;f__Pelagibacteraceae;g__Pelagibacter;s__
GH3.hmm	c_000000001390_20	0	0	0	RIS_SAG_17	d__Bacteria;p__Proteobacteria;c__Alphaproteobacteria;o__Pelagibacterales;f__Pelagibacteraceae;g__Pelagibacter;s__
GH18.hmm	c_000000001435_44	0	0.0227518	0	RIS_SAG_18	d__Bacteria;p__Proteobacteria;c__Gammaproteobacteria;o__Francisellales;f__;g__;s__
GH18.hmm	c_000000001435_64	0	0	0	RIS_SAG_18	d__Bacteria;p__Proteobacteria;c__Gammaproteobacteria;o__Francisellales;f__;g__;s__
GH102.hmm	c_000000001440_6	0	0	0	RIS_SAG_18	d__Bacteria;p__Proteobacteria;c__Gammaproteobacteria;o__Francisellales;f__;g__;s__
GH3.hmm	c_000000001491_6	0	0	0	RIS_SAG_18	d__Bacteria;p__Proteobacteria;c__Gammaproteobacteria;o__Francisellales;f__;g__;s__
GH5_5.hmm	c_000000001508_4	0	0	0	RIS_SAG_18	d__Bacteria;p__Proteobacteria;c__Gammaproteobacteria;o__Francisellales;f__;g__;s__
GH73.hmm	c_000000001559_3	0	0	0	RIS_SAG_19	d__Bacteria;p__Proteobacteria;c__Alphaproteobacteria;o__Pelagibacterales;f__Pelagibacteraceae;g__UBA2154;s__
GH23.hmm	c_000000001560_13	0	0	0	RIS_SAG_19	d__Bacteria;p__Proteobacteria;c__Alphaproteobacteria;o__Pelagibacterales;f__Pelagibacteraceae;g__UBA2154;s__
GH102.hmm	c_000000000224_7	0	0	0	RIS_SAG_2	d__Bacteria;p__Proteobacteria;c__Gammaproteobacteria;o__Betaproteobacteriales;f__Nitrosomonadaceae;g__GCA-2721545;s__
GH23.hmm	c_000000000235_26	0	0	0	RIS_SAG_2	d__Bacteria;p__Proteobacteria;c__Gammaproteobacteria;o__Betaproteobacteriales;f__Nitrosomonadaceae;g__GCA-2721545;s__
GH3.hmm	c_000000000242_17	0	0.385396	0	RIS_SAG_2	d__Bacteria;p__Proteobacteria;c__Gammaproteobacteria;o__Betaproteobacteriales;f__Nitrosomonadaceae;g__GCA-2721545;s__
GH73.hmm	c_000000001619_47	0	0	0	RIS_SAG_20	d__Bacteria;p__Proteobacteria;c__Gammaproteobacteria;o__Thiomicrospirales;f__Thioglobaceae;g__Thioglobus;s__
GH42.hmm	c_000000001621_51	0	0.0699062	0.606195	RIS_SAG_20	d__Bacteria;p__Proteobacteria;c__Gammaproteobacteria;o__Thiomicrospirales;f__Thioglobaceae;g__Thioglobus;s__
GH23.hmm	c_000000001622_5	0	0	0	RIS_SAG_20	d__Bacteria;p__Proteobacteria;c__Gammaproteobacteria;o__Thiomicrospirales;f__Thioglobaceae;g__Thioglobus;s__
GH35.hmm	c_000000001683_11	0	0	0.307462	RIS_SAG_21	d__Bacteria;p__Proteobacteria;c__Alphaproteobacteria;o__Pelagibacterales;f__Pelagibacteraceae;g__;s__
GH3.hmm	c_000000001854_1	0	0	0	RIS_SAG_23	d__Bacteria;p__Proteobacteria;c__Alphaproteobacteria;o__Pelagibacterales;f__Pelagibacteraceae;g__Pelagibacter;s__
GH23.hmm	c_000000001960_11	0	0	0	RIS_SAG_25	d__Bacteria;p__Proteobacteria;c__Alphaproteobacteria;o__Pelagibacterales;f__Pelagibacteraceae;g__Pelagibacter;s__
GH103.hmm	c_000000001978_2	0	0.16587	0	RIS_SAG_25	d__Bacteria;p__Proteobacteria;c__Alphaproteobacteria;o__Pelagibacterales;f__Pelagibacteraceae;g__Pelagibacter;s__
GH23.hmm	c_000000001995_81	0	0.314278	0	RIS_SAG_26	d__Bacteria;p__Proteobacteria;c__Alphaproteobacteria;o__Pelagibacterales;f__Pelagibacteraceae;g__Pelagibacter;s__
GH73.hmm	c_000000002005_8	0	0	0	RIS_SAG_26	d__Bacteria;p__Proteobacteria;c__Alphaproteobacteria;o__Pelagibacterales;f__Pelagibacteraceae;g__Pelagibacter;s__
GH3.hmm	c_000000002007_26	0	0	0	RIS_SAG_26	d__Bacteria;p__Proteobacteria;c__Alphaproteobacteria;o__Pelagibacterales;f__Pelagibacteraceae;g__Pelagibacter;s__
GH103.hmm	c_000000002007_4	0	0	0	RIS_SAG_26	d__Bacteria;p__Proteobacteria;c__Alphaproteobacteria;o__Pelagibacterales;f__Pelagibacteraceae;g__Pelagibacter;s__
GH3.hmm	c_000000002055_49	0	0	0	RIS_SAG_27	d__Bacteria;p__Proteobacteria;c__Alphaproteobacteria;o__Pelagibacterales;f__Pelagibacteraceae;g__Pelagibacter;s__
GH103.hmm	c_000000002055_71	0	0	0	RIS_SAG_27	d__Bacteria;p__Proteobacteria;c__Alphaproteobacteria;o__Pelagibacterales;f__Pelagibacteraceae;g__Pelagibacter;s__
[truncated: 2,102 more rows]

## Sheet: PLs
Family.HMM	gene_callers_id	TPM_30m	TPM_180m	TPM_330m	BinId	taxonomy
PL10_3.hmm	c_000000027635_3	0.374417	0	0	RIS_MAG_100	d__Bacteria;p__Planctomycetota;c__Planctomycetes;o__Pirellulales;f__Pirellulaceae;g__;s__
PL10_3.hmm	c_000000035924_1	0.699971	2.04766	0.552422	RIS_MAG_103	d__Bacteria;p__Chloroflexota;c__Dehalococcoidia;o__UBA1151;f__bin127;g__;s__
PL15.hmm	c_000000034381_1	0	3.30425	1.47064	RIS_MAG_104	d__Bacteria;p__Latescibacterota;c__UBA2968;o__UBA2968;f__UBA2968;g__;s__
PL33_1.hmm	c_000000034409_4	0	0.566891	2.48983	RIS_MAG_104	d__Bacteria;p__Latescibacterota;c__UBA2968;o__UBA2968;f__UBA2968;g__;s__
PL9_4.hmm	c_000000034465_1	1.47251	0.789729	0.545482	RIS_MAG_104	d__Bacteria;p__Latescibacterota;c__UBA2968;o__UBA2968;f__UBA2968;g__;s__
PL12.hmm	c_000000034469_1	0	0.752642	1.0381	RIS_MAG_104	d__Bacteria;p__Latescibacterota;c__UBA2968;o__UBA2968;f__UBA2968;g__;s__
PL33_1.hmm	c_000000034469_2	0	1.06105	0.879153	RIS_MAG_104	d__Bacteria;p__Latescibacterota;c__UBA2968;o__UBA2968;f__UBA2968;g__;s__
PL15.hmm	c_000000034488_4	0	0.402272	0.0139883	RIS_MAG_104	d__Bacteria;p__Latescibacterota;c__UBA2968;o__UBA2968;f__UBA2968;g__;s__
PL33_1.hmm	c_000000034496_6	1.13147	1.91037	2.53866	RIS_MAG_104	d__Bacteria;p__Latescibacterota;c__UBA2968;o__UBA2968;f__UBA2968;g__;s__
PL29.hmm	c_000000034528_2	0	0.241349	0.815405	RIS_MAG_104	d__Bacteria;p__Latescibacterota;c__UBA2968;o__UBA2968;f__UBA2968;g__;s__
PL10_1.hmm	c_000000034535_5	1.19674	0.293903	1.7913	RIS_MAG_104	d__Bacteria;p__Latescibacterota;c__UBA2968;o__UBA2968;f__UBA2968;g__;s__
PL33_1.hmm	c_000000034581_1	0	0.0953358	1.16527	RIS_MAG_104	d__Bacteria;p__Latescibacterota;c__UBA2968;o__UBA2968;f__UBA2968;g__;s__
PL6.hmm	c_000000034592_3	0	0.132696	0	RIS_MAG_104	d__Bacteria;p__Latescibacterota;c__UBA2968;o__UBA2968;f__UBA2968;g__;s__
PL11.hmm	c_000000034603_2	0	0.353881	0.169307	RIS_MAG_104	d__Bacteria;p__Latescibacterota;c__UBA2968;o__UBA2968;f__UBA2968;g__;s__
PL33_1.hmm	c_000000034729_3	0	0.713164	0.827438	RIS_MAG_104	d__Bacteria;p__Latescibacterota;c__UBA2968;o__UBA2968;f__UBA2968;g__;s__
PL6.hmm	c_000000034758_4	0	0.751196	1.84254	RIS_MAG_104	d__Bacteria;p__Latescibacterota;c__UBA2968;o__UBA2968;f__UBA2968;g__;s__
PL12.hmm	c_000000034762_1	0	0.628495	1.43027	RIS_MAG_104	d__Bacteria;p__Latescibacterota;c__UBA2968;o__UBA2968;f__UBA2968;g__;s__
PL35.hmm	c_000000034796_3	0	0.102752	0.178205	RIS_MAG_104	d__Bacteria;p__Latescibacterota;c__UBA2968;o__UBA2968;f__UBA2968;g__;s__
PL29.hmm	c_000000034805_3	0	0.421098	0.378198	RIS_MAG_104	d__Bacteria;p__Latescibacterota;c__UBA2968;o__UBA2968;f__UBA2968;g__;s__
PL6.hmm	c_000000034815_1	0	2.43367	3.64719	RIS_MAG_104	d__Bacteria;p__Latescibacterota;c__UBA2968;o__UBA2968;f__UBA2968;g__;s__
PL8_3.hmm	c_000000034819_4	0	0.470383	0.725147	RIS_MAG_104	d__Bacteria;p__Latescibacterota;c__UBA2968;o__UBA2968;f__UBA2968;g__;s__
PL35.hmm	c_000000034871_1	0	0	0.568953	RIS_MAG_104	d__Bacteria;p__Latescibacterota;c__UBA2968;o__UBA2968;f__UBA2968;g__;s__
PL14.hmm	c_000000034878_4	0	0.0450412	0	RIS_MAG_104	d__Bacteria;p__Latescibacterota;c__UBA2968;o__UBA2968;f__UBA2968;g__;s__
PL6.hmm	c_000000034917_3	0	1.96431	0.221481	RIS_MAG_104	d__Bacteria;p__Latescibacterota;c__UBA2968;o__UBA2968;f__UBA2968;g__;s__
PL17.hmm	c_000000034930_1	0	0.321614	1.26464	RIS_MAG_104	d__Bacteria;p__Latescibacterota;c__UBA2968;o__UBA2968;f__UBA2968;g__;s__
PL11.hmm	c_000000034996_2	1.80798	0.438967	1.30509	RIS_MAG_104	d__Bacteria;p__Latescibacterota;c__UBA2968;o__UBA2968;f__UBA2968;g__;s__
PL29.hmm	c_000000035000_1	0.583847	2.24718	4.31073	RIS_MAG_104	d__Bacteria;p__Latescibacterota;c__UBA2968;o__UBA2968;f__UBA2968;g__;s__
PL17.hmm	c_000000035008_2	0	2.75124	1.48993	RIS_MAG_104	d__Bacteria;p__Latescibacterota;c__UBA2968;o__UBA2968;f__UBA2968;g__;s__
PL6.hmm	c_000000035014_1	0	0.56102	1.13515	RIS_MAG_104	d__Bacteria;p__Latescibacterota;c__UBA2968;o__UBA2968;f__UBA2968;g__;s__
PL12.hmm	c_000000035017_1	0	0.533488	0	RIS_MAG_104	d__Bacteria;p__Latescibacterota;c__UBA2968;o__UBA2968;f__UBA2968;g__;s__
PL33_2.hmm	c_000000035019_6	2.52994	0.232993	0.461809	RIS_MAG_104	d__Bacteria;p__Latescibacterota;c__UBA2968;o__UBA2968;f__UBA2968;g__;s__
PL8_3.hmm	c_000000035032_1	1.30958	3.16686	1.18753	RIS_MAG_104	d__Bacteria;p__Latescibacterota;c__UBA2968;o__UBA2968;f__UBA2968;g__;s__
PL35.hmm	c_000000035033_1	0	0.220281	0.382036	RIS_MAG_104	d__Bacteria;p__Latescibacterota;c__UBA2968;o__UBA2968;f__UBA2968;g__;s__
PL8_3.hmm	c_000000035066_3	0	1.3341	1.63501	RIS_MAG_104	d__Bacteria;p__Latescibacterota;c__UBA2968;o__UBA2968;f__UBA2968;g__;s__
PL33_1.hmm	c_000000035067_1	0	0.356848	1.06095	RIS_MAG_104	d__Bacteria;p__Latescibacterota;c__UBA2968;o__UBA2968;f__UBA2968;g__;s__
PL22_2.hmm	c_000000035112_1	0	1.48527	0.353269	RIS_MAG_104	d__Bacteria;p__Latescibacterota;c__UBA2968;o__UBA2968;f__UBA2968;g__;s__
PL12.hmm	c_000000035124_7	0	0.656339	2.43396	RIS_MAG_104	d__Bacteria;p__Latescibacterota;c__UBA2968;o__UBA2968;f__UBA2968;g__;s__
PL8_3.hmm	c_000000035136_4	0	0.585734	1.3464	RIS_MAG_104	d__Bacteria;p__Latescibacterota;c__UBA2968;o__UBA2968;f__UBA2968;g__;s__
PL17.hmm	c_000000035142_2	0	0.548522	0	RIS_MAG_104	d__Bacteria;p__Latescibacterota;c__UBA2968;o__UBA2968;f__UBA2968;g__;s__
PL15.hmm	c_000000035175_1	0	0.954912	0.664792	RIS_MAG_104	d__Bacteria;p__Latescibacterota;c__UBA2968;o__UBA2968;f__UBA2968;g__;s__
PL33_2.hmm	c_000000035241_7	0	0.426873	0.257506	RIS_MAG_104	d__Bacteria;p__Latescibacterota;c__UBA2968;o__UBA2968;f__UBA2968;g__;s__
PL35.hmm	c_000000035245_7	0	0.233266	0	RIS_MAG_104	d__Bacteria;p__Latescibacterota;c__UBA2968;o__UBA2968;f__UBA2968;g__;s__
PL33_2.hmm	c_000000035245_8	0	0.311524	1.32671	RIS_MAG_104	d__Bacteria;p__Latescibacterota;c__UBA2968;o__UBA2968;f__UBA2968;g__;s__
PL33_1.hmm	c_000000035263_14	0	1.64026	1.06988	RIS_MAG_104	d__Bacteria;p__Latescibacterota;c__UBA2968;o__UBA2968;f__UBA2968;g__;s__
PL33_1.hmm	c_000000035263_15	0	0.836735	0	RIS_MAG_104	d__Bacteria;p__Latescibacterota;c__UBA2968;o__UBA2968;f__UBA2968;g__;s__
PL12.hmm	c_000000035285_4	0	1.40748	1.43937	RIS_MAG_104	d__Bacteria;p__Latescibacterota;c__UBA2968;o__UBA2968;f__UBA2968;g__;s__
PL1_2.hmm	c_000000035315_4	0	1.85553	1.58933	RIS_MAG_104	d__Bacteria;p__Latescibacterota;c__UBA2968;o__UBA2968;f__UBA2968;g__;s__
PL17.hmm	c_000000035354_1	0	0.94507	0.387557	RIS_MAG_104	d__Bacteria;p__Latescibacterota;c__UBA2968;o__UBA2968;f__UBA2968;g__;s__
PL12.hmm	c_000000035391_2	0	0.339881	0.151575	RIS_MAG_104	d__Bacteria;p__Latescibacterota;c__UBA2968;o__UBA2968;f__UBA2968;g__;s__
PL33.hmm	c_000000035414_8	0	0.471094	0.429521	RIS_MAG_104	d__Bacteria;p__Latescibacterota;c__UBA2968;o__UBA2968;f__UBA2968;g__;s__
PL12.hmm	c_000000035426_4	0	0	0	RIS_MAG_104	d__Bacteria;p__Latescibacterota;c__UBA2968;o__UBA2968;f__UBA2968;g__;s__
PL8_3.hmm	c_000000035430_1	0	0.50244	0.760007	RIS_MAG_104	d__Bacteria;p__Latescibacterota;c__UBA2968;o__UBA2968;f__UBA2968;g__;s__
PL12.hmm	c_000000038192_2	0	0	0	RIS_MAG_105	d__Bacteria;p__Planctomycetota;c__Planctomycetes;o__Pirellulales;f__UBA7805;g__;s__
PL14.hmm	c_000000038213_3	0	0.234915	0	RIS_MAG_105	d__Bacteria;p__Planctomycetota;c__Planctomycetes;o__Pirellulales;f__UBA7805;g__;s__
PL10.hmm	c_000000038415_6	0	0	0	RIS_MAG_105	d__Bacteria;p__Planctomycetota;c__Planctomycetes;o__Pirellulales;f__UBA7805;g__;s__
PL12.hmm	c_000000048861_1	0	0	0	RIS_MAG_109	d__Bacteria;p__Planctomycetota;c__UBA1135;o__UBA1135;f__UBA1135;g__;s__
PL12.hmm	c_000000048949_5	0	0	0	RIS_MAG_109	d__Bacteria;p__Planctomycetota;c__UBA1135;o__UBA1135;f__UBA1135;g__;s__
PL17.hmm	c_000000038904_4	0	0.0927208	0	RIS_MAG_116	d__Bacteria;p__Latescibacterota;c__UBA2968;o__UBA8231;f__UBA8231;g__UBA8231;s__
PL8_3.hmm	c_000000038961_13	0	0	0	RIS_MAG_116	d__Bacteria;p__Latescibacterota;c__UBA2968;o__UBA8231;f__UBA8231;g__UBA8231;s__
PL15.hmm	c_000000039007_14	0	0.0877234	0.0534996	RIS_MAG_116	d__Bacteria;p__Latescibacterota;c__UBA2968;o__UBA8231;f__UBA8231;g__UBA8231;s__
PL12_3.hmm	c_000000039219_16	0	0.133854	0.537985	RIS_MAG_116	d__Bacteria;p__Latescibacterota;c__UBA2968;o__UBA8231;f__UBA8231;g__UBA8231;s__
PL33_2.hmm	c_000000039259_15	0	0.385092	0	RIS_MAG_116	d__Bacteria;p__Latescibacterota;c__UBA2968;o__UBA8231;f__UBA8231;g__UBA8231;s__
PL11.hmm	c_000000039327_42	0	0	0	RIS_MAG_116	d__Bacteria;p__Latescibacterota;c__UBA2968;o__UBA8231;f__UBA8231;g__UBA8231;s__
PL17.hmm	c_000000018220_21	0	0.156058	0	RIS_MAG_120	d__Bacteria;p__Planctomycetota;c__Planctomycetes;o__Pirellulales;f__UBA7805;g__;s__
PL14.hmm	c_000000018266_17	0	0	0	RIS_MAG_120	d__Bacteria;p__Planctomycetota;c__Planctomycetes;o__Pirellulales;f__UBA7805;g__;s__
PL17.hmm	c_000000018301_2	0	0	0	RIS_MAG_120	d__Bacteria;p__Planctomycetota;c__Planctomycetes;o__Pirellulales;f__UBA7805;g__;s__
PL9.hmm	c_000000029085_1	0.125587	0.115659	1.14622	RIS_MAG_122	d__Bacteria;p__Planctomycetota;c__Planctomycetes;o__Pirellulales;f__Pirellulaceae;g__;s__
PL12_3.hmm	c_000000017835_2	0.476486	0.285231	0.36965	RIS_MAG_128	d__Bacteria;p__Verrucomicrobiota;c__Verrucomicrobiae;o__Pedosphaerales;f__UBA1096;g__UBA1096;s__
PL10_1.hmm	c_000000017992_3	0	0.130739	0.19435	RIS_MAG_128	d__Bacteria;p__Verrucomicrobiota;c__Verrucomicrobiae;o__Pedosphaerales;f__UBA1096;g__UBA1096;s__
PL29.hmm	c_000000049705_2	0	0	0.0586163	RIS_MAG_129	d__Bacteria;p__Myxococcota;c__UBA796;o__UBA796;f__GCA-2862545;g__;s__
PL12_3.hmm	c_000000005900_16	0	0.100424	0	RIS_MAG_13	d__Archaea;p__Thermoplasmatota;c__MGII;o__MGII;f__MGIIB;g__;s__
PL12.hmm	c_000000041999_10	0	0	0.344898	RIS_MAG_133	d__Bacteria;p__Hydrogenedentota;c__Hydrogenedentia;o__Hydrogenedentiales;f__;g__;s__
PL6.hmm	c_000000019117_17	0	0.870168	1.6385	RIS_MAG_136	d__Bacteria;p__Proteobacteria;c__Alphaproteobacteria;o__Rhodospirillales;f__2-02-FULL-58-16;g__;s__
PL15.hmm	c_000000027171_31	0.159144	0.453217	0.207817	RIS_MAG_137	d__Bacteria;p__Latescibacterota;c__UBA2968;o__UBA8231;f__UBA8231;g__UBA12574;s__
PL26.hmm	c_000000027218_52	0	0.577921	0.408159	RIS_MAG_137	d__Bacteria;p__Latescibacterota;c__UBA2968;o__UBA8231;f__UBA8231;g__UBA12574;s__
PL14_3.hmm	c_000000027221_3	0	0.135953	0.0168417	RIS_MAG_137	d__Bacteria;p__Latescibacterota;c__UBA2968;o__UBA8231;f__UBA8231;g__UBA12574;s__
PL26.hmm	c_000000027225_12	2.98554	0.744831	0.542939	RIS_MAG_137	d__Bacteria;p__Latescibacterota;c__UBA2968;o__UBA8231;f__UBA8231;g__UBA12574;s__
PL33_2.hmm	c_000000027257_8	0	0.51313	0.137906	RIS_MAG_137	d__Bacteria;p__Latescibacterota;c__UBA2968;o__UBA8231;f__UBA8231;g__UBA12574;s__
PL17.hmm	c_000000027284_19	0.69237	0.676874	0.174993	RIS_MAG_137	d__Bacteria;p__Latescibacterota;c__UBA2968;o__UBA8231;f__UBA8231;g__UBA12574;s__
PL12.hmm	c_000000046353_7	0	0.220401	0	RIS_MAG_143	d__Bacteria;p__Myxococcota;c__UBA9160;o__UBA9160;f__UBA4427;g__;s__
PL12_3.hmm	c_000000018667_47	0	0	0	RIS_MAG_147	d__Bacteria;p__Proteobacteria;c__Alphaproteobacteria;o__UBA8366;f__GCA-2717185;g__GCA-2717185;s__
PL12.hmm	c_000000050599_5	0	0	0	RIS_MAG_148	d__Bacteria;p__Planctomycetota;c__Planctomycetes;o__Pirellulales;f__Ga0077529;g__UBA11888;s__
PL6_2.hmm	c_000000050622_10	0	0	0	RIS_MAG_148	d__Bacteria;p__Planctomycetota;c__Planctomycetes;o__Pirellulales;f__Ga0077529;g__UBA11888;s__
PL12_3.hmm	c_000000052304_59	0	0	0.160891	RIS_MAG_153	d__Bacteria;p__Proteobacteria;c__Alphaproteobacteria;o__UBA828;f__;g__;s__
PL17.hmm	c_000000054781_17	0	0.4212	1.10319	RIS_MAG_155	d__Bacteria;p__Myxococcota;c__UBA796;o__UBA796;f__;g__;s__
PL10_1.hmm	c_000000018502_3	0	0	0	RIS_MAG_156	d__Bacteria;p__Verrucomicrobiota;c__Verrucomicrobiae;o__Verrucomicrobiales;f__Akkermansiaceae;g__;s__
PL10_1.hmm	c_000000018510_5	0	0	0	RIS_MAG_156	d__Bacteria;p__Verrucomicrobiota;c__Verrucomicrobiae;o__Verrucomicrobiales;f__Akkermansiaceae;g__;s__
PL12.hmm	c_000000007896_34	0	1.49847	1.30683	RIS_MAG_18	d__Bacteria;p__Chloroflexota;c__Dehalococcoidia;o__SAR202;f__UBA2962;g__UBA2962;s__
PL12.hmm	c_000000009627_1	1.04588	0.129534	0	RIS_MAG_23	d__Bacteria;p__Chloroflexota;c__Dehalococcoidia;o__UBA2963;f__GCA-2719775;g__;s__
PL22.hmm	c_000000012278_4	4.78412	0.430051	0.539012	RIS_MAG_40	d__Bacteria;p__Proteobacteria;c__Gammaproteobacteria;o__Pseudomonadales;f__Porticoccaceae;g__HTCC2207;s__
PL22.hmm	c_000000015068_10	4.30984	5.21418	7.91263	RIS_MAG_44	d__Bacteria;p__Proteobacteria;c__Gammaproteobacteria;o__Pseudomonadales;f__HTCC2089;g__;s__
PL5.hmm	c_000000015971_18	0.625626	0	0	RIS_MAG_49	d__Bacteria;p__Proteobacteria;c__Gammaproteobacteria;o__Pseudomonadales;f__Nitrincolaceae;g__ASP10-02a;s__
PL29.hmm	c_000000004933_1	0	0	0	RIS_MAG_5	d__Archaea;p__Thermoplasmatota;c__MGII;o__MGII;f__MGIIB;g__;s__
PL17.hmm	c_000000023626_4	1.0568	0.561493	0.0741945	RIS_MAG_59	d__Bacteria;p__Planctomycetota;c__UBA1135;o__UBA1135;f__UBA1135;g__;s__
PL17.hmm	c_000000023633_1	0	0	0.992139	RIS_MAG_59	d__Bacteria;p__Planctomycetota;c__UBA1135;o__UBA1135;f__UBA1135;g__;s__
PL1_2.hmm	c_000000039906_2	2.94884	0.555214	0.0717699	RIS_MAG_60	d__Bacteria;p__Verrucomicrobiota;c__Verrucomicrobiae;o__Opitutales;f__MB11C04;g__GCA-2730975;s__
PL10_1.hmm	c_000000040037_2	0	0.0809951	0.224753	RIS_MAG_60	d__Bacteria;p__Verrucomicrobiota;c__Verrucomicrobiae;o__Opitutales;f__MB11C04;g__GCA-2730975;s__
PL10_1.hmm	c_000000040061_2	0	0.160118	0.0634728	RIS_MAG_60	d__Bacteria;p__Verrucomicrobiota;c__Verrucomicrobiae;o__Opitutales;f__MB11C04;g__GCA-2730975;s__
PL34.hmm	c_000000054898_1	0	0.790831	1.55905	RIS_MAG_65	d__Bacteria;p__Planctomycetota;c__Phycisphaerae;o__SG8-4;f__;g__;s__
PL34.hmm	c_000000054898_8	0	0.878601	0.425687	RIS_MAG_65	d__Bacteria;p__Planctomycetota;c__Phycisphaerae;o__SG8-4;f__;g__;s__
PL12_3.hmm	c_000000051293_2	0	0	0.10467	RIS_MAG_66	d__Bacteria;p__Myxococcota;c__UBA796;o__UBA9615;f__UBA9615;g__UBA6601;s__
PL9.hmm	c_000000051700_3	0	0	0	RIS_MAG_66	d__Bacteria;p__Myxococcota;c__UBA796;o__UBA9615;f__UBA9615;g__UBA6601;s__
PL10_3.hmm	c_000000017556_12	0	0.206036	0.385689	RIS_MAG_67	d__Bacteria;p__Planctomycetota;c__Planctomycetes;o__Planctomycetales;f__Planctomycetaceae;g__UBA8437;s__
PL12_3.hmm	c_000000006171_7	0	0	0	RIS_MAG_7	d__Archaea;p__Thermoplasmatota;c__MGII;o__MGII;f__MGIIB;g__;s__
PL12.hmm	c_000000006359_1	0	0	0	RIS_MAG_7	d__Archaea;p__Thermoplasmatota;c__MGII;o__MGII;f__MGIIB;g__;s__
PL10.hmm	c_000000043119_2	0	0	0.0680979	RIS_MAG_70	d__Bacteria;p__Planctomycetota;c__UBA1135;o__UBA2386;f__UBA2386;g__;s__
PL17.hmm	c_000000055057_18	0	0	0.242109	RIS_MAG_74	d__Bacteria;p__Planctomycetota;c__Planctomycetes;o__Pirellulales;f__UBA7805;g__UBA7805;s__
PL12.hmm	c_000000055101_25	2.66027	0	0	RIS_MAG_74	d__Bacteria;p__Planctomycetota;c__Planctomycetes;o__Pirellulales;f__UBA7805;g__UBA7805;s__
PL17.hmm	c_000000055160_9	0	0.0867896	0	RIS_MAG_74	d__Bacteria;p__Planctomycetota;c__Planctomycetes;o__Pirellulales;f__UBA7805;g__UBA7805;s__
PL10_1.hmm	c_000000032852_9	0	0.148838	0	RIS_MAG_75	d__Bacteria;p__Verrucomicrobiota;c__Verrucomicrobiae;o__Verrucomicrobiales;f__DEV007;g__;s__
PL14_3.hmm	c_000000032935_12	4.14637	0	1.26558	RIS_MAG_75	d__Bacteria;p__Verrucomicrobiota;c__Verrucomicrobiae;o__Verrucomicrobiales;f__DEV007;g__;s__
PL10_1.hmm	c_000000032968_26	3.49222	0	0.18507	RIS_MAG_75	d__Bacteria;p__Verrucomicrobiota;c__Verrucomicrobiae;o__Verrucomicrobiales;f__DEV007;g__;s__
PL22.hmm	c_000000048164_18	0	0.0505942	0.100281	RIS_MAG_78	d__Bacteria;p__Proteobacteria;c__Gammaproteobacteria;o__Pseudomonadales;f__HTCC2089;g__GCA-002727775;s__
PL12.hmm	c_000000046777_48	0.901894	0.199343	0.831379	RIS_MAG_79	d__Bacteria;p__Latescibacterota;c__UBA8240;o__UBA8240;f__UBA8240;g__UBA8240;s__
PL15.hmm	c_000000046931_3	0	0.618688	0.215993	RIS_MAG_79	d__Bacteria;p__Latescibacterota;c__UBA8240;o__UBA8240;f__UBA8240;g__UBA8240;s__
PL22.hmm	c_000000046969_1	0	0.759781	0	RIS_MAG_79	d__Bacteria;p__Latescibacterota;c__UBA8240;o__UBA8240;f__UBA8240;g__UBA8240;s__
PL14.hmm	c_000000056102_5	0	0	0	RIS_MAG_81	d__Bacteria;p__Verrucomicrobiota;c__Verrucomicrobiae;o__Pedosphaerales;f__GCA-2715965;g__;s__
PL10_3.hmm	c_000000056307_4	0	0	0	RIS_MAG_81	d__Bacteria;p__Verrucomicrobiota;c__Verrucomicrobiae;o__Pedosphaerales;f__GCA-2715965;g__;s__
PL25.hmm	c_000000056367_2	0	0.192698	0	RIS_MAG_81	d__Bacteria;p__Verrucomicrobiota;c__Verrucomicrobiae;o__Pedosphaerales;f__GCA-2715965;g__;s__
PL29.hmm	c_000000056482_4	0	0	0	RIS_MAG_81	d__Bacteria;p__Verrucomicrobiota;c__Verrucomicrobiae;o__Pedosphaerales;f__GCA-2715965;g__;s__
PL9_4.hmm	c_000000056542_10	0	0.0120699	0	RIS_MAG_81	d__Bacteria;p__Verrucomicrobiota;c__Verrucomicrobiae;o__Pedosphaerales;f__GCA-2715965;g__;s__
PL29.hmm	c_000000056787_3	0	0	0	RIS_MAG_81	d__Bacteria;p__Verrucomicrobiota;c__Verrucomicrobiae;o__Pedosphaerales;f__GCA-2715965;g__;s__
PL10_1.hmm	c_000000024428_14	0	0.205823	0.288968	RIS_MAG_83	d__Bacteria;p__Planctomycetota;c__Planctomycetes;o__Pirellulales;f__Pirellulaceae;g__;s__
PL26.hmm	c_000000051734_5	0	0.183794	0.487891	RIS_MAG_84	d__Bacteria;p__Latescibacterota;c__UBA2968;o__UBA8231;f__GCA-002724215;g__GCA-2724215;s__
PL11_2.hmm	c_000000051772_3	0	0.194388	0.313049	RIS_MAG_84	d__Bacteria;p__Latescibacterota;c__UBA2968;o__UBA8231;f__GCA-002724215;g__GCA-2724215;s__
PL4.hmm	c_000000051964_2	0	0.563695	0.855419	RIS_MAG_84	d__Bacteria;p__Latescibacterota;c__UBA2968;o__UBA8231;f__GCA-002724215;g__GCA-2724215;s__
PL15.hmm	c_000000051968_14	0	0.194515	0.0713966	RIS_MAG_84	d__Bacteria;p__Latescibacterota;c__UBA2968;o__UBA8231;f__GCA-002724215;g__GCA-2724215;s__
PL35.hmm	c_000000052002_7	0	0.0858925	0.0510735	RIS_MAG_84	d__Bacteria;p__Latescibacterota;c__UBA2968;o__UBA8231;f__GCA-002724215;g__GCA-2724215;s__
PL10_3.hmm	c_000000045688_15	0	0	0	RIS_MAG_86	d__Bacteria;p__Planctomycetota;c__Planctomycetes;o__Planctomycetales;f__Planctomycetaceae;g__;s__
PL10_1.hmm	c_000000040821_2	0	0	0.244743	RIS_MAG_88	d__Bacteria;p__Verrucomicrobiota;c__Verrucomicrobiae;o__Opitutales;f__;g__;s__
PL25.hmm	c_000000047912_2	0	0.976872	0	RIS_MAG_89	d__Bacteria;p__Proteobacteria;c__Gammaproteobacteria;o__UBA10353;f__LS-SOB;g__UBA11791;s__
PL9.hmm	c_000000044140_8	0	0	0	RIS_MAG_92	d__Bacteria;p__Myxococcota;c__UBA4248;o__UBA4248;f__;g__;s__
PL35.hmm	c_000000038653_4	0	0.500609	0.214985	RIS_MAG_95	d__Bacteria;p__Verrucomicrobiota;c__Verrucomicrobiae;o__Opitutales;f__Opitutaceae;g__UBA5691;s__
PL29.hmm	c_000000038761_6	0	0	0	RIS_MAG_95	d__Bacteria;p__Verrucomicrobiota;c__Verrucomicrobiae;o__Opitutales;f__Opitutaceae;g__UBA5691;s__
PL12.hmm	c_000000038764_2	1.00135	0.726226	0	RIS_MAG_95	d__Bacteria;p__Verrucomicrobiota;c__Verrucomicrobiae;o__Opitutales;f__Opitutaceae;g__UBA5691;s__
PL35.hmm	c_000000038849_13	0	0.492804	0	RIS_MAG_95	d__Bacteria;p__Verrucomicrobiota;c__Verrucomicrobiae;o__Opitutales;f__Opitutaceae;g__UBA5691;s__
PL35.hmm	c_000000038849_14	0	0.0852318	0.388551	RIS_MAG_95	d__Bacteria;p__Verrucomicrobiota;c__Verrucomicrobiae;o__Opitutales;f__Opitutaceae;g__UBA5691;s__
PL15_1.hmm	c_000000038850_4	0	0.107494	0.229449	RIS_MAG_95	d__Bacteria;p__Verrucomicrobiota;c__Verrucomicrobiae;o__Opitutales;f__Opitutaceae;g__UBA5691;s__
PL1_2.hmm	c_000000038858_16	0	0.118631	0	RIS_MAG_95	d__Bacteria;p__Verrucomicrobiota;c__Verrucomicrobiae;o__Opitutales;f__Opitutaceae;g__UBA5691;s__
PL1_2.hmm	c_000000038858_17	0	0	0	RIS_MAG_95	d__Bacteria;p__Verrucomicrobiota;c__Verrucomicrobiae;o__Opitutales;f__Opitutaceae;g__UBA5691;s__
PL12.hmm	c_000000026817_3	0	0.0743633	0	RIS_MAG_98	d__Bacteria;p__Proteobacteria;c__Alphaproteobacteria;o__Defluviicoccales;f__Defluviicoccaceae;g__GCA-2689465;s__
PL14_3.hmm	c_000000053542_2	0	0	0	RIS_MAG_99	d__Bacteria;p__Planctomycetota;c__Phycisphaerae;o__Phycisphaerales;f__SM1A02;g__UBA12567;s__
PL5.hmm	c_000000004209_2	0	0.0311678	0	RIS_SAG_63	d__Bacteria;p__Proteobacteria;c__Gammaproteobacteria;o__Thiomicrospirales;f__Thioglobaceae;g__Thioglobus;s__
PL5.hmm	c_000000060710_1	0	0.101122	0.272014	Unbinned contig
PL12.hmm	c_000000069634_1	1.29503	0	0.27452	Unbinned contig
PL10_1.hmm	c_000000071287_2	0	0	0	Unbinned contig
PL1.hmm	c_000000072353_5	0	0	0	Unbinned contig
PL10_1.hmm	c_000000076910_2	0	0	0	Unbinned contig
PL14.hmm	c_000000077672_1	0	0	0	Unbinned contig
PL25.hmm	c_000000080398_4	0	0	0	Unbinned contig
PL25.hmm	c_000000080398_5	0	1.64509	0	Unbinned contig
PL22_2.hmm	c_000000080418_1	0	1.46196	0.0610044	Unbinned contig
PL21_1.hmm	c_000000080446_1	0	0.118776	0.168159	Unbinned contig
PL11.hmm	c_000000080461_4	0	0	0	Unbinned contig
PL12_2.hmm	c_000000080463_2	0	0.934974	1.54893	Unbinned contig
PL15.hmm	c_000000080481_1	0	0	0	Unbinned contig
PL15.hmm	c_000000080492_3	0	0	0.226149	Unbinned contig
PL15.hmm	c_000000080526_14	0	0.144649	1.41202	Unbinned contig
PL9_2.hmm	c_000000081754_1	0	0	0	Unbinned contig
PL12.hmm	c_000000082190_3	0	0.575445	0	Unbinned contig
PL9_2.hmm	c_000000082221_1	0	0	0	Unbinned contig
PL12.hmm	c_000000085874_4	0.23137	0	0.0844676	Unbinned contig
PL12_3.hmm	c_000000086727_3	0	0.195788	0.0862366	Unbinned contig
PL12_3.hmm	c_000000086839_2	0	0	0.422338	Unbinned contig
PL5.hmm	c_000000088919_3	1.16667	0	0	Unbinned contig
PL9_2.hmm	c_000000093826_2	0	0	0	Unbinned contig
PL5.hmm	c_000000100542_4	0	0	0	Unbinned contig
PL12_3.hmm	c_000000101443_2	1.36389	0.104227	0	Unbinned contig
PL12.hmm	c_000000111011_2	0	0	0	Unbinned contig
PL12_3.hmm	c_000000114013_7	0	0	0	Unbinned contig
PL27.hmm	c_000000116430_4	0	0	0	Unbinned contig
PL29.hmm	c_000000117494_2	0	0	0	Unbinned contig
PL9.hmm	c_000000117733_1	0	0.299463	0.241132	Unbinned contig
PL12_3.hmm	c_000000117776_2	0	0	0	Unbinned contig
PL14.hmm	c_000000118740_13	0.146366	0.222411	0.360683	Unbinned contig
PL9.hmm	c_000000120769_4	0	0	0	Unbinned contig
PL10_3.hmm	c_000000122050_1	0	0	0	Unbinned contig
PL9.hmm	c_000000122222_6	0	0	0	Unbinned contig
PL1_2.hmm	c_000000122393_1	0	0.0860593	0	Unbinned contig
PL12_3.hmm	c_000000123570_1	0	2.58031	0.507674	Unbinned contig
PL9_2.hmm	c_000000129121_1	0	0	0	Unbinned contig
PL12_3.hmm	c_000000129248_1	0	0	0.418759	Unbinned contig
PL9_2.hmm	c_000000129680_1	1.79955	0.487921	0.477426	Unbinned contig
PL12.hmm	c_000000129711_1	0	0	0	Unbinned contig
PL12_3.hmm	c_000000131372_2	0	0	0	Unbinned contig
PL5.hmm	c_000000132188_2	0	0	0	Unbinned contig
PL6.hmm	c_000000135807_2	0	0	0	Unbinned contig
PL1_2.hmm	c_000000136522_2	0	0.451636	1.43228	Unbinned contig
PL35.hmm	c_000000136861_11	0	0	0	Unbinned contig
PL29.hmm	c_000000139405_2	0	0	0	Unbinned contig
PL25.hmm	c_000000141885_2	0	0.435865	0	Unbinned contig
PL6.hmm	c_000000145403_1	0	0	0	Unbinned contig
PL10_3.hmm	c_000000146086_1	0	0	0	Unbinned contig
PL12_3.hmm	c_000000152427_1	0	0	0	Unbinned contig
PL12.hmm	c_000000153531_1	0	0	0	Unbinned contig
PL34.hmm	c_000000159327_1	0	1.31771	1.81141	Unbinned contig
PL10_3.hmm	c_000000161785_1	0	0	0	Unbinned contig
PL14_3.hmm	c_000000164394_2	0	0.496125	0	Unbinned contig
PL14_3.hmm	c_000000168125_2	0	0	0	Unbinned contig
PL9.hmm	c_000000172000_2	0	0	0	Unbinned contig
PL12.hmm	c_000000173312_1	0	0	0	Unbinned contig
PL4.hmm	c_000000174910_1	0	0	0	Unbinned contig
PL12_3.hmm	c_000000175575_1	0	0	0	Unbinned contig
PL12.hmm	c_000000178211_5	0.408736	1.15584	1.53389	Unbinned contig
PL12.hmm	c_000000189236_1	0	0	0	Unbinned contig
PL14.hmm	c_000000192862_1	0	0	0	Unbinned contig
PL34.hmm	c_000000193089_1	0	1.71445	1.15144	Unbinned contig
PL9_2.hmm	c_000000195129_1	0	0.100397	0.913559	Unbinned contig
PL12.hmm	c_000000197100_1	0	0.0329766	0	Unbinned contig
PL12.hmm	c_000000197849_1	0	0	0	Unbinned contig
PL8_3.hmm	c_000000201382_1	0.796773	0.522821	0.145441	Unbinned contig
PL29.hmm	c_000000203009_1	0	0	0	Unbinned contig
PL12_3.hmm	c_000000208597_2	0	0	0.0660168	Unbinned contig
PL5.hmm	c_000000211642_1	0	0	0.157318	Unbinned contig
PL9_2.hmm	c_000000214282_1	0	0.332737	0	Unbinned contig
PL11_2.hmm	c_000000214741_1	0	0	0	Unbinned contig
PL12_3.hmm	c_000000215901_1	0	0	0	Unbinned contig
PL12.hmm	c_000000216528_3	0	0	0	Unbinned contig
PL12.hmm	c_000000225448_3	0	0.00951902	0.113204	Unbinned contig
PL9_2.hmm	c_000000226161_1	0	0.193902	0.164712	Unbinned contig
PL12_3.hmm	c_000000228095_2	5.06722	0	0	Unbinned contig
PL12_3.hmm	c_000000231034_2	0	0	0	Unbinned contig
PL29.hmm	c_000000231410_1	0	0.316867	0	Unbinned contig
PL12_3.hmm	c_000000231511_1	0	0.533982	0	Unbinned contig
PL6.hmm	c_000000232076_1	0	0.216047	0.795266	Unbinned contig
PL11_1.hmm	c_000000233247_1	0	0.140611	0	Unbinned contig
PL6.hmm	c_000000233905_1	0	0	0.673668	Unbinned contig
PL10.hmm	c_000000237591_6	1.23298	0.896451	0.470859	Unbinned contig
PL6.hmm	c_000000240119_1	0	0	0	Unbinned contig
PL2.hmm	c_000000243108_4	0	0	0	Unbinned contig
PL25.hmm	c_000000244351_2	0	0	0	Unbinned contig
PL8_2.hmm	c_000000245912_2	0	0.259779	0.100741	Unbinned contig
PL12.hmm	c_000000245952_1	0	0	0	Unbinned contig
PL12_3.hmm	c_000000246472_9	0	0	0	Unbinned contig
PL5.hmm	c_000000251398_1	0	0	0	Unbinned contig
PL1_2.hmm	c_000000251834_1	0	0.0979099	0	Unbinned contig
PL9_2.hmm	c_000000253431_1	0	0.391722	0	Unbinned contig
PL9.hmm	c_000000256514_2	0.4063	0	0.60859	Unbinned contig
PL17.hmm	c_000000260149_6	0	0.147268	0	Unbinned contig
PL9_2.hmm	c_000000261796_1	0	0.106335	0.600677	Unbinned contig
PL1_2.hmm	c_000000265535_1	0	0	0	Unbinned contig
PL12_3.hmm	c_000000265820_1	0	0	0	Unbinned contig
PL22.hmm	c_000000270170_2	0	0	0.754175	Unbinned contig
PL12.hmm	c_000000270811_11	0	0.0464771	0	Unbinned contig
PL10_1.hmm	c_000000271337_2	0	0	0	Unbinned contig
PL6.hmm	c_000000271429_1	0	0.226125	0	Unbinned contig
PL29.hmm	c_000000276128_1	0	0.432204	0	Unbinned contig
PL9_2.hmm	c_000000277492_1	0	0.0631347	0	Unbinned contig
PL10_1.hmm	c_000000280119_2	0	1.03706	0.486833	Unbinned contig
PL1.hmm	c_000000281112_1	0	0	0	Unbinned contig
PL5.hmm	c_000000286593_1	0	0	0	Unbinned contig
PL12.hmm	c_000000288199_1	0	0.188866	0	Unbinned contig
PL6.hmm	c_000000290018_1	0	0	0	Unbinned contig
PL33_2.hmm	c_000000292245_1	0	0.303385	1.66019	Unbinned contig
PL10_3.hmm	c_000000296974_2	0	0	0	Unbinned contig
PL12.hmm	c_000000299482_2	0	0	0	Unbinned contig
PL9_2.hmm	c_000000300381_1	0	0	0.821278	Unbinned contig
PL9_2.hmm	c_000000303779_1	0	0.12176	0.217202	Unbinned contig
PL14_3.hmm	c_000000306809_4	0	0	0	Unbinned contig
PL9_2.hmm	c_000000307588_1	0	0.254716	0	Unbinned contig
PL5.hmm	c_000000309706_2	0	0	0.0378648	Unbinned contig
PL29.hmm	c_000000313363_2	0	0	0	Unbinned contig
PL2.hmm	c_000000315546_1	0	0	0	Unbinned contig
PL33_1.hmm	c_000000323144_1	0.223511	0.105861	0.542045	Unbinned contig
PL1_2.hmm	c_000000324453_2	0	0.0911945	0	Unbinned contig
PL17.hmm	c_000000327300_4	0	0.152043	0	Unbinned contig
PL1_2.hmm	c_000000328141_1	0	0	0	Unbinned contig
PL12.hmm	c_000000328214_3	0	0	0	Unbinned contig
PL12.hmm	c_000000328659_1	0	0	0	Unbinned contig
PL12.hmm	c_000000329922_2	0	0	0	Unbinned contig
PL12_3.hmm	c_000000331459_1	0	0.21153	0	Unbinned contig

## Sheet: CBMs
Family.HMM	gene_callers_id	TPM_30m	TPM_180m	TPM_330m	BinId	taxonomy
CBM32.hmm	c_000000027336_1	1.28174	0	0	RIS_MAG_100	d__Bacteria;p__Planctomycetota;c__Planctomycetes;o__Pirellulales;f__Pirellulaceae;g__;s__
CBM51.hmm	c_000000027438_3	0	0	0.440333	RIS_MAG_100	d__Bacteria;p__Planctomycetota;c__Planctomycetes;o__Pirellulales;f__Pirellulaceae;g__;s__
CBM67.hmm	c_000000027601_1	0	0	0	RIS_MAG_100	d__Bacteria;p__Planctomycetota;c__Planctomycetes;o__Pirellulales;f__Pirellulaceae;g__;s__
CBM38.hmm	c_000000027773_2	0	0	0	RIS_MAG_100	d__Bacteria;p__Planctomycetota;c__Planctomycetes;o__Pirellulales;f__Pirellulaceae;g__;s__
CBM51.hmm	c_000000027853_2	0	0	0	RIS_MAG_100	d__Bacteria;p__Planctomycetota;c__Planctomycetes;o__Pirellulales;f__Pirellulaceae;g__;s__
CBM66.hmm	c_000000027876_1	0.633701	0	0	RIS_MAG_100	d__Bacteria;p__Planctomycetota;c__Planctomycetes;o__Pirellulales;f__Pirellulaceae;g__;s__
CBM67.hmm	c_000000028050_1	0	0	0	RIS_MAG_100	d__Bacteria;p__Planctomycetota;c__Planctomycetes;o__Pirellulales;f__Pirellulaceae;g__;s__
CBM9.hmm	c_000000028234_2	1.43909	0	0.123746	RIS_MAG_100	d__Bacteria;p__Planctomycetota;c__Planctomycetes;o__Pirellulales;f__Pirellulaceae;g__;s__
CBM47.hmm	c_000000028581_1	1.8065	0	0	RIS_MAG_100	d__Bacteria;p__Planctomycetota;c__Planctomycetes;o__Pirellulales;f__Pirellulaceae;g__;s__
CBM66.hmm	c_000000034615_1	0	0.675618	1.44625	RIS_MAG_104	d__Bacteria;p__Latescibacterota;c__UBA2968;o__UBA2968;f__UBA2968;g__;s__
CBM9.hmm	c_000000034787_5	0	2.31676	2.22278	RIS_MAG_104	d__Bacteria;p__Latescibacterota;c__UBA2968;o__UBA2968;f__UBA2968;g__;s__
CBM32.hmm	c_000000034866_1	0	0.843851	0.181801	RIS_MAG_104	d__Bacteria;p__Latescibacterota;c__UBA2968;o__UBA2968;f__UBA2968;g__;s__
CBM48.hmm	c_000000034903_1	0	0.351024	1.31588	RIS_MAG_104	d__Bacteria;p__Latescibacterota;c__UBA2968;o__UBA2968;f__UBA2968;g__;s__
CBM9.hmm	c_000000035315_7	0.367704	1.70672	3.27544	RIS_MAG_104	d__Bacteria;p__Latescibacterota;c__UBA2968;o__UBA2968;f__UBA2968;g__;s__
CBM9.hmm	c_000000035397_13	0	1.86816	2.12806	RIS_MAG_104	d__Bacteria;p__Latescibacterota;c__UBA2968;o__UBA2968;f__UBA2968;g__;s__
CBM67.hmm	c_000000035429_3	0.303466	0.0386966	0.230098	RIS_MAG_104	d__Bacteria;p__Latescibacterota;c__UBA2968;o__UBA2968;f__UBA2968;g__;s__
CBM51.hmm	c_000000038245_7	0	0	0	RIS_MAG_105	d__Bacteria;p__Planctomycetota;c__Planctomycetes;o__Pirellulales;f__UBA7805;g__;s__
CBM51.hmm	c_000000038246_6	0	0	0	RIS_MAG_105	d__Bacteria;p__Planctomycetota;c__Planctomycetes;o__Pirellulales;f__UBA7805;g__;s__
CBM51.hmm	c_000000038278_23	0	0.258278	0	RIS_MAG_105	d__Bacteria;p__Planctomycetota;c__Planctomycetes;o__Pirellulales;f__UBA7805;g__;s__
CBM48.hmm	c_000000038411_3	0	0	0.963227	RIS_MAG_105	d__Bacteria;p__Planctomycetota;c__Planctomycetes;o__Pirellulales;f__UBA7805;g__;s__
CBM66.hmm	c_000000038518_2	0	0	0	RIS_MAG_105	d__Bacteria;p__Planctomycetota;c__Planctomycetes;o__Pirellulales;f__UBA7805;g__;s__
CBM66.hmm	c_000000038518_2	0	0	0	RIS_MAG_105	d__Bacteria;p__Planctomycetota;c__Planctomycetes;o__Pirellulales;f__UBA7805;g__;s__
CBM67.hmm	c_000000038520_15	0	0	0.0734935	RIS_MAG_105	d__Bacteria;p__Planctomycetota;c__Planctomycetes;o__Pirellulales;f__UBA7805;g__;s__
CBM47.hmm	c_000000038558_3	0	0	0	RIS_MAG_105	d__Bacteria;p__Planctomycetota;c__Planctomycetes;o__Pirellulales;f__UBA7805;g__;s__
CBM9.hmm	c_000000054184_2	0	0	0.0885548	RIS_MAG_106	d__Bacteria;p__Bacteroidota;c__Bacteroidia;o__Cytophagales;f__Marinoscillaceae;g__;s__
CBM67.hmm	c_000000054192_3	0	0.0962295	0.211169	RIS_MAG_106	d__Bacteria;p__Bacteroidota;c__Bacteroidia;o__Cytophagales;f__Marinoscillaceae;g__;s__
CBM6.hmm	c_000000054208_43	0.00958514	0.211857	0.0734852	RIS_MAG_106	d__Bacteria;p__Bacteroidota;c__Bacteroidia;o__Cytophagales;f__Marinoscillaceae;g__;s__
CBM6.hmm	c_000000054208_43	0.00958514	0.211857	0.0734852	RIS_MAG_106	d__Bacteria;p__Bacteroidota;c__Bacteroidia;o__Cytophagales;f__Marinoscillaceae;g__;s__
CBM6.hmm	c_000000054208_43	0.00958514	0.211857	0.0734852	RIS_MAG_106	d__Bacteria;p__Bacteroidota;c__Bacteroidia;o__Cytophagales;f__Marinoscillaceae;g__;s__
CBM67.hmm	c_000000054277_1	0	0.37332	1.19871	RIS_MAG_106	d__Bacteria;p__Bacteroidota;c__Bacteroidia;o__Cytophagales;f__Marinoscillaceae;g__;s__
CBM48.hmm	c_000000050912_4	0.248238	0.708702	0.0453128	RIS_MAG_107	d__Bacteria;p__Proteobacteria;c__Gammaproteobacteria;o__HK1;f__;g__;s__
CBM38.hmm	c_000000048859_1	0	0	0	RIS_MAG_109	d__Bacteria;p__Planctomycetota;c__UBA1135;o__UBA1135;f__UBA1135;g__;s__
CBM16.hmm	c_000000048945_1	0	0	0.0738873	RIS_MAG_109	d__Bacteria;p__Planctomycetota;c__UBA1135;o__UBA1135;f__UBA1135;g__;s__
CBM4.hmm	c_000000057680_6	0	0	0.154398	RIS_MAG_111	d__Bacteria;p__Proteobacteria;c__Gammaproteobacteria;o__Pseudomonadales;f__Porticoccaceae;g__HTCC2207;s__GCA_002313335.1
CBM6.hmm	c_000000057680_6	0	0	0.154398	RIS_MAG_111	d__Bacteria;p__Proteobacteria;c__Gammaproteobacteria;o__Pseudomonadales;f__Porticoccaceae;g__HTCC2207;s__GCA_002313335.1
CBM9.hmm	c_000000025825_2	0	0.0590941	0	RIS_MAG_112	d__Bacteria;p__Proteobacteria;c__Gammaproteobacteria;o__Pseudomonadales;f__Pseudohongiellaceae;g__UBA9145;s__
CBM9.hmm	c_000000038940_3	1.63388	0.184669	0	RIS_MAG_116	d__Bacteria;p__Latescibacterota;c__UBA2968;o__UBA8231;f__UBA8231;g__UBA8231;s__
CBM50.hmm	c_000000038964_14	0	0.126486	0	RIS_MAG_116	d__Bacteria;p__Latescibacterota;c__UBA2968;o__UBA8231;f__UBA8231;g__UBA8231;s__
CBM48.hmm	c_000000038968_1	0	0.334074	0	RIS_MAG_116	d__Bacteria;p__Latescibacterota;c__UBA2968;o__UBA8231;f__UBA8231;g__UBA8231;s__
CBM9.hmm	c_000000038989_1	0	0.250116	0	RIS_MAG_116	d__Bacteria;p__Latescibacterota;c__UBA2968;o__UBA8231;f__UBA8231;g__UBA8231;s__
CBM9.hmm	c_000000039021_10	2.27675	0	0	RIS_MAG_116	d__Bacteria;p__Latescibacterota;c__UBA2968;o__UBA8231;f__UBA8231;g__UBA8231;s__
CBM9.hmm	c_000000039071_20	1.96429	0.1809	0.134459	RIS_MAG_116	d__Bacteria;p__Latescibacterota;c__UBA2968;o__UBA8231;f__UBA8231;g__UBA8231;s__
CBM9.hmm	c_000000039106_11	1.70254	14.5296	10.601	RIS_MAG_116	d__Bacteria;p__Latescibacterota;c__UBA2968;o__UBA8231;f__UBA8231;g__UBA8231;s__
CBM9.hmm	c_000000039136_12	0	0.129845	0	RIS_MAG_116	d__Bacteria;p__Latescibacterota;c__UBA2968;o__UBA8231;f__UBA8231;g__UBA8231;s__
CBM9.hmm	c_000000039163_12	0	0	0.0419114	RIS_MAG_116	d__Bacteria;p__Latescibacterota;c__UBA2968;o__UBA8231;f__UBA8231;g__UBA8231;s__
CBM9.hmm	c_000000039191_7	0	0.35036	0.130207	RIS_MAG_116	d__Bacteria;p__Latescibacterota;c__UBA2968;o__UBA8231;f__UBA8231;g__UBA8231;s__
CBM9.hmm	c_000000039207_16	0	0.0395719	0	RIS_MAG_116	d__Bacteria;p__Latescibacterota;c__UBA2968;o__UBA8231;f__UBA8231;g__UBA8231;s__
CBM9.hmm	c_000000039207_17	0	0.21308	0	RIS_MAG_116	d__Bacteria;p__Latescibacterota;c__UBA2968;o__UBA8231;f__UBA8231;g__UBA8231;s__
CBM9.hmm	c_000000039287_12	0	0	0	RIS_MAG_116	d__Bacteria;p__Latescibacterota;c__UBA2968;o__UBA8231;f__UBA8231;g__UBA8231;s__
CBM9.hmm	c_000000039294_8	0	0.0863387	0.727299	RIS_MAG_116	d__Bacteria;p__Latescibacterota;c__UBA2968;o__UBA8231;f__UBA8231;g__UBA8231;s__
CBM9.hmm	c_000000039347_2	0	0.221111	0	RIS_MAG_116	d__Bacteria;p__Latescibacterota;c__UBA2968;o__UBA8231;f__UBA8231;g__UBA8231;s__
CBM47.hmm	c_000000018217_22	0	0	0	RIS_MAG_120	d__Bacteria;p__Planctomycetota;c__Planctomycetes;o__Pirellulales;f__UBA7805;g__;s__
CBM48.hmm	c_000000018229_2	0	0.165375	0	RIS_MAG_120	d__Bacteria;p__Planctomycetota;c__Planctomycetes;o__Pirellulales;f__UBA7805;g__;s__
CBM51.hmm	c_000000018241_39	0	0	0	RIS_MAG_120	d__Bacteria;p__Planctomycetota;c__Planctomycetes;o__Pirellulales;f__UBA7805;g__;s__
CBM66.hmm	c_000000018262_32	0	0	0.132432	RIS_MAG_120	d__Bacteria;p__Planctomycetota;c__Planctomycetes;o__Pirellulales;f__UBA7805;g__;s__
CBM67.hmm	c_000000018310_38	0	0.570301	0	RIS_MAG_120	d__Bacteria;p__Planctomycetota;c__Planctomycetes;o__Pirellulales;f__UBA7805;g__;s__
CBM48.hmm	c_000000055249_20	0	0.173836	0.217219	RIS_MAG_121	d__Bacteria;p__Planctomycetota;c__UBA1135;o__UBA1135;f__GCA-002686595;g__;s__
CBM51.hmm	c_000000055275_2	0	0	0	RIS_MAG_121	d__Bacteria;p__Planctomycetota;c__UBA1135;o__UBA1135;f__GCA-002686595;g__;s__
CBM66.hmm	c_000000055375_7	0	0	0.0188027	RIS_MAG_121	d__Bacteria;p__Planctomycetota;c__UBA1135;o__UBA1135;f__GCA-002686595;g__;s__
CBM51.hmm	c_000000055415_6	0	0	0	RIS_MAG_121	d__Bacteria;p__Planctomycetota;c__UBA1135;o__UBA1135;f__GCA-002686595;g__;s__
CBM67.hmm	c_000000055487_2	0	0.0939791	0.10245	RIS_MAG_121	d__Bacteria;p__Planctomycetota;c__UBA1135;o__UBA1135;f__GCA-002686595;g__;s__
CBM38.hmm	c_000000055575_1	0	0.0674248	0.161482	RIS_MAG_121	d__Bacteria;p__Planctomycetota;c__UBA1135;o__UBA1135;f__GCA-002686595;g__;s__
CBM47.hmm	c_000000055608_2	0	0	0.041437	RIS_MAG_121	d__Bacteria;p__Planctomycetota;c__UBA1135;o__UBA1135;f__GCA-002686595;g__;s__
CBM47.hmm	c_000000055666_1	0	0	0	RIS_MAG_121	d__Bacteria;p__Planctomycetota;c__UBA1135;o__UBA1135;f__GCA-002686595;g__;s__
CBM4.hmm	c_000000028659_1	6.05392	1.44121	2.79106	RIS_MAG_122	d__Bacteria;p__Planctomycetota;c__Planctomycetes;o__Pirellulales;f__Pirellulaceae;g__;s__
CBM32.hmm	c_000000028662_2	0.392256	0.173398	0	RIS_MAG_122	d__Bacteria;p__Planctomycetota;c__Planctomycetes;o__Pirellulales;f__Pirellulaceae;g__;s__
CBM9.hmm	c_000000028684_1	0	0.0852318	0.225247	RIS_MAG_122	d__Bacteria;p__Planctomycetota;c__Planctomycetes;o__Pirellulales;f__Pirellulaceae;g__;s__
CBM38.hmm	c_000000028892_1	0.948589	0	0.0793618	RIS_MAG_122	d__Bacteria;p__Planctomycetota;c__Planctomycetes;o__Pirellulales;f__Pirellulaceae;g__;s__
CBM9.hmm	c_000000029050_1	0	0	0	RIS_MAG_122	d__Bacteria;p__Planctomycetota;c__Planctomycetes;o__Pirellulales;f__Pirellulaceae;g__;s__
CBM47.hmm	c_000000029351_3	1.20132	0	0.049463	RIS_MAG_122	d__Bacteria;p__Planctomycetota;c__Planctomycetes;o__Pirellulales;f__Pirellulaceae;g__;s__
CBM66.hmm	c_000000029397_2	1.05011	0	0	RIS_MAG_122	d__Bacteria;p__Planctomycetota;c__Planctomycetes;o__Pirellulales;f__Pirellulaceae;g__;s__
CBM32.hmm	c_000000029402_1	0	0.0311824	0.0412037	RIS_MAG_122	d__Bacteria;p__Planctomycetota;c__Planctomycetes;o__Pirellulales;f__Pirellulaceae;g__;s__
CBM47.hmm	c_000000029435_2	0	0.213395	0.276553	RIS_MAG_122	d__Bacteria;p__Planctomycetota;c__Planctomycetes;o__Pirellulales;f__Pirellulaceae;g__;s__
CBM40.hmm	c_000000033461_8	0	0	0.318797	RIS_MAG_126	d__Bacteria;p__Planctomycetota;c__UBA1135;o__UBA2386;f__UBA2386;g__GCA-2684655;s__
CBM32.hmm	c_000000033476_8	0	0.0445241	0.126071	RIS_MAG_126	d__Bacteria;p__Planctomycetota;c__UBA1135;o__UBA2386;f__UBA2386;g__GCA-2684655;s__
CBM51.hmm	c_000000033501_7	0	0.0808769	0.561062	RIS_MAG_126	d__Bacteria;p__Planctomycetota;c__UBA1135;o__UBA2386;f__UBA2386;g__GCA-2684655;s__
CBM32.hmm	c_000000033572_21	0	0.152014	0.133912	RIS_MAG_126	d__Bacteria;p__Planctomycetota;c__UBA1135;o__UBA2386;f__UBA2386;g__GCA-2684655;s__
CBM67.hmm	c_000000033651_1	0	0.452514	0	RIS_MAG_126	d__Bacteria;p__Planctomycetota;c__UBA1135;o__UBA2386;f__UBA2386;g__GCA-2684655;s__
CBM32.hmm	c_000000033667_3	0	0.141373	0	RIS_MAG_126	d__Bacteria;p__Planctomycetota;c__UBA1135;o__UBA2386;f__UBA2386;g__GCA-2684655;s__
CBM9.hmm	c_000000017652_3	0.697909	0.0376235	0.391505	RIS_MAG_128	d__Bacteria;p__Verrucomicrobiota;c__Verrucomicrobiae;o__Pedosphaerales;f__UBA1096;g__UBA1096;s__
CBM47.hmm	c_000000017697_1	0	0.15314	0.169622	RIS_MAG_128	d__Bacteria;p__Verrucomicrobiota;c__Verrucomicrobiae;o__Pedosphaerales;f__UBA1096;g__UBA1096;s__
CBM50.hmm	c_000000017834_4	1.11038	0.378962	0.858433	RIS_MAG_128	d__Bacteria;p__Verrucomicrobiota;c__Verrucomicrobiae;o__Pedosphaerales;f__UBA1096;g__UBA1096;s__
CBM9.hmm	c_000000017851_1	0.978152	0.154427	0.0382606	RIS_MAG_128	d__Bacteria;p__Verrucomicrobiota;c__Verrucomicrobiae;o__Pedosphaerales;f__UBA1096;g__UBA1096;s__
CBM38.hmm	c_000000017871_7	0.986169	0.540384	0.55354	RIS_MAG_128	d__Bacteria;p__Verrucomicrobiota;c__Verrucomicrobiae;o__Pedosphaerales;f__UBA1096;g__UBA1096;s__
CBM66.hmm	c_000000017879_5	0	0.327261	0.18533	RIS_MAG_128	d__Bacteria;p__Verrucomicrobiota;c__Verrucomicrobiae;o__Pedosphaerales;f__UBA1096;g__UBA1096;s__
CBM48.hmm	c_000000017879_7	0.0466328	0.249088	0	RIS_MAG_128	d__Bacteria;p__Verrucomicrobiota;c__Verrucomicrobiae;o__Pedosphaerales;f__UBA1096;g__UBA1096;s__
CBM66.hmm	c_000000018019_2	0	0.199642	1.31077	RIS_MAG_128	d__Bacteria;p__Verrucomicrobiota;c__Verrucomicrobiae;o__Pedosphaerales;f__UBA1096;g__UBA1096;s__
CBM67.hmm	c_000000018044_4	1.68165	0.517543	0.163196	RIS_MAG_128	d__Bacteria;p__Verrucomicrobiota;c__Verrucomicrobiae;o__Pedosphaerales;f__UBA1096;g__UBA1096;s__
CBM9.hmm	c_000000018046_5	1.90316	0.449607	1.75965	RIS_MAG_128	d__Bacteria;p__Verrucomicrobiota;c__Verrucomicrobiae;o__Pedosphaerales;f__UBA1096;g__UBA1096;s__
CBM51.hmm	c_000000057143_9	0	0	0.242819	RIS_MAG_130	d__Bacteria;p__Planctomycetota;c__UBA1135;o__UBA1135;f__GCA-002686595;g__GCA-2720975;s__
CBM38.hmm	c_000000057190_4	0	0	0	RIS_MAG_130	d__Bacteria;p__Planctomycetota;c__UBA1135;o__UBA1135;f__GCA-002686595;g__GCA-2720975;s__
CBM67.hmm	c_000000057197_9	1.74861	0.194388	2.64604	RIS_MAG_130	d__Bacteria;p__Planctomycetota;c__UBA1135;o__UBA1135;f__GCA-002686595;g__GCA-2720975;s__
CBM47.hmm	c_000000057322_3	0	0.0575591	0.180636	RIS_MAG_130	d__Bacteria;p__Planctomycetota;c__UBA1135;o__UBA1135;f__GCA-002686595;g__GCA-2720975;s__
CBM9.hmm	c_000000057337_19	0	0.355512	0	RIS_MAG_130	d__Bacteria;p__Planctomycetota;c__UBA1135;o__UBA1135;f__GCA-002686595;g__GCA-2720975;s__
CBM32.hmm	c_000000041977_10	0	0.521827	0.172383	RIS_MAG_133	d__Bacteria;p__Hydrogenedentota;c__Hydrogenedentia;o__Hydrogenedentiales;f__;g__;s__
CBM32.hmm	c_000000042035_6	0	0	0	RIS_MAG_133	d__Bacteria;p__Hydrogenedentota;c__Hydrogenedentia;o__Hydrogenedentiales;f__;g__;s__
CBM38.hmm	c_000000042040_6	0	0.0312557	0	RIS_MAG_133	d__Bacteria;p__Hydrogenedentota;c__Hydrogenedentia;o__Hydrogenedentiales;f__;g__;s__
CBM51.hmm	c_000000042040_8	0	0	0.546936	RIS_MAG_133	d__Bacteria;p__Hydrogenedentota;c__Hydrogenedentia;o__Hydrogenedentiales;f__;g__;s__
CBM38.hmm	c_000000042179_7	0	0.151575	0.488202	RIS_MAG_133	d__Bacteria;p__Hydrogenedentota;c__Hydrogenedentia;o__Hydrogenedentiales;f__;g__;s__
CBM32.hmm	c_000000042183_10	0	0	0	RIS_MAG_133	d__Bacteria;p__Hydrogenedentota;c__Hydrogenedentia;o__Hydrogenedentiales;f__;g__;s__
CBM38.hmm	c_000000042383_5	0	0.18264	0.203627	RIS_MAG_133	d__Bacteria;p__Hydrogenedentota;c__Hydrogenedentia;o__Hydrogenedentiales;f__;g__;s__
CBM9.hmm	c_000000017053_51	0	0.0702163	0.278347	RIS_MAG_135	d__Bacteria;p__Gemmatimonadota;c__Gemmatimonadetes;o__SG8-23;f__UBA6960;g__;s__
CBM9.hmm	c_000000017064_3	0	0.0148328	0	RIS_MAG_135	d__Bacteria;p__Gemmatimonadota;c__Gemmatimonadetes;o__SG8-23;f__UBA6960;g__;s__
CBM9.hmm	c_000000017093_11	0	0.120436	0	RIS_MAG_135	d__Bacteria;p__Gemmatimonadota;c__Gemmatimonadetes;o__SG8-23;f__UBA6960;g__;s__
CBM9.hmm	c_000000017093_17	0	0	0	RIS_MAG_135	d__Bacteria;p__Gemmatimonadota;c__Gemmatimonadetes;o__SG8-23;f__UBA6960;g__;s__
CBM9.hmm	c_000000017093_31	0	0.456042	0.552387	RIS_MAG_135	d__Bacteria;p__Gemmatimonadota;c__Gemmatimonadetes;o__SG8-23;f__UBA6960;g__;s__
CBM9.hmm	c_000000017098_28	0.173934	0.260871	0.0136069	RIS_MAG_135	d__Bacteria;p__Gemmatimonadota;c__Gemmatimonadetes;o__SG8-23;f__UBA6960;g__;s__
CBM9.hmm	c_000000027092_17	1.88127	0.195676	0.642364	RIS_MAG_137	d__Bacteria;p__Latescibacterota;c__UBA2968;o__UBA8231;f__UBA8231;g__UBA12574;s__
CBM48.hmm	c_000000027116_26	0	0.927176	1.03277	RIS_MAG_137	d__Bacteria;p__Latescibacterota;c__UBA2968;o__UBA8231;f__UBA8231;g__UBA12574;s__
CBM9.hmm	c_000000027174_41	0	0.465042	2.1641	RIS_MAG_137	d__Bacteria;p__Latescibacterota;c__UBA2968;o__UBA8231;f__UBA8231;g__UBA12574;s__
CBM9.hmm	c_000000027188_1	0	0.607771	0.833984	RIS_MAG_137	d__Bacteria;p__Latescibacterota;c__UBA2968;o__UBA8231;f__UBA8231;g__UBA12574;s__
CBM9.hmm	c_000000027208_37	1.98536	1.7827	0.706685	RIS_MAG_137	d__Bacteria;p__Latescibacterota;c__UBA2968;o__UBA8231;f__UBA8231;g__UBA12574;s__
CBM9.hmm	c_000000027214_20	0	1.89996	2.60442	RIS_MAG_137	d__Bacteria;p__Latescibacterota;c__UBA2968;o__UBA8231;f__UBA8231;g__UBA12574;s__
CBM9.hmm	c_000000027215_16	0	0.785406	1.21358	RIS_MAG_137	d__Bacteria;p__Latescibacterota;c__UBA2968;o__UBA8231;f__UBA8231;g__UBA12574;s__
CBM9.hmm	c_000000027222_20	1.75361	0.147454	0	RIS_MAG_137	d__Bacteria;p__Latescibacterota;c__UBA2968;o__UBA8231;f__UBA8231;g__UBA12574;s__
CBM9.hmm	c_000000027222_21	0	0.250944	1.22434	RIS_MAG_137	d__Bacteria;p__Latescibacterota;c__UBA2968;o__UBA8231;f__UBA8231;g__UBA12574;s__
CBM9.hmm	c_000000027240_25	0	0	0.392171	RIS_MAG_137	d__Bacteria;p__Latescibacterota;c__UBA2968;o__UBA8231;f__UBA8231;g__UBA12574;s__
CBM9.hmm	c_000000027259_6	1.72999	0.847304	0.688991	RIS_MAG_137	d__Bacteria;p__Latescibacterota;c__UBA2968;o__UBA8231;f__UBA8231;g__UBA12574;s__
CBM9.hmm	c_000000027267_41	1.11696	0.264513	0.669916	RIS_MAG_137	d__Bacteria;p__Latescibacterota;c__UBA2968;o__UBA8231;f__UBA8231;g__UBA12574;s__
CBM9.hmm	c_000000027282_2	0	0.929542	0	RIS_MAG_137	d__Bacteria;p__Latescibacterota;c__UBA2968;o__UBA8231;f__UBA8231;g__UBA12574;s__
CBM9.hmm	c_000000018382_8	0	0.133139	0.102624	RIS_MAG_138	d__Bacteria;p__Proteobacteria;c__Gammaproteobacteria;o__Woeseiales;f__Woeseiaceae;g__;s__
CBM9.hmm	c_000000044829_1	0	2.88183	4.21012	RIS_MAG_139	d__Bacteria;p__Verrucomicrobiota;c__Lentisphaeria;o__UBA8228;f__UBA8228;g__;s__
CBM67.hmm	c_000000044850_26	0	0.301091	1.13389	RIS_MAG_139	d__Bacteria;p__Verrucomicrobiota;c__Lentisphaeria;o__UBA8228;f__UBA8228;g__;s__
CBM51.hmm	c_000000044866_7	0	0.442933	0.202598	RIS_MAG_139	d__Bacteria;p__Verrucomicrobiota;c__Lentisphaeria;o__UBA8228;f__UBA8228;g__;s__
CBM9.hmm	c_000000044917_7	0	0.10984	0.0748381	RIS_MAG_139	d__Bacteria;p__Verrucomicrobiota;c__Lentisphaeria;o__UBA8228;f__UBA8228;g__;s__
CBM9.hmm	c_000000045068_1	0	0.686232	0.265397	RIS_MAG_139	d__Bacteria;p__Verrucomicrobiota;c__Lentisphaeria;o__UBA8228;f__UBA8228;g__;s__
CBM67.hmm	c_000000045081_13	0	0.641212	0.667236	RIS_MAG_139	d__Bacteria;p__Verrucomicrobiota;c__Lentisphaeria;o__UBA8228;f__UBA8228;g__;s__
CBM9.hmm	c_000000045113_13	0	0.364915	1.29158	RIS_MAG_139	d__Bacteria;p__Verrucomicrobiota;c__Lentisphaeria;o__UBA8228;f__UBA8228;g__;s__
CBM9.hmm	c_000000045113_13	0	0.364915	1.29158	RIS_MAG_139	d__Bacteria;p__Verrucomicrobiota;c__Lentisphaeria;o__UBA8228;f__UBA8228;g__;s__
CBM9.hmm	c_000000046174_4	0	0	0	RIS_MAG_143	d__Bacteria;p__Myxococcota;c__UBA9160;o__UBA9160;f__UBA4427;g__;s__
CBM32.hmm	c_000000046184_2	0	0.614559	0.286611	RIS_MAG_143	d__Bacteria;p__Myxococcota;c__UBA9160;o__UBA9160;f__UBA4427;g__;s__
CBM67.hmm	c_000000050392_8	0	0	0	RIS_MAG_148	d__Bacteria;p__Planctomycetota;c__Planctomycetes;o__Pirellulales;f__Ga0077529;g__UBA11888;s__
CBM48.hmm	c_000000050404_10	0	0.55998	0	RIS_MAG_148	d__Bacteria;p__Planctomycetota;c__Planctomycetes;o__Pirellulales;f__Ga0077529;g__UBA11888;s__
CBM67.hmm	c_000000050422_7	0	0	0	RIS_MAG_148	d__Bacteria;p__Planctomycetota;c__Planctomycetes;o__Pirellulales;f__Ga0077529;g__UBA11888;s__
CBM9.hmm	c_000000050430_5	0	0	0	RIS_MAG_148	d__Bacteria;p__Planctomycetota;c__Planctomycetes;o__Pirellulales;f__Ga0077529;g__UBA11888;s__
CBM67.hmm	c_000000050537_32	0	0	0	RIS_MAG_148	d__Bacteria;p__Planctomycetota;c__Planctomycetes;o__Pirellulales;f__Ga0077529;g__UBA11888;s__
CBM66.hmm	c_000000050564_2	0	0	0	RIS_MAG_148	d__Bacteria;p__Planctomycetota;c__Planctomycetes;o__Pirellulales;f__Ga0077529;g__UBA11888;s__
CBM51.hmm	c_000000050571_13	0	0	0	RIS_MAG_148	d__Bacteria;p__Planctomycetota;c__Planctomycetes;o__Pirellulales;f__Ga0077529;g__UBA11888;s__
CBM51.hmm	c_000000050575_4	0	0	0	RIS_MAG_148	d__Bacteria;p__Planctomycetota;c__Planctomycetes;o__Pirellulales;f__Ga0077529;g__UBA11888;s__
CBM9.hmm	c_000000050597_1	0	0.0222493	0	RIS_MAG_148	d__Bacteria;p__Planctomycetota;c__Planctomycetes;o__Pirellulales;f__Ga0077529;g__UBA11888;s__
CBM67.hmm	c_000000018436_36	0	0.0224294	0.0111142	RIS_MAG_156	d__Bacteria;p__Verrucomicrobiota;c__Verrucomicrobiae;o__Verrucomicrobiales;f__Akkermansiaceae;g__;s__
CBM47.hmm	c_000000018436_46	0	0	0	RIS_MAG_156	d__Bacteria;p__Verrucomicrobiota;c__Verrucomicrobiae;o__Verrucomicrobiales;f__Akkermansiaceae;g__;s__
CBM66.hmm	c_000000018446_57	0	0	0	RIS_MAG_156	d__Bacteria;p__Verrucomicrobiota;c__Verrucomicrobiae;o__Verrucomicrobiales;f__Akkermansiaceae;g__;s__
CBM51.hmm	c_000000018452_24	0	0.117988	0	RIS_MAG_156	d__Bacteria;p__Verrucomicrobiota;c__Verrucomicrobiae;o__Verrucomicrobiales;f__Akkermansiaceae;g__;s__
CBM67.hmm	c_000000018461_26	0	0	0	RIS_MAG_156	d__Bacteria;p__Verrucomicrobiota;c__Verrucomicrobiae;o__Verrucomicrobiales;f__Akkermansiaceae;g__;s__
CBM51.hmm	c_000000018463_108	0	0	0	RIS_MAG_156	d__Bacteria;p__Verrucomicrobiota;c__Verrucomicrobiae;o__Verrucomicrobiales;f__Akkermansiaceae;g__;s__
CBM32.hmm	c_000000018463_5	0	0	0	RIS_MAG_156	d__Bacteria;p__Verrucomicrobiota;c__Verrucomicrobiae;o__Verrucomicrobiales;f__Akkermansiaceae;g__;s__
CBM38.hmm	c_000000018466_26	0	0	0	RIS_MAG_156	d__Bacteria;p__Verrucomicrobiota;c__Verrucomicrobiae;o__Verrucomicrobiales;f__Akkermansiaceae;g__;s__
CBM9.hmm	c_000000018468_11	0	0	0	RIS_MAG_156	d__Bacteria;p__Verrucomicrobiota;c__Verrucomicrobiae;o__Verrucomicrobiales;f__Akkermansiaceae;g__;s__
CBM32.hmm	c_000000018471_42	0	0	0	RIS_MAG_156	d__Bacteria;p__Verrucomicrobiota;c__Verrucomicrobiae;o__Verrucomicrobiales;f__Akkermansiaceae;g__;s__
CBM47.hmm	c_000000018479_27	0	0.0386404	0	RIS_MAG_156	d__Bacteria;p__Verrucomicrobiota;c__Verrucomicrobiae;o__Verrucomicrobiales;f__Akkermansiaceae;g__;s__
CBM9.hmm	c_000000018494_114	0	0	0	RIS_MAG_156	d__Bacteria;p__Verrucomicrobiota;c__Verrucomicrobiae;o__Verrucomicrobiales;f__Akkermansiaceae;g__;s__
CBM67.hmm	c_000000018494_134	0	0	0	RIS_MAG_156	d__Bacteria;p__Verrucomicrobiota;c__Verrucomicrobiae;o__Verrucomicrobiales;f__Akkermansiaceae;g__;s__
CBM51.hmm	c_000000018494_38	0	0	0	RIS_MAG_156	d__Bacteria;p__Verrucomicrobiota;c__Verrucomicrobiae;o__Verrucomicrobiales;f__Akkermansiaceae;g__;s__
CBM38.hmm	c_000000018497_5	0	0	0.163892	RIS_MAG_156	d__Bacteria;p__Verrucomicrobiota;c__Verrucomicrobiae;o__Verrucomicrobiales;f__Akkermansiaceae;g__;s__
CBM66.hmm	c_000000018504_29	0	0	0	RIS_MAG_156	d__Bacteria;p__Verrucomicrobiota;c__Verrucomicrobiae;o__Verrucomicrobiales;f__Akkermansiaceae;g__;s__
CBM38.hmm	c_000000018528_66	0	0	0	RIS_MAG_156	d__Bacteria;p__Verrucomicrobiota;c__Verrucomicrobiae;o__Verrucomicrobiales;f__Akkermansiaceae;g__;s__
CBM9.hmm	c_000000040386_15	0	0	0	RIS_MAG_158	d__Bacteria;p__Bacteroidota;c__Bacteroidia;o__Flavobacteriales;f__BACL11;g__TMED123;s__
CBM6.hmm	c_000000043841_4	0	0	0.0211169	RIS_MAG_160	d__Bacteria;p__Planctomycetota;c__Phycisphaerae;o__Phycisphaerales;f__SM1A02;g__;s__
CBM35.hmm	c_000000043854_2	0	0.518048	0.561724	RIS_MAG_160	d__Bacteria;p__Planctomycetota;c__Phycisphaerae;o__Phycisphaerales;f__SM1A02;g__;s__
CBM9.hmm	c_000000043860_55	0	0.789183	0.250274	RIS_MAG_160	d__Bacteria;p__Planctomycetota;c__Phycisphaerae;o__Phycisphaerales;f__SM1A02;g__;s__
CBM6.hmm	c_000000043876_11	0	0.342244	0	RIS_MAG_160	d__Bacteria;p__Planctomycetota;c__Phycisphaerae;o__Phycisphaerales;f__SM1A02;g__;s__
CBM32.hmm	c_000000043898_36	0	0.285939	0.330605	RIS_MAG_160	d__Bacteria;p__Planctomycetota;c__Phycisphaerae;o__Phycisphaerales;f__SM1A02;g__;s__
CBM9.hmm	c_000000021319_4	0	0	0.0149399	RIS_MAG_162	d__Bacteria;p__Marinisomatota;c__Marinisomatia;o__Marinisomatales;f__Marinisomataceae;g__Marinisoma;s__
CBM9.hmm	c_000000018804_58	1.45022	0.516251	0.122178	RIS_MAG_164	d__Bacteria;p__Proteobacteria;c__Gammaproteobacteria;o__Woeseiales;f__Woeseiaceae;g__UBA1847;s__
CBM9.hmm	c_000000018807_46	0	0.269901	2.71	RIS_MAG_164	d__Bacteria;p__Proteobacteria;c__Gammaproteobacteria;o__Woeseiales;f__Woeseiaceae;g__UBA1847;s__
CBM9.hmm	c_000000053712_210	0	0.107128	0	RIS_MAG_167	d__Bacteria;p__Proteobacteria;c__Gammaproteobacteria;o__SAR86;f__D2472;g__D2472;s__
CBM48.hmm	c_000000053972_2	1.88858	0.292658	0.549321	RIS_MAG_169	d__Bacteria;p__SAR324;c__SAR324;o__SAR324;f__;g__;s__
CBM32.hmm	c_000000009146_3	0	0	0	RIS_MAG_30	d__Bacteria;p__Chloroflexota;c__Dehalococcoidia;o__UBA2963;f__UBA2963;g__;s__
CBM57.hmm	c_000000009306_3	0	0	0	RIS_MAG_30	d__Bacteria;p__Chloroflexota;c__Dehalococcoidia;o__UBA2963;f__UBA2963;g__;s__
CBM48.hmm	c_000000010129_7	0	0.364707	0.0430282	RIS_MAG_34	d__Bacteria;p__SAR324;c__SAR324;o__SAR324;f__NAC60-12;g__UBA8110;s__UBA8110 sp1
CBM50.hmm	c_000000014857_18	0	0	0	RIS_MAG_35	d__Bacteria;p__Proteobacteria;c__Gammaproteobacteria;o__Woeseiales;f__Woeseiaceae;g__GCA-2685275;s__
CBM9.hmm	c_000000014868_9	0	0.172424	0	RIS_MAG_35	d__Bacteria;p__Proteobacteria;c__Gammaproteobacteria;o__Woeseiales;f__Woeseiaceae;g__GCA-2685275;s__
CBM9.hmm	c_000000012362_1	0	0	0	RIS_MAG_37	d__Bacteria;p__Proteobacteria;c__Gammaproteobacteria;o__UBA10353;f__LS-SOB;g__REDSEA-S09-B13;s__GCA_002456995.1
CBM2.hmm	c_000000012597_1	0	0.325886	0.356961	RIS_MAG_37	d__Bacteria;p__Proteobacteria;c__Gammaproteobacteria;o__UBA10353;f__LS-SOB;g__REDSEA-S09-B13;s__GCA_002456995.1
CBM22.hmm	c_000000013181_1	0	0	0	RIS_MAG_37	d__Bacteria;p__Proteobacteria;c__Gammaproteobacteria;o__UBA10353;f__LS-SOB;g__REDSEA-S09-B13;s__GCA_002456995.1
CBM67.hmm	c_000000013758_1	0	0	0	RIS_MAG_37	d__Bacteria;p__Proteobacteria;c__Gammaproteobacteria;o__UBA10353;f__LS-SOB;g__REDSEA-S09-B13;s__GCA_002456995.1
CBM9.hmm	c_000000015094_5	3.89692	0.264808	0	RIS_MAG_39	d__Bacteria;p__Proteobacteria;c__Gammaproteobacteria;o__Pseudomonadales;f__Pseudohongiellaceae;g__;s__
CBM9.hmm	c_000000015094_7	0	0	0	RIS_MAG_39	d__Bacteria;p__Proteobacteria;c__Gammaproteobacteria;o__Pseudomonadales;f__Pseudohongiellaceae;g__;s__
CBM9.hmm	c_000000015195_1	0	0	0	RIS_MAG_39	d__Bacteria;p__Proteobacteria;c__Gammaproteobacteria;o__Pseudomonadales;f__Pseudohongiellaceae;g__;s__
CBM9.hmm	c_000000015226_3	0	0.195709	0.238713	RIS_MAG_39	d__Bacteria;p__Proteobacteria;c__Gammaproteobacteria;o__Pseudomonadales;f__Pseudohongiellaceae;g__;s__
CBM9.hmm	c_000000015246_3	0	0.545395	0.611624	RIS_MAG_39	d__Bacteria;p__Proteobacteria;c__Gammaproteobacteria;o__Pseudomonadales;f__Pseudohongiellaceae;g__;s__
CBM9.hmm	c_000000015287_1	0	0	0.860782	RIS_MAG_39	d__Bacteria;p__Proteobacteria;c__Gammaproteobacteria;o__Pseudomonadales;f__Pseudohongiellaceae;g__;s__
CBM9.hmm	c_000000015309_2	1.80497	0.0467516	0	RIS_MAG_39	d__Bacteria;p__Proteobacteria;c__Gammaproteobacteria;o__Pseudomonadales;f__Pseudohongiellaceae;g__;s__
CBM9.hmm	c_000000015314_10	0	0	0	RIS_MAG_39	d__Bacteria;p__Proteobacteria;c__Gammaproteobacteria;o__Pseudomonadales;f__Pseudohongiellaceae;g__;s__
CBM9.hmm	c_000000015314_11	0	0.195022	0	RIS_MAG_39	d__Bacteria;p__Proteobacteria;c__Gammaproteobacteria;o__Pseudomonadales;f__Pseudohongiellaceae;g__;s__
CBM9.hmm	c_000000014639_1	0	0	0.290497	RIS_MAG_41	d__Bacteria;p__Proteobacteria;c__Gammaproteobacteria;o__UBA11654;f__UBA11654;g__;s__
CBM9.hmm	c_000000015861_24	0	1.2131	0.788718	RIS_MAG_42	d__Bacteria;p__Proteobacteria;c__Gammaproteobacteria;o__UBA6522;f__UBA6522;g__UBA6522;s__
CBM9.hmm	c_000000015875_28	0.389109	0.458686	0.348033	RIS_MAG_42	d__Bacteria;p__Proteobacteria;c__Gammaproteobacteria;o__UBA6522;f__UBA6522;g__UBA6522;s__
CBM9.hmm	c_000000015913_18	0	1.25232	0.0904107	RIS_MAG_42	d__Bacteria;p__Proteobacteria;c__Gammaproteobacteria;o__UBA6522;f__UBA6522;g__UBA6522;s__
CBM9.hmm	c_000000015919_3	0	0.65971	0.601789	RIS_MAG_42	d__Bacteria;p__Proteobacteria;c__Gammaproteobacteria;o__UBA6522;f__UBA6522;g__UBA6522;s__
CBM9.hmm	c_000000015949_53	0	0.869319	0.386956	RIS_MAG_42	d__Bacteria;p__Proteobacteria;c__Gammaproteobacteria;o__UBA6522;f__UBA6522;g__UBA6522;s__
CBM9.hmm	c_000000015953_54	1.2928	1.6263	1.45356	RIS_MAG_42	d__Bacteria;p__Proteobacteria;c__Gammaproteobacteria;o__UBA6522;f__UBA6522;g__UBA6522;s__
CBM9.hmm	c_000000014998_35	1.14625	0.336733	0.389333	RIS_MAG_44	d__Bacteria;p__Proteobacteria;c__Gammaproteobacteria;o__Pseudomonadales;f__HTCC2089;g__;s__
CBM4.hmm	c_000000015041_27	0	1.14835	0.909627	RIS_MAG_44	d__Bacteria;p__Proteobacteria;c__Gammaproteobacteria;o__Pseudomonadales;f__HTCC2089;g__;s__
CBM9.hmm	c_000000015063_81	1.69609	0.718017	0.47938	RIS_MAG_44	d__Bacteria;p__Proteobacteria;c__Gammaproteobacteria;o__Pseudomonadales;f__HTCC2089;g__;s__
CBM9.hmm	c_000000015770_18	0	0.182389	0.10544	RIS_MAG_45	d__Bacteria;p__Proteobacteria;c__Gammaproteobacteria;o__Pseudomonadales;f__HTCC2089;g__UBA4421;s__
CBM4.hmm	c_000000011066_2	0	0.278206	0.190615	RIS_MAG_47	d__Bacteria;p__Proteobacteria;c__Gammaproteobacteria;o__Pseudomonadales;f__HTCC2089;g__UBA9659;s__
CBM9.hmm	c_000000015432_5	0	0	0.215164	RIS_MAG_48	d__Bacteria;p__Proteobacteria;c__Gammaproteobacteria;o__Pseudomonadales;f__Pseudohongiellaceae;g__UBA5109;s__
CBM9.hmm	c_000000015454_5	0	0	0	RIS_MAG_48	d__Bacteria;p__Proteobacteria;c__Gammaproteobacteria;o__Pseudomonadales;f__Pseudohongiellaceae;g__UBA5109;s__
CBM9.hmm	c_000000016052_92	0	0.162148	0.254433	RIS_MAG_50	d__Bacteria;p__Gemmatimonadota;c__Gemmatimonadetes;o__SG8-23;f__UBA6960;g__;s__
CBM9.hmm	c_000000016060_15	0	0.661501	0	RIS_MAG_50	d__Bacteria;p__Gemmatimonadota;c__Gemmatimonadetes;o__SG8-23;f__UBA6960;g__;s__
CBM9.hmm	c_000000016060_9	0	0.111845	0	RIS_MAG_50	d__Bacteria;p__Gemmatimonadota;c__Gemmatimonadetes;o__SG8-23;f__UBA6960;g__;s__
CBM9.hmm	c_000000016077_19	0	0.178712	0.0885548	RIS_MAG_50	d__Bacteria;p__Gemmatimonadota;c__Gemmatimonadetes;o__SG8-23;f__UBA6960;g__;s__
CBM9.hmm	c_000000016102_9	0	0.179872	0.0427823	RIS_MAG_50	d__Bacteria;p__Gemmatimonadota;c__Gemmatimonadetes;o__SG8-23;f__UBA6960;g__;s__
CBM9.hmm	c_000000016104_22	0.50319	0.111218	0.344441	RIS_MAG_50	d__Bacteria;p__Gemmatimonadota;c__Gemmatimonadetes;o__SG8-23;f__UBA6960;g__;s__
CBM9.hmm	c_000000016113_13	0	0.366285	0	RIS_MAG_50	d__Bacteria;p__Gemmatimonadota;c__Gemmatimonadetes;o__SG8-23;f__UBA6960;g__;s__
CBM9.hmm	c_000000016992_19	0	1.43983	0.637407	RIS_MAG_51	d__Bacteria;p__Gemmatimonadota;c__Gemmatimonadetes;o__SG8-23;f__UBA6960;g__GCA-2718595;s__
CBM9.hmm	c_000000016997_16	2.50017	1.66202	3.54443	RIS_MAG_51	d__Bacteria;p__Gemmatimonadota;c__Gemmatimonadetes;o__SG8-23;f__UBA6960;g__GCA-2718595;s__
CBM9.hmm	c_000000017004_5	1.35119	0	0	RIS_MAG_51	d__Bacteria;p__Gemmatimonadota;c__Gemmatimonadetes;o__SG8-23;f__UBA6960;g__GCA-2718595;s__
CBM9.hmm	c_000000017031_15	0.609605	1.96375	1.53419	RIS_MAG_51	d__Bacteria;p__Gemmatimonadota;c__Gemmatimonadetes;o__SG8-23;f__UBA6960;g__GCA-2718595;s__
CBM9.hmm	c_000000016131_4	0	0.473119	0.0831878	RIS_MAG_52	d__Bacteria;p__Gemmatimonadota;c__Gemmatimonadetes;o__SG8-23;f__UBA6960;g__UBA6934;s__
CBM9.hmm	c_000000016132_26	0	0.283517	0.0607513	RIS_MAG_52	d__Bacteria;p__Gemmatimonadota;c__Gemmatimonadetes;o__SG8-23;f__UBA6960;g__UBA6934;s__
CBM50.hmm	c_000000016132_82	0	2.23288	2.50512	RIS_MAG_52	d__Bacteria;p__Gemmatimonadota;c__Gemmatimonadetes;o__SG8-23;f__UBA6960;g__UBA6934;s__
CBM9.hmm	c_000000016137_12	0	0.0281937	0.684553	RIS_MAG_52	d__Bacteria;p__Gemmatimonadota;c__Gemmatimonadetes;o__SG8-23;f__UBA6960;g__UBA6934;s__
CBM9.hmm	c_000000016146_28	0.666626	0.132608	0	RIS_MAG_52	d__Bacteria;p__Gemmatimonadota;c__Gemmatimonadetes;o__SG8-23;f__UBA6960;g__UBA6934;s__
CBM9.hmm	c_000000016146_30	0	0.166083	0.775945	RIS_MAG_52	d__Bacteria;p__Gemmatimonadota;c__Gemmatimonadetes;o__SG8-23;f__UBA6960;g__UBA6934;s__
CBM9.hmm	c_000000016149_6	0	0.181642	0	RIS_MAG_52	d__Bacteria;p__Gemmatimonadota;c__Gemmatimonadetes;o__SG8-23;f__UBA6960;g__UBA6934;s__
CBM9.hmm	c_000000016155_2	0	0.185382	0.049463	RIS_MAG_52	d__Bacteria;p__Gemmatimonadota;c__Gemmatimonadetes;o__SG8-23;f__UBA6960;g__UBA6934;s__
CBM9.hmm	c_000000016156_55	0.485496	0.268269	0.636837	RIS_MAG_52	d__Bacteria;p__Gemmatimonadota;c__Gemmatimonadetes;o__SG8-23;f__UBA6960;g__UBA6934;s__
CBM9.hmm	c_000000016166_1	0.0638602	0.112919	0	RIS_MAG_52	d__Bacteria;p__Gemmatimonadota;c__Gemmatimonadetes;o__SG8-23;f__UBA6960;g__UBA6934;s__
CBM9.hmm	c_000000016167_4	0	0.171727	0.799141	RIS_MAG_52	d__Bacteria;p__Gemmatimonadota;c__Gemmatimonadetes;o__SG8-23;f__UBA6960;g__UBA6934;s__
CBM9.hmm	c_000000016169_29	0	0.115569	0	RIS_MAG_52	d__Bacteria;p__Gemmatimonadota;c__Gemmatimonadetes;o__SG8-23;f__UBA6960;g__UBA6934;s__
CBM9.hmm	c_000000016189_10	0.524058	0.0304818	0.672139	RIS_MAG_52	d__Bacteria;p__Gemmatimonadota;c__Gemmatimonadetes;o__SG8-23;f__UBA6960;g__UBA6934;s__
CBM9.hmm	c_000000016400_12	0	0.111921	0	RIS_MAG_53	NA
CBM9.hmm	c_000000016415_2	0	0.460662	0	RIS_MAG_53	NA
CBM9.hmm	c_000000016425_1	0	0	0	RIS_MAG_53	NA
CBM9.hmm	c_000000016556_2	0	0.122095	0.514252	RIS_MAG_53	NA
CBM9.hmm	c_000000016670_4	0	0.184669	0	RIS_MAG_53	NA
CBM9.hmm	c_000000016692_3	0	0	0	RIS_MAG_53	NA
CBM9.hmm	c_000000016711_8	0	0.037989	0.0627474	RIS_MAG_53	NA
CBM9.hmm	c_000000016775_3	0	0.335988	0	RIS_MAG_53	NA
CBM9.hmm	c_000000016822_5	0	0.0137641	0	RIS_MAG_53	NA
CBM9.hmm	c_000000016233_11	0	0	0.202028	RIS_MAG_54	d__Bacteria;p__Gemmatimonadota;c__Gemmatimonadetes;o__SG8-23;f__UBA6960;g__UBA822;s__
CBM9.hmm	c_000000016237_3	0	0	0.452666	RIS_MAG_54	d__Bacteria;p__Gemmatimonadota;c__Gemmatimonadetes;o__SG8-23;f__UBA6960;g__UBA822;s__
CBM9.hmm	c_000000016243_2	0	0.70072	0.332751	RIS_MAG_54	d__Bacteria;p__Gemmatimonadota;c__Gemmatimonadetes;o__SG8-23;f__UBA6960;g__UBA822;s__
CBM9.hmm	c_000000016279_68	0.831368	0.274261	0.122311	RIS_MAG_54	d__Bacteria;p__Gemmatimonadota;c__Gemmatimonadetes;o__SG8-23;f__UBA6960;g__UBA822;s__
CBM9.hmm	c_000000016329_26	0	0.485867	0.751626	RIS_MAG_54	d__Bacteria;p__Gemmatimonadota;c__Gemmatimonadetes;o__SG8-23;f__UBA6960;g__UBA822;s__
CBM9.hmm	c_000000016831_16	0	0	0	RIS_MAG_55	d__Bacteria;p__Gemmatimonadota;c__Gemmatimonadetes;o__SG8-23;f__UBA6960;g__UBA1138;s__
CBM9.hmm	c_000000016864_17	0.695376	0.0279449	0	RIS_MAG_55	d__Bacteria;p__Gemmatimonadota;c__Gemmatimonadetes;o__SG8-23;f__UBA6960;g__UBA1138;s__
CBM9.hmm	c_000000016877_2	0	0.0379024	0	RIS_MAG_55	d__Bacteria;p__Gemmatimonadota;c__Gemmatimonadetes;o__SG8-23;f__UBA6960;g__UBA1138;s__
CBM9.hmm	c_000000016883_5	0	0	0	RIS_MAG_55	d__Bacteria;p__Gemmatimonadota;c__Gemmatimonadetes;o__SG8-23;f__UBA6960;g__UBA1138;s__
CBM50.hmm	c_000000016900_14	0	0.625144	0.384541	RIS_MAG_55	d__Bacteria;p__Gemmatimonadota;c__Gemmatimonadetes;o__SG8-23;f__UBA6960;g__UBA1138;s__
CBM9.hmm	c_000000016919_13	0	0.11482	0	RIS_MAG_55	d__Bacteria;p__Gemmatimonadota;c__Gemmatimonadetes;o__SG8-23;f__UBA6960;g__UBA1138;s__
CBM9.hmm	c_000000016919_8	0	0	0.157688	RIS_MAG_55	d__Bacteria;p__Gemmatimonadota;c__Gemmatimonadetes;o__SG8-23;f__UBA6960;g__UBA1138;s__
CBM9.hmm	c_000000016962_4	0	0.297055	0.0735978	RIS_MAG_55	d__Bacteria;p__Gemmatimonadota;c__Gemmatimonadetes;o__SG8-23;f__UBA6960;g__UBA1138;s__
CBM38.hmm	c_000000052472_2	0	0	0	RIS_MAG_58	d__Bacteria;p__Planctomycetota;c__Planctomycetes;o__Planctomycetales;f__Planctomycetaceae;g__;s__
CBM51.hmm	c_000000052562_1	0	0	0.0513601	RIS_MAG_58	d__Bacteria;p__Planctomycetota;c__Planctomycetes;o__Planctomycetales;f__Planctomycetaceae;g__;s__
CBM32.hmm	c_000000052672_1	0	0	0	RIS_MAG_58	d__Bacteria;p__Planctomycetota;c__Planctomycetes;o__Planctomycetales;f__Planctomycetaceae;g__;s__
CBM48.hmm	c_000000052743_2	0	0	0	RIS_MAG_58	d__Bacteria;p__Planctomycetota;c__Planctomycetes;o__Planctomycetales;f__Planctomycetaceae;g__;s__
CBM67.hmm	c_000000052765_2	0	0	0.193002	RIS_MAG_58	d__Bacteria;p__Planctomycetota;c__Planctomycetes;o__Planctomycetales;f__Planctomycetaceae;g__;s__
CBM51.hmm	c_000000052845_8	0	0	0.470605	RIS_MAG_58	d__Bacteria;p__Planctomycetota;c__Planctomycetes;o__Planctomycetales;f__Planctomycetaceae;g__;s__
CBM51.hmm	c_000000052847_5	0	0.387417	0	RIS_MAG_58	d__Bacteria;p__Planctomycetota;c__Planctomycetes;o__Planctomycetales;f__Planctomycetaceae;g__;s__
CBM48.hmm	c_000000053029_2	0	0.0618139	0.206751	RIS_MAG_58	d__Bacteria;p__Planctomycetota;c__Planctomycetes;o__Planctomycetales;f__Planctomycetaceae;g__;s__
CBM51.hmm	c_000000053052_2	1.7784	0	0	RIS_MAG_58	d__Bacteria;p__Planctomycetota;c__Planctomycetes;o__Planctomycetales;f__Planctomycetaceae;g__;s__
CBM32.hmm	c_000000053083_2	0	0	0	RIS_MAG_58	d__Bacteria;p__Planctomycetota;c__Planctomycetes;o__Planctomycetales;f__Planctomycetaceae;g__;s__
CBM16.hmm	c_000000023363_1	0.13488	0	0.164137	RIS_MAG_59	d__Bacteria;p__Planctomycetota;c__UBA1135;o__UBA1135;f__UBA1135;g__;s__
CBM51.hmm	c_000000023590_6	0	0	0	RIS_MAG_59	d__Bacteria;p__Planctomycetota;c__UBA1135;o__UBA1135;f__UBA1135;g__;s__
CBM38.hmm	c_000000039780_3	0	0.197119	1.04873	RIS_MAG_60	d__Bacteria;p__Verrucomicrobiota;c__Verrucomicrobiae;o__Opitutales;f__MB11C04;g__GCA-2730975;s__
CBM57.hmm	c_000000039866_2	0	0.0359745	0.11884	RIS_MAG_60	d__Bacteria;p__Verrucomicrobiota;c__Verrucomicrobiae;o__Opitutales;f__MB11C04;g__GCA-2730975;s__
CBM35.hmm	c_000000039895_1	0	0.0169941	0	RIS_MAG_60	d__Bacteria;p__Verrucomicrobiota;c__Verrucomicrobiae;o__Opitutales;f__MB11C04;g__GCA-2730975;s__
CBM47.hmm	c_000000039922_2	0	0.131906	0.0502784	RIS_MAG_60	d__Bacteria;p__Verrucomicrobiota;c__Verrucomicrobiae;o__Opitutales;f__MB11C04;g__GCA-2730975;s__
CBM38.hmm	c_000000040032_1	0.325295	0.186167	0.451701	RIS_MAG_60	d__Bacteria;p__Verrucomicrobiota;c__Verrucomicrobiae;o__Opitutales;f__MB11C04;g__GCA-2730975;s__
CBM40.hmm	c_000000040103_1	0	0.121578	0.177993	RIS_MAG_60	d__Bacteria;p__Verrucomicrobiota;c__Verrucomicrobiae;o__Opitutales;f__MB11C04;g__GCA-2730975;s__
CBM9.hmm	c_000000040105_5	0	0	0	RIS_MAG_60	d__Bacteria;p__Verrucomicrobiota;c__Verrucomicrobiae;o__Opitutales;f__MB11C04;g__GCA-2730975;s__
CBM67.hmm	c_000000040253_2	0	0	0.266266	RIS_MAG_60	d__Bacteria;p__Verrucomicrobiota;c__Verrucomicrobiae;o__Opitutales;f__MB11C04;g__GCA-2730975;s__
CBM9.hmm	c_000000041476_2	0	0	0.823934	RIS_MAG_64	d__Bacteria;p__Marinisomatota;c__Marinisomatia;o__Marinisomatales;f__TCS55;g__TCS55;s__
CBM9.hmm	c_000000041476_3	0.631779	0.956231	0.48135	RIS_MAG_64	d__Bacteria;p__Marinisomatota;c__Marinisomatia;o__Marinisomatales;f__TCS55;g__TCS55;s__
CBM9.hmm	c_000000041530_1	0	1.13801	0.813068	RIS_MAG_64	d__Bacteria;p__Marinisomatota;c__Marinisomatia;o__Marinisomatales;f__TCS55;g__TCS55;s__
CBM9.hmm	c_000000041664_8	2.12892	0.588185	0.732578	RIS_MAG_64	d__Bacteria;p__Marinisomatota;c__Marinisomatia;o__Marinisomatales;f__TCS55;g__TCS55;s__
CBM9.hmm	c_000000041739_3	0	0	0	RIS_MAG_64	d__Bacteria;p__Marinisomatota;c__Marinisomatia;o__Marinisomatales;f__TCS55;g__TCS55;s__
CBM9.hmm	c_000000054898_9	0	1.66202	2.08256	RIS_MAG_65	d__Bacteria;p__Planctomycetota;c__Phycisphaerae;o__SG8-4;f__;g__;s__
CBM9.hmm	c_000000054909_3	0	0.558141	0.59411	RIS_MAG_65	d__Bacteria;p__Planctomycetota;c__Phycisphaerae;o__SG8-4;f__;g__;s__
CBM67.hmm	c_000000054912_1	0	0	0.0125352	RIS_MAG_65	d__Bacteria;p__Planctomycetota;c__Phycisphaerae;o__SG8-4;f__;g__;s__
CBM9.hmm	c_000000054922_17	0	0	0.17466	RIS_MAG_65	d__Bacteria;p__Planctomycetota;c__Phycisphaerae;o__SG8-4;f__;g__;s__
CBM9.hmm	c_000000054932_6	0	1.36303	0.9935	RIS_MAG_65	d__Bacteria;p__Planctomycetota;c__Phycisphaerae;o__SG8-4;f__;g__;s__
CBM9.hmm	c_000000054933_2	0.73604	1.51143	2.61992	RIS_MAG_65	d__Bacteria;p__Planctomycetota;c__Phycisphaerae;o__SG8-4;f__;g__;s__
CBM32.hmm	c_000000054944_4	0	1.66961	4.95556	RIS_MAG_65	d__Bacteria;p__Planctomycetota;c__Phycisphaerae;o__SG8-4;f__;g__;s__
CBM16.hmm	c_000000054945_7	0	0.741028	2.09824	RIS_MAG_65	d__Bacteria;p__Planctomycetota;c__Phycisphaerae;o__SG8-4;f__;g__;s__
CBM9.hmm	c_000000054959_1	0	0.355784	4.38224	RIS_MAG_65	d__Bacteria;p__Planctomycetota;c__Phycisphaerae;o__SG8-4;f__;g__;s__
CBM67.hmm	c_000000054983_3	0	0.241573	1.24492	RIS_MAG_65	d__Bacteria;p__Planctomycetota;c__Phycisphaerae;o__SG8-4;f__;g__;s__
CBM9.hmm	c_000000054984_11	0.308318	3.0035	7.31011	RIS_MAG_65	d__Bacteria;p__Planctomycetota;c__Phycisphaerae;o__SG8-4;f__;g__;s__
CBM9.hmm	c_000000054987_5	0	3.22747	2.5689	RIS_MAG_65	d__Bacteria;p__Planctomycetota;c__Phycisphaerae;o__SG8-4;f__;g__;s__
CBM67.hmm	c_000000054993_14	0	1.77729	1.67077	RIS_MAG_65	d__Bacteria;p__Planctomycetota;c__Phycisphaerae;o__SG8-4;f__;g__;s__
CBM67.hmm	c_000000054993_14	0	1.77729	1.67077	RIS_MAG_65	d__Bacteria;p__Planctomycetota;c__Phycisphaerae;o__SG8-4;f__;g__;s__
CBM9.hmm	c_000000054998_144	0	2.96202	4.31259	RIS_MAG_65	d__Bacteria;p__Planctomycetota;c__Phycisphaerae;o__SG8-4;f__;g__;s__
CBM67.hmm	c_000000055007_1	0	0.182282	0.387102	RIS_MAG_65	d__Bacteria;p__Planctomycetota;c__Phycisphaerae;o__SG8-4;f__;g__;s__
CBM32.hmm	c_000000055007_1	0	0.182282	0.387102	RIS_MAG_65	d__Bacteria;p__Planctomycetota;c__Phycisphaerae;o__SG8-4;f__;g__;s__
CBM67.hmm	c_000000055037_2	0	0.661416	0.649884	RIS_MAG_65	d__Bacteria;p__Planctomycetota;c__Phycisphaerae;o__SG8-4;f__;g__;s__
CBM67.hmm	c_000000055050_9	3.49886	1.56002	0.773016	RIS_MAG_65	d__Bacteria;p__Planctomycetota;c__Phycisphaerae;o__SG8-4;f__;g__;s__
CBM50.hmm	c_000000051256_1	0	0.122772	0.0608354	RIS_MAG_66	d__Bacteria;p__Myxococcota;c__UBA796;o__UBA9615;f__UBA9615;g__UBA6601;s__
CBM9.hmm	c_000000017460_6	1.36719	0.237008	0	RIS_MAG_67	d__Bacteria;p__Planctomycetota;c__Planctomycetes;o__Planctomycetales;f__Planctomycetaceae;g__UBA8437;s__
CBM51.hmm	c_000000017484_6	1.03799	1.35569	1.13683	RIS_MAG_67	d__Bacteria;p__Planctomycetota;c__Planctomycetes;o__Planctomycetales;f__Planctomycetaceae;g__UBA8437;s__
CBM67.hmm	c_000000017508_11	0	0.176811	0.0318592	RIS_MAG_67	d__Bacteria;p__Planctomycetota;c__Planctomycetes;o__Planctomycetales;f__Planctomycetaceae;g__UBA8437;s__
CBM47.hmm	c_000000017524_37	0	0	0	RIS_MAG_67	d__Bacteria;p__Planctomycetota;c__Planctomycetes;o__Planctomycetales;f__Planctomycetaceae;g__UBA8437;s__
CBM9.hmm	c_000000017562_20	0	0	0.308697	RIS_MAG_67	d__Bacteria;p__Planctomycetota;c__Planctomycetes;o__Planctomycetales;f__Planctomycetaceae;g__UBA8437;s__
CBM32.hmm	c_000000017630_3	0.687878	0.156205	0.175445	RIS_MAG_67	d__Bacteria;p__Planctomycetota;c__Planctomycetes;o__Planctomycetales;f__Planctomycetaceae;g__UBA8437;s__
CBM38.hmm	c_000000042999_1	0	0	0	RIS_MAG_70	d__Bacteria;p__Planctomycetota;c__UBA1135;o__UBA2386;f__UBA2386;g__;s__
CBM51.hmm	c_000000043010_4	0	0	0	RIS_MAG_70	d__Bacteria;p__Planctomycetota;c__UBA1135;o__UBA2386;f__UBA2386;g__;s__
CBM51.hmm	c_000000043052_2	0	0.348769	0.279173	RIS_MAG_70	d__Bacteria;p__Planctomycetota;c__UBA1135;o__UBA2386;f__UBA2386;g__;s__
CBM66.hmm	c_000000043066_2	0	0.370638	0	RIS_MAG_70	d__Bacteria;p__Planctomycetota;c__UBA1135;o__UBA2386;f__UBA2386;g__;s__
CBM38.hmm	c_000000043148_1	0	0.232683	0.148241	RIS_MAG_70	d__Bacteria;p__Planctomycetota;c__UBA1135;o__UBA2386;f__UBA2386;g__;s__
CBM47.hmm	c_000000043154_7	0	0	0	RIS_MAG_70	d__Bacteria;p__Planctomycetota;c__UBA1135;o__UBA2386;f__UBA2386;g__;s__
CBM32.hmm	c_000000043168_2	0	0	0.193882	RIS_MAG_70	d__Bacteria;p__Planctomycetota;c__UBA1135;o__UBA2386;f__UBA2386;g__;s__
CBM16.hmm	c_000000043291_2	0	0.106914	0.207094	RIS_MAG_70	d__Bacteria;p__Planctomycetota;c__UBA1135;o__UBA2386;f__UBA2386;g__;s__
CBM66.hmm	c_000000043296_1	0	0	0	RIS_MAG_70	d__Bacteria;p__Planctomycetota;c__UBA1135;o__UBA2386;f__UBA2386;g__;s__
CBM51.hmm	c_000000043308_4	0	0.0508847	0	RIS_MAG_70	d__Bacteria;p__Planctomycetota;c__UBA1135;o__UBA2386;f__UBA2386;g__;s__
CBM9.hmm	c_000000019719_1	1.26273	0.572148	1.18936	RIS_MAG_71	d__Bacteria;p__Acidobacteriota;c__Luteitaleia;o__Luteitaleales;f__UBA8438;g__UBA8438;s__
CBM9.hmm	c_000000019938_1	0	0	0	RIS_MAG_71	d__Bacteria;p__Acidobacteriota;c__Luteitaleia;o__Luteitaleales;f__UBA8438;g__UBA8438;s__
CBM9.hmm	c_000000020056_3	0	0.326212	0.175342	RIS_MAG_71	d__Bacteria;p__Acidobacteriota;c__Luteitaleia;o__Luteitaleales;f__UBA8438;g__UBA8438;s__
CBM9.hmm	c_000000020214_5	0	0.112919	0.0559531	RIS_MAG_71	d__Bacteria;p__Acidobacteriota;c__Luteitaleia;o__Luteitaleales;f__UBA8438;g__UBA8438;s__
CBM9.hmm	c_000000020681_1	0	0.165729	0.172064	RIS_MAG_71	d__Bacteria;p__Acidobacteriota;c__Luteitaleia;o__Luteitaleales;f__UBA8438;g__UBA8438;s__
CBM9.hmm	c_000000020824_1	0	0	0	RIS_MAG_71	d__Bacteria;p__Acidobacteriota;c__Luteitaleia;o__Luteitaleales;f__UBA8438;g__UBA8438;s__
CBM9.hmm	c_000000021067_3	0	0.207842	0.0426163	RIS_MAG_71	d__Bacteria;p__Acidobacteriota;c__Luteitaleia;o__Luteitaleales;f__UBA8438;g__UBA8438;s__
CBM9.hmm	c_000000021097_1	0	0.233663	0.0896391	RIS_MAG_71	d__Bacteria;p__Acidobacteriota;c__Luteitaleia;o__Luteitaleales;f__UBA8438;g__UBA8438;s__
CBM66.hmm	c_000000024926_6	0	0	0.354219	RIS_MAG_72	d__Bacteria;p__Verrucomicrobiota;c__Verrucomicrobiae;o__Pedosphaerales;f__UBA1100;g__;s__
CBM9.hmm	c_000000025214_2	0	0	0	RIS_MAG_72	d__Bacteria;p__Verrucomicrobiota;c__Verrucomicrobiae;o__Pedosphaerales;f__UBA1100;g__;s__
CBM32.hmm	c_000000025294_1	0	0	0	RIS_MAG_72	d__Bacteria;p__Verrucomicrobiota;c__Verrucomicrobiae;o__Pedosphaerales;f__UBA1100;g__;s__
CBM6.hmm	c_000000055069_1	0	0	0	RIS_MAG_74	d__Bacteria;p__Planctomycetota;c__Planctomycetes;o__Pirellulales;f__UBA7805;g__UBA7805;s__
CBM51.hmm	c_000000055070_32	0	0	0	RIS_MAG_74	d__Bacteria;p__Planctomycetota;c__Planctomycetes;o__Pirellulales;f__UBA7805;g__UBA7805;s__
CBM66.hmm	c_000000055084_3	0	0	0	RIS_MAG_74	d__Bacteria;p__Planctomycetota;c__Planctomycetes;o__Pirellulales;f__UBA7805;g__UBA7805;s__
CBM47.hmm	c_000000055093_10	0	0	0.174047	RIS_MAG_74	d__Bacteria;p__Planctomycetota;c__Planctomycetes;o__Pirellulales;f__UBA7805;g__UBA7805;s__
CBM51.hmm	c_000000055099_19	0	0	0	RIS_MAG_74	d__Bacteria;p__Planctomycetota;c__Planctomycetes;o__Pirellulales;f__UBA7805;g__UBA7805;s__
CBM48.hmm	c_000000055123_37	0	0.347885	0.344766	RIS_MAG_74	d__Bacteria;p__Planctomycetota;c__Planctomycetes;o__Pirellulales;f__UBA7805;g__UBA7805;s__
CBM67.hmm	c_000000055157_6	0	0	0.14482	RIS_MAG_74	d__Bacteria;p__Planctomycetota;c__Planctomycetes;o__Pirellulales;f__UBA7805;g__UBA7805;s__
CBM57.hmm	c_000000032807_41	0.371573	0.176999	0.856011	RIS_MAG_75	d__Bacteria;p__Verrucomicrobiota;c__Verrucomicrobiae;o__Verrucomicrobiales;f__DEV007;g__;s__
CBM32.hmm	c_000000032822_17	0.237705	0.154803	0.0464894	RIS_MAG_75	d__Bacteria;p__Verrucomicrobiota;c__Verrucomicrobiae;o__Verrucomicrobiales;f__DEV007;g__;s__
CBM51.hmm	c_000000032826_22	1.66025	1.68699	0.979887	RIS_MAG_75	d__Bacteria;p__Verrucomicrobiota;c__Verrucomicrobiae;o__Verrucomicrobiales;f__DEV007;g__;s__
CBM51.hmm	c_000000032833_45	0	0.765587	1.20016	RIS_MAG_75	d__Bacteria;p__Verrucomicrobiota;c__Verrucomicrobiae;o__Verrucomicrobiales;f__DEV007;g__;s__
CBM38.hmm	c_000000032849_5	0.775301	0.564717	1.37984	RIS_MAG_75	d__Bacteria;p__Verrucomicrobiota;c__Verrucomicrobiae;o__Verrucomicrobiales;f__DEV007;g__;s__
CBM66.hmm	c_000000032852_30	0	0.107366	0.255367	RIS_MAG_75	d__Bacteria;p__Verrucomicrobiota;c__Verrucomicrobiae;o__Verrucomicrobiales;f__DEV007;g__;s__
CBM32.hmm	c_000000032856_56	0	0.557899	0.0514323	RIS_MAG_75	d__Bacteria;p__Verrucomicrobiota;c__Verrucomicrobiae;o__Verrucomicrobiales;f__DEV007;g__;s__
CBM47.hmm	c_000000032873_3	0	0.217922	0.148778	RIS_MAG_75	d__Bacteria;p__Verrucomicrobiota;c__Verrucomicrobiae;o__Verrucomicrobiales;f__DEV007;g__;s__
CBM2.hmm	c_000000032879_2	0	0	0.384204	RIS_MAG_75	d__Bacteria;p__Verrucomicrobiota;c__Verrucomicrobiae;o__Verrucomicrobiales;f__DEV007;g__;s__
CBM32.hmm	c_000000032882_4	0.043497	0.444648	0.913081	RIS_MAG_75	d__Bacteria;p__Verrucomicrobiota;c__Verrucomicrobiae;o__Verrucomicrobiales;f__DEV007;g__;s__
CBM47.hmm	c_000000032882_77	0.85622	0.259452	0.821795	RIS_MAG_75	d__Bacteria;p__Verrucomicrobiota;c__Verrucomicrobiae;o__Verrucomicrobiales;f__DEV007;g__;s__
CBM51.hmm	c_000000032896_4	0	0	0	RIS_MAG_75	d__Bacteria;p__Verrucomicrobiota;c__Verrucomicrobiae;o__Verrucomicrobiales;f__DEV007;g__;s__
CBM67.hmm	c_000000033006_2	0	0.214348	0.70264	RIS_MAG_75	d__Bacteria;p__Verrucomicrobiota;c__Verrucomicrobiae;o__Verrucomicrobiales;f__DEV007;g__;s__
CBM67.hmm	c_000000037282_2	0	0	0	RIS_MAG_77	d__Bacteria;p__Myxococcota;c__UBA796;o__UBA796;f__UBA796;g__UBA796;s__
CBM4.hmm	c_000000048112_1	1.04882	0.0589369	0.6863	RIS_MAG_78	d__Bacteria;p__Proteobacteria;c__Gammaproteobacteria;o__Pseudomonadales;f__HTCC2089;g__GCA-002727775;s__
CBM9.hmm	c_000000048114_11	0	0	0.19993	RIS_MAG_78	d__Bacteria;p__Proteobacteria;c__Gammaproteobacteria;o__Pseudomonadales;f__HTCC2089;g__GCA-002727775;s__
CBM67.hmm	c_000000048146_72	0	0	0.0446374	RIS_MAG_78	d__Bacteria;p__Proteobacteria;c__Gammaproteobacteria;o__Pseudomonadales;f__HTCC2089;g__GCA-002727775;s__
CBM9.hmm	c_000000048360_9	0	0.374415	0.150939	RIS_MAG_78	d__Bacteria;p__Proteobacteria;c__Gammaproteobacteria;o__Pseudomonadales;f__HTCC2089;g__GCA-002727775;s__
CBM9.hmm	c_000000046674_3	0.811357	1.3642	2.4564	RIS_MAG_79	d__Bacteria;p__Latescibacterota;c__UBA8240;o__UBA8240;f__UBA8240;g__UBA8240;s__
CBM9.hmm	c_000000046693_1	0	0.379457	0	RIS_MAG_79	d__Bacteria;p__Latescibacterota;c__UBA8240;o__UBA8240;f__UBA8240;g__UBA8240;s__
CBM9.hmm	c_000000046696_1	0	0.341122	1.77796	RIS_MAG_79	d__Bacteria;p__Latescibacterota;c__UBA8240;o__UBA8240;f__UBA8240;g__UBA8240;s__
CBM9.hmm	c_000000046757_6	0	0.432204	0.077878	RIS_MAG_79	d__Bacteria;p__Latescibacterota;c__UBA8240;o__UBA8240;f__UBA8240;g__UBA8240;s__
CBM9.hmm	c_000000046797_3	3.28207	1.21732	3.32378	RIS_MAG_79	d__Bacteria;p__Latescibacterota;c__UBA8240;o__UBA8240;f__UBA8240;g__UBA8240;s__
CBM9.hmm	c_000000046840_10	0	6.51332	4.06215	RIS_MAG_79	d__Bacteria;p__Latescibacterota;c__UBA8240;o__UBA8240;f__UBA8240;g__UBA8240;s__
CBM9.hmm	c_000000046877_74	0	0.518136	0	RIS_MAG_79	d__Bacteria;p__Latescibacterota;c__UBA8240;o__UBA8240;f__UBA8240;g__UBA8240;s__
CBM9.hmm	c_000000046891_7	0	0.470066	1.71367	RIS_MAG_79	d__Bacteria;p__Latescibacterota;c__UBA8240;o__UBA8240;f__UBA8240;g__UBA8240;s__
CBM48.hmm	c_000000046914_8	0	0.137813	0	RIS_MAG_79	d__Bacteria;p__Latescibacterota;c__UBA8240;o__UBA8240;f__UBA8240;g__UBA8240;s__
CBM51.hmm	c_000000046942_4	0	0.805432	1.81215	RIS_MAG_79	d__Bacteria;p__Latescibacterota;c__UBA8240;o__UBA8240;f__UBA8240;g__UBA8240;s__
CBM9.hmm	c_000000046992_3	0.561459	1.21881	1.18593	RIS_MAG_79	d__Bacteria;p__Latescibacterota;c__UBA8240;o__UBA8240;f__UBA8240;g__UBA8240;s__
CBM9.hmm	c_000000047121_6	5.21904	0	0.488871	RIS_MAG_79	d__Bacteria;p__Latescibacterota;c__UBA8240;o__UBA8240;f__UBA8240;g__UBA8240;s__
CBM9.hmm	c_000000047198_5	0	1.01497	1.0897	RIS_MAG_79	d__Bacteria;p__Latescibacterota;c__UBA8240;o__UBA8240;f__UBA8240;g__UBA8240;s__
CBM9.hmm	c_000000047254_1	0	1.19293	1.38262	RIS_MAG_79	d__Bacteria;p__Latescibacterota;c__UBA8240;o__UBA8240;f__UBA8240;g__UBA8240;s__
CBM9.hmm	c_000000047266_1	0	1.52574	2.68648	RIS_MAG_79	d__Bacteria;p__Latescibacterota;c__UBA8240;o__UBA8240;f__UBA8240;g__UBA8240;s__
CBM9.hmm	c_000000047341_7	0	0.414708	0	RIS_MAG_79	d__Bacteria;p__Latescibacterota;c__UBA8240;o__UBA8240;f__UBA8240;g__UBA8240;s__
CBM9.hmm	c_000000047367_1	0	0.860219	0.521683	RIS_MAG_79	d__Bacteria;p__Latescibacterota;c__UBA8240;o__UBA8240;f__UBA8240;g__UBA8240;s__
CBM16.hmm	c_000000056093_2	0	0	0	RIS_MAG_81	d__Bacteria;p__Verrucomicrobiota;c__Verrucomicrobiae;o__Pedosphaerales;f__GCA-2715965;g__;s__
CBM66.hmm	c_000000056164_3	0	0	0	RIS_MAG_81	d__Bacteria;p__Verrucomicrobiota;c__Verrucomicrobiae;o__Pedosphaerales;f__GCA-2715965;g__;s__
CBM66.hmm	c_000000056183_6	0	0	0.159773	RIS_MAG_81	d__Bacteria;p__Verrucomicrobiota;c__Verrucomicrobiae;o__Pedosphaerales;f__GCA-2715965;g__;s__
CBM9.hmm	c_000000056209_3	0	0.11025	0.0682885	RIS_MAG_81	d__Bacteria;p__Verrucomicrobiota;c__Verrucomicrobiae;o__Pedosphaerales;f__GCA-2715965;g__;s__
CBM67.hmm	c_000000056217_2	0	0	0	RIS_MAG_81	d__Bacteria;p__Verrucomicrobiota;c__Verrucomicrobiae;o__Pedosphaerales;f__GCA-2715965;g__;s__
CBM48.hmm	c_000000056323_8	0	0.15075	0.186748	RIS_MAG_81	d__Bacteria;p__Verrucomicrobiota;c__Verrucomicrobiae;o__Pedosphaerales;f__GCA-2715965;g__;s__
CBM9.hmm	c_000000056459_5	0	0	0	RIS_MAG_81	d__Bacteria;p__Verrucomicrobiota;c__Verrucomicrobiae;o__Pedosphaerales;f__GCA-2715965;g__;s__
CBM32.hmm	c_000000056492_3	0	0	0.0803473	RIS_MAG_81	d__Bacteria;p__Verrucomicrobiota;c__Verrucomicrobiae;o__Pedosphaerales;f__GCA-2715965;g__;s__
CBM47.hmm	c_000000056532_2	0	0	0.0335804	RIS_MAG_81	d__Bacteria;p__Verrucomicrobiota;c__Verrucomicrobiae;o__Pedosphaerales;f__GCA-2715965;g__;s__
CBM47.hmm	c_000000056540_3	0	0.0923345	0	RIS_MAG_81	d__Bacteria;p__Verrucomicrobiota;c__Verrucomicrobiae;o__Pedosphaerales;f__GCA-2715965;g__;s__
CBM38.hmm	c_000000056545_3	0	0	0	RIS_MAG_81	d__Bacteria;p__Verrucomicrobiota;c__Verrucomicrobiae;o__Pedosphaerales;f__GCA-2715965;g__;s__
CBM51.hmm	c_000000056637_1	0	0	0	RIS_MAG_81	d__Bacteria;p__Verrucomicrobiota;c__Verrucomicrobiae;o__Pedosphaerales;f__GCA-2715965;g__;s__
CBM67.hmm	c_000000056753_1	0	0	0	RIS_MAG_81	d__Bacteria;p__Verrucomicrobiota;c__Verrucomicrobiae;o__Pedosphaerales;f__GCA-2715965;g__;s__
CBM38.hmm	c_000000056923_2	0	0.0752246	0	RIS_MAG_81	d__Bacteria;p__Verrucomicrobiota;c__Verrucomicrobiae;o__Pedosphaerales;f__GCA-2715965;g__;s__
CBM67.hmm	c_000000056957_2	0	0.108231	0	RIS_MAG_81	d__Bacteria;p__Verrucomicrobiota;c__Verrucomicrobiae;o__Pedosphaerales;f__GCA-2715965;g__;s__
CBM9.hmm	c_000000057008_1	0	0.120063	0	RIS_MAG_81	d__Bacteria;p__Verrucomicrobiota;c__Verrucomicrobiae;o__Pedosphaerales;f__GCA-2715965;g__;s__
CBM9.hmm	c_000000017159_3	0	0.0900824	0.810912	RIS_MAG_82	d__Bacteria;p__Marinisomatota;c__Marinisomatia;o__Marinisomatales;f__Marinisomataceae;g__Marinisoma;s__
CBM47.hmm	c_000000024133_2	0	0.57507	1.1564	RIS_MAG_83	d__Bacteria;p__Planctomycetota;c__Planctomycetes;o__Pirellulales;f__Pirellulaceae;g__;s__
CBM32.hmm	c_000000024164_1	0.713511	0.367072	1.77175	RIS_MAG_83	d__Bacteria;p__Planctomycetota;c__Planctomycetes;o__Pirellulales;f__Pirellulaceae;g__;s__
CBM38.hmm	c_000000024195_1	0.116244	0.297076	1.56755	RIS_MAG_83	d__Bacteria;p__Planctomycetota;c__Planctomycetes;o__Pirellulales;f__Pirellulaceae;g__;s__
CBM47.hmm	c_000000024204_8	0	1.14511	2.50944	RIS_MAG_83	d__Bacteria;p__Planctomycetota;c__Planctomycetes;o__Pirellulales;f__Pirellulaceae;g__;s__
CBM47.hmm	c_000000024206_3	0.690199	0.225818	0.741005	RIS_MAG_83	d__Bacteria;p__Planctomycetota;c__Planctomycetes;o__Pirellulales;f__Pirellulaceae;g__;s__
CBM32.hmm	c_000000024240_26	4.99726	0.452962	0.250348	RIS_MAG_83	d__Bacteria;p__Planctomycetota;c__Planctomycetes;o__Pirellulales;f__Pirellulaceae;g__;s__
CBM9.hmm	c_000000024261_13	0	1.4524	3.62069	RIS_MAG_83	d__Bacteria;p__Planctomycetota;c__Planctomycetes;o__Pirellulales;f__Pirellulaceae;g__;s__
CBM32.hmm	c_000000024286_2	0	0.198874	1.29517	RIS_MAG_83	d__Bacteria;p__Planctomycetota;c__Planctomycetes;o__Pirellulales;f__Pirellulaceae;g__;s__
CBM67.hmm	c_000000024301_11	0	1.01298	1.11257	RIS_MAG_83	d__Bacteria;p__Planctomycetota;c__Planctomycetes;o__Pirellulales;f__Pirellulaceae;g__;s__
CBM51.hmm	c_000000024327_2	0.609318	0.785608	1.31446	RIS_MAG_83	d__Bacteria;p__Planctomycetota;c__Planctomycetes;o__Pirellulales;f__Pirellulaceae;g__;s__
CBM51.hmm	c_000000024329_3	2.21126	1.20798	1.4586	RIS_MAG_83	d__Bacteria;p__Planctomycetota;c__Planctomycetes;o__Pirellulales;f__Pirellulaceae;g__;s__
CBM9.hmm	c_000000024430_12	1.94445	0.349192	0.811913	RIS_MAG_83	d__Bacteria;p__Planctomycetota;c__Planctomycetes;o__Pirellulales;f__Pirellulaceae;g__;s__
CBM66.hmm	c_000000024459_1	0	0.30507	0.628856	RIS_MAG_83	d__Bacteria;p__Planctomycetota;c__Planctomycetes;o__Pirellulales;f__Pirellulaceae;g__;s__
CBM48.hmm	c_000000051718_5	2.59434	1.36635	0.177587	RIS_MAG_84	d__Bacteria;p__Latescibacterota;c__UBA2968;o__UBA8231;f__GCA-002724215;g__GCA-2724215;s__
CBM9.hmm	c_000000051767_20	0	0.920829	0.643289	RIS_MAG_84	d__Bacteria;p__Latescibacterota;c__UBA2968;o__UBA8231;f__GCA-002724215;g__GCA-2724215;s__
CBM9.hmm	c_000000051783_29	2.27005	1.35888	0	RIS_MAG_84	d__Bacteria;p__Latescibacterota;c__UBA2968;o__UBA8231;f__GCA-002724215;g__GCA-2724215;s__
CBM67.hmm	c_000000051801_5	0	0.202876	0.185591	RIS_MAG_84	d__Bacteria;p__Latescibacterota;c__UBA2968;o__UBA8231;f__GCA-002724215;g__GCA-2724215;s__
CBM85.hmm	c_000000051803_6	0	1.41063	0.171819	RIS_MAG_84	d__Bacteria;p__Latescibacterota;c__UBA2968;o__UBA8231;f__GCA-002724215;g__GCA-2724215;s__
CBM9.hmm	c_000000051837_2	0	1.29015	0	RIS_MAG_84	d__Bacteria;p__Latescibacterota;c__UBA2968;o__UBA8231;f__GCA-002724215;g__GCA-2724215;s__
CBM9.hmm	c_000000051865_6	2.85552	0.94672	0.677612	RIS_MAG_84	d__Bacteria;p__Latescibacterota;c__UBA2968;o__UBA8231;f__GCA-002724215;g__GCA-2724215;s__
CBM4.hmm	c_000000051937_2	0	0.691559	0.331382	RIS_MAG_84	d__Bacteria;p__Latescibacterota;c__UBA2968;o__UBA8231;f__GCA-002724215;g__GCA-2724215;s__
CBM9.hmm	c_000000051946_3	0	0.411271	0.131865	RIS_MAG_84	d__Bacteria;p__Latescibacterota;c__UBA2968;o__UBA8231;f__GCA-002724215;g__GCA-2724215;s__
CBM9.hmm	c_000000051954_2	0	1.71277	0	RIS_MAG_84	d__Bacteria;p__Latescibacterota;c__UBA2968;o__UBA8231;f__GCA-002724215;g__GCA-2724215;s__
CBM9.hmm	c_000000051994_4	0.344983	0.393166	1.40507	RIS_MAG_84	d__Bacteria;p__Latescibacterota;c__UBA2968;o__UBA8231;f__GCA-002724215;g__GCA-2724215;s__
CBM9.hmm	c_000000052013_7	0	0.407176	0	RIS_MAG_84	d__Bacteria;p__Latescibacterota;c__UBA2968;o__UBA8231;f__GCA-002724215;g__GCA-2724215;s__
CBM9.hmm	c_000000052024_11	0	1.24462	0.150422	RIS_MAG_84	d__Bacteria;p__Latescibacterota;c__UBA2968;o__UBA8231;f__GCA-002724215;g__GCA-2724215;s__
CBM9.hmm	c_000000052073_14	0	1.09433	1.49122	RIS_MAG_84	d__Bacteria;p__Latescibacterota;c__UBA2968;o__UBA8231;f__GCA-002724215;g__GCA-2724215;s__
CBM9.hmm	c_000000052084_3	0	1.73763	0.0648472	RIS_MAG_84	d__Bacteria;p__Latescibacterota;c__UBA2968;o__UBA8231;f__GCA-002724215;g__GCA-2724215;s__
CBM9.hmm	c_000000052088_16	5.34304	41.976	29.4657	RIS_MAG_84	d__Bacteria;p__Latescibacterota;c__UBA2968;o__UBA8231;f__GCA-002724215;g__GCA-2724215;s__
CBM66.hmm	c_000000030858_8	0	0	0.970396	RIS_MAG_85	d__Bacteria;p__Verrucomicrobiota;c__Verrucomicrobiae;o__Pedosphaerales;f__UBA1100;g__UBA1100;s__
CBM67.hmm	c_000000030919_1	0	0.0550338	0	RIS_MAG_85	d__Bacteria;p__Verrucomicrobiota;c__Verrucomicrobiae;o__Pedosphaerales;f__UBA1100;g__UBA1100;s__
CBM48.hmm	c_000000031106_12	0	0.0872452	0	RIS_MAG_85	d__Bacteria;p__Verrucomicrobiota;c__Verrucomicrobiae;o__Pedosphaerales;f__UBA1100;g__UBA1100;s__
CBM48.hmm	c_000000045546_35	0	0.126734	0	RIS_MAG_86	d__Bacteria;p__Planctomycetota;c__Planctomycetes;o__Planctomycetales;f__Planctomycetaceae;g__;s__
CBM67.hmm	c_000000045644_5	0	0	0.0823302	RIS_MAG_86	d__Bacteria;p__Planctomycetota;c__Planctomycetes;o__Planctomycetales;f__Planctomycetaceae;g__;s__
CBM51.hmm	c_000000045720_13	0	0	0	RIS_MAG_86	d__Bacteria;p__Planctomycetota;c__Planctomycetes;o__Planctomycetales;f__Planctomycetaceae;g__;s__
CBM6.hmm	c_000000045758_14	0	0	0	RIS_MAG_86	d__Bacteria;p__Planctomycetota;c__Planctomycetes;o__Planctomycetales;f__Planctomycetaceae;g__;s__
CBM48.hmm	c_000000045792_1	0	0	0	RIS_MAG_86	d__Bacteria;p__Planctomycetota;c__Planctomycetes;o__Planctomycetales;f__Planctomycetaceae;g__;s__
CBM47.hmm	c_000000045830_14	0	0	0	RIS_MAG_86	d__Bacteria;p__Planctomycetota;c__Planctomycetes;o__Planctomycetales;f__Planctomycetaceae;g__;s__
CBM9.hmm	c_000000045848_2	0	0	0	RIS_MAG_86	d__Bacteria;p__Planctomycetota;c__Planctomycetes;o__Planctomycetales;f__Planctomycetaceae;g__;s__
CBM67.hmm	c_000000046027_5	0	0	0	RIS_MAG_86	d__Bacteria;p__Planctomycetota;c__Planctomycetes;o__Planctomycetales;f__Planctomycetaceae;g__;s__
CBM57.hmm	c_000000040720_3	0	0.310304	0	RIS_MAG_88	d__Bacteria;p__Verrucomicrobiota;c__Verrucomicrobiae;o__Opitutales;f__;g__;s__
CBM40.hmm	c_000000040827_1	0.514685	0.0303358	0.0225478	RIS_MAG_88	d__Bacteria;p__Verrucomicrobiota;c__Verrucomicrobiae;o__Opitutales;f__;g__;s__
CBM47.hmm	c_000000040893_1	0.25135	0.118312	0.0407829	RIS_MAG_88	d__Bacteria;p__Verrucomicrobiota;c__Verrucomicrobiae;o__Opitutales;f__;g__;s__
CBM32.hmm	c_000000040914_1	0	0	0	RIS_MAG_88	d__Bacteria;p__Verrucomicrobiota;c__Verrucomicrobiae;o__Opitutales;f__;g__;s__
CBM47.hmm	c_000000041065_1	0	0.197468	0	RIS_MAG_88	d__Bacteria;p__Verrucomicrobiota;c__Verrucomicrobiae;o__Opitutales;f__;g__;s__
CBM9.hmm	c_000000047410_44	1.52828	1.48512	0.187583	RIS_MAG_90	d__Bacteria;p__Acidobacteriota;c__Luteitaleia;o__Luteitaleales;f__UBA2999;g__;s__
CBM48.hmm	c_000000047410_48	0	0.105382	0.164115	RIS_MAG_90	d__Bacteria;p__Acidobacteriota;c__Luteitaleia;o__Luteitaleales;f__UBA2999;g__;s__
CBM48.hmm	c_000000047419_12	0	0	0	RIS_MAG_90	d__Bacteria;p__Acidobacteriota;c__Luteitaleia;o__Luteitaleales;f__UBA2999;g__;s__
CBM50.hmm	c_000000047419_57	0	1.16406	0.726356	RIS_MAG_90	d__Bacteria;p__Acidobacteriota;c__Luteitaleia;o__Luteitaleales;f__UBA2999;g__;s__
CBM9.hmm	c_000000047419_67	0.770158	0.170226	0.368071	RIS_MAG_90	d__Bacteria;p__Acidobacteriota;c__Luteitaleia;o__Luteitaleales;f__UBA2999;g__;s__
CBM9.hmm	c_000000047421_17	0	0.136792	0	RIS_MAG_90	d__Bacteria;p__Acidobacteriota;c__Luteitaleia;o__Luteitaleales;f__UBA2999;g__;s__
CBM9.hmm	c_000000047426_18	0	0	0.532732	RIS_MAG_90	d__Bacteria;p__Acidobacteriota;c__Luteitaleia;o__Luteitaleales;f__UBA2999;g__;s__
CBM9.hmm	c_000000047426_27	0	0.0147147	0	RIS_MAG_90	d__Bacteria;p__Acidobacteriota;c__Luteitaleia;o__Luteitaleales;f__UBA2999;g__;s__
CBM9.hmm	c_000000047427_207	0	0.250944	0	RIS_MAG_90	d__Bacteria;p__Acidobacteriota;c__Luteitaleia;o__Luteitaleales;f__UBA2999;g__;s__
CBM9.hmm	c_000000047427_223	0	0.561394	0.0585642	RIS_MAG_90	d__Bacteria;p__Acidobacteriota;c__Luteitaleia;o__Luteitaleales;f__UBA2999;g__;s__
CBM9.hmm	c_000000047449_115	0	0.568212	0.192645	RIS_MAG_90	d__Bacteria;p__Acidobacteriota;c__Luteitaleia;o__Luteitaleales;f__UBA2999;g__;s__
CBM9.hmm	c_000000047449_157	0	0.367254	0.356218	RIS_MAG_90	d__Bacteria;p__Acidobacteriota;c__Luteitaleia;o__Luteitaleales;f__UBA2999;g__;s__
CBM9.hmm	c_000000047449_84	1.59651	0.508134	0.181848	RIS_MAG_90	d__Bacteria;p__Acidobacteriota;c__Luteitaleia;o__Luteitaleales;f__UBA2999;g__;s__
CBM9.hmm	c_000000047455_1	0	0.241349	0	RIS_MAG_90	d__Bacteria;p__Acidobacteriota;c__Luteitaleia;o__Luteitaleales;f__UBA2999;g__;s__
CBM9.hmm	c_000000047457_176	3.47359	0.0945156	0.201747	RIS_MAG_90	d__Bacteria;p__Acidobacteriota;c__Luteitaleia;o__Luteitaleales;f__UBA2999;g__;s__
CBM9.hmm	c_000000047457_21	0	0.170245	0.126539	RIS_MAG_90	d__Bacteria;p__Acidobacteriota;c__Luteitaleia;o__Luteitaleales;f__UBA2999;g__;s__
CBM9.hmm	c_000000044295_3	0	0	0	RIS_MAG_92	d__Bacteria;p__Myxococcota;c__UBA4248;o__UBA4248;f__;g__;s__
CBM2.hmm	c_000000044351_2	0	0	0	RIS_MAG_92	d__Bacteria;p__Myxococcota;c__UBA4248;o__UBA4248;f__;g__;s__
CBM9.hmm	c_000000044428_9	0	0	0	RIS_MAG_92	d__Bacteria;p__Myxococcota;c__UBA4248;o__UBA4248;f__;g__;s__
CBM48.hmm	c_000000044541_6	0	0	0	RIS_MAG_92	d__Bacteria;p__Myxococcota;c__UBA4248;o__UBA4248;f__;g__;s__
CBM9.hmm	c_000000044779_4	0	0	0	RIS_MAG_92	d__Bacteria;p__Myxococcota;c__UBA4248;o__UBA4248;f__;g__;s__
CBM9.hmm	c_000000023881_11	0	0.143898	0.163999	RIS_MAG_94	d__Bacteria;p__Proteobacteria;c__Gammaproteobacteria;o__Woeseiales;f__Woeseiaceae;g__;s__
CBM9.hmm	c_000000023918_1	0	0	0	RIS_MAG_94	d__Bacteria;p__Proteobacteria;c__Gammaproteobacteria;o__Woeseiales;f__Woeseiaceae;g__;s__
CBM9.hmm	c_000000023991_1	0	0.0733784	0.414507	RIS_MAG_94	d__Bacteria;p__Proteobacteria;c__Gammaproteobacteria;o__Woeseiales;f__Woeseiaceae;g__;s__
CBM9.hmm	c_000000024085_10	0	0.0585476	0	RIS_MAG_94	d__Bacteria;p__Proteobacteria;c__Gammaproteobacteria;o__Woeseiales;f__Woeseiaceae;g__;s__
CBM38.hmm	c_000000038665_7	0	0	0.742155	RIS_MAG_95	d__Bacteria;p__Verrucomicrobiota;c__Verrucomicrobiae;o__Opitutales;f__Opitutaceae;g__UBA5691;s__
CBM9.hmm	c_000000038696_6	0	0.235122	0.451465	RIS_MAG_95	d__Bacteria;p__Verrucomicrobiota;c__Verrucomicrobiae;o__Opitutales;f__Opitutaceae;g__UBA5691;s__
CBM9.hmm	c_000000038705_9	0	0.741642	0.646794	RIS_MAG_95	d__Bacteria;p__Verrucomicrobiota;c__Verrucomicrobiae;o__Opitutales;f__Opitutaceae;g__UBA5691;s__
CBM48.hmm	c_000000038731_69	0	0.61473	0.720661	RIS_MAG_95	d__Bacteria;p__Verrucomicrobiota;c__Verrucomicrobiae;o__Opitutales;f__Opitutaceae;g__UBA5691;s__
CBM9.hmm	c_000000038754_6	0	0.117561	0.116507	RIS_MAG_95	d__Bacteria;p__Verrucomicrobiota;c__Verrucomicrobiae;o__Opitutales;f__Opitutaceae;g__UBA5691;s__
CBM2.hmm	c_000000053497_1	0	0	0	RIS_MAG_99	d__Bacteria;p__Planctomycetota;c__Phycisphaerae;o__Phycisphaerales;f__SM1A02;g__UBA12567;s__
CBM9.hmm	c_000000053499_3	0	0	0	RIS_MAG_99	d__Bacteria;p__Planctomycetota;c__Phycisphaerae;o__Phycisphaerales;f__SM1A02;g__UBA12567;s__
CBM9.hmm	c_000000053556_12	0	0.143631	0	RIS_MAG_99	d__Bacteria;p__Planctomycetota;c__Phycisphaerae;o__Phycisphaerales;f__SM1A02;g__UBA12567;s__
CBM6.hmm	c_000000053556_3	0	0	0	RIS_MAG_99	d__Bacteria;p__Planctomycetota;c__Phycisphaerae;o__Phycisphaerales;f__SM1A02;g__UBA12567;s__
CBM2.hmm	c_000000053604_6	0	0	0.12338	RIS_MAG_99	d__Bacteria;p__Planctomycetota;c__Phycisphaerae;o__Phycisphaerales;f__SM1A02;g__UBA12567;s__
CBM47.hmm	c_000000053661_1	0	0	0	RIS_MAG_99	d__Bacteria;p__Planctomycetota;c__Phycisphaerae;o__Phycisphaerales;f__SM1A02;g__UBA12567;s__
CBM9.hmm	c_000000000837_9	0	0	0	RIS_SAG_11	d__Bacteria;p__Proteobacteria;c__Gammaproteobacteria;o__UBA4486;f__UBA4486;g__;s__
CBM9.hmm	c_000000000996_3	0	0.0153041	0	RIS_SAG_12	d__Bacteria;p__Proteobacteria;c__Gammaproteobacteria;o__SAR86;f__D2472;g__;s__
CBM32.hmm	c_000000002219_42	0	0	0	RIS_SAG_30	d__Bacteria;p__Verrucomicrobiota;c__Verrucomicrobiae;o__Opitutales;f__MB11C04;g__GCA-2730975;s__
CBM57.hmm	c_000000002220_47	0.781641	0.0498357	0.246944	RIS_SAG_30	d__Bacteria;p__Verrucomicrobiota;c__Verrucomicrobiae;o__Opitutales;f__MB11C04;g__GCA-2730975;s__
CBM35.hmm	c_000000002225_11	0	0.466363	0	RIS_SAG_30	d__Bacteria;p__Verrucomicrobiota;c__Verrucomicrobiae;o__Opitutales;f__MB11C04;g__GCA-2730975;s__
CBM51.hmm	c_000000002233_2	0.513382	0.28785	0.384493	RIS_SAG_30	d__Bacteria;p__Verrucomicrobiota;c__Verrucomicrobiae;o__Opitutales;f__MB11C04;g__GCA-2730975;s__
CBM16.hmm	c_000000002235_7	0.345726	0.568083	0.637723	RIS_SAG_30	d__Bacteria;p__Verrucomicrobiota;c__Verrucomicrobiae;o__Opitutales;f__MB11C04;g__GCA-2730975;s__
CBM32.hmm	c_000000002258_8	0	0.076327	0.743819	RIS_SAG_30	d__Bacteria;p__Verrucomicrobiota;c__Verrucomicrobiae;o__Opitutales;f__MB11C04;g__GCA-2730975;s__
CBM38.hmm	c_000000002259_9	0	0	0	RIS_SAG_30	d__Bacteria;p__Verrucomicrobiota;c__Verrucomicrobiae;o__Opitutales;f__MB11C04;g__GCA-2730975;s__
CBM9.hmm	c_000000002277_2	0	0.200058	0	RIS_SAG_30	d__Bacteria;p__Verrucomicrobiota;c__Verrucomicrobiae;o__Opitutales;f__MB11C04;g__GCA-2730975;s__
CBM4.hmm	c_000000002855_38	0	0	0	RIS_SAG_36	d__Bacteria;p__Bacteroidota;c__Bacteroidia;o__Flavobacteriales;f__Flavobacteriaceae;g__SCGC-AAA160-P02;s__GCA_000383355.1
CBM4.hmm	c_000000002855_38	0	0	0	RIS_SAG_36	d__Bacteria;p__Bacteroidota;c__Bacteroidia;o__Flavobacteriales;f__Flavobacteriaceae;g__SCGC-AAA160-P02;s__GCA_000383355.1
CBM9.hmm	c_000000002857_76	0	0	0	RIS_SAG_36	d__Bacteria;p__Bacteroidota;c__Bacteroidia;o__Flavobacteriales;f__Flavobacteriaceae;g__SCGC-AAA160-P02;s__GCA_000383355.1
CBM9.hmm	c_000000002858_17	0	0	0	RIS_SAG_36	d__Bacteria;p__Bacteroidota;c__Bacteroidia;o__Flavobacteriales;f__Flavobacteriaceae;g__SCGC-AAA160-P02;s__GCA_000383355.1
CBM9.hmm	c_000000002861_41	0	0	0	RIS_SAG_36	d__Bacteria;p__Bacteroidota;c__Bacteroidia;o__Flavobacteriales;f__Flavobacteriaceae;g__SCGC-AAA160-P02;s__GCA_000383355.1
CBM9.hmm	c_000000000668_16	0	0	0	RIS_SAG_9	d__Bacteria;p__Bacteroidota;c__Bacteroidia;o__Flavobacteriales;f__BACL11;g__;s__
CBM67.hmm	c_000000058950_1	0	0	0	Unbinned contig
CBM9.hmm	c_000000059996_14	0	0	0.0546988	Unbinned contig
CBM9.hmm	c_000000060137_7	0	0	0	Unbinned contig
CBM9.hmm	c_000000060156_11	0	0	0	Unbinned contig
CBM9.hmm	c_000000060976_7	0	0.0470827	0.279964	Unbinned contig
CBM9.hmm	c_000000060977_4	0	0	0	Unbinned contig
CBM9.hmm	c_000000063703_1	0	0.27663	0.222283	Unbinned contig
CBM9.hmm	c_000000064342_2	0	0	0	Unbinned contig
CBM9.hmm	c_000000064853_3	0	0.225468	0.143644	Unbinned contig
CBM9.hmm	c_000000066316_1	0	0.0839404	0	Unbinned contig
CBM9.hmm	c_000000066336_2	0	0	0	Unbinned contig
CBM9.hmm	c_000000066467_3	0	0	0.647452	Unbinned contig
CBM51.hmm	c_000000066580_2	3.53164	0.825116	2.62189	Unbinned contig
CBM9.hmm	c_000000067408_1	0	0.634929	0	Unbinned contig
CBM66.hmm	c_000000067759_2	0	0	0.380523	Unbinned contig
CBM6.hmm	c_000000067763_1	0	0	0	Unbinned contig
CBM48.hmm	c_000000067845_6	0	0	0.0901296	Unbinned contig
CBM38.hmm	c_000000069359_1	0	0	0	Unbinned contig
CBM9.hmm	c_000000069441_1	0	0	0	Unbinned contig
CBM32.hmm	c_000000070408_1	0	0	0	Unbinned contig
CBM51.hmm	c_000000071077_1	3.73484	0.0901638	0.327637	Unbinned contig
CBM47.hmm	c_000000071737_1	0	0.0395249	0.0522273	Unbinned contig
CBM47.hmm	c_000000071925_1	0	0	0	Unbinned contig
CBM38.hmm	c_000000072229_1	0	0.0252587	0	Unbinned contig
CBM67.hmm	c_000000072368_1	0	0	0	Unbinned contig
CBM67.hmm	c_000000072372_1	0	0	0	Unbinned contig
CBM57.hmm	c_000000072497_1	0	0.532699	0	Unbinned contig
CBM32.hmm	c_000000072504_2	0	0	0	Unbinned contig
CBM66.hmm	c_000000072599_2	0	0	0	Unbinned contig
CBM32.hmm	c_000000072674_1	0	0.0630987	0	Unbinned contig
CBM67.hmm	c_000000072690_2	0	0	0	Unbinned contig
CBM9.hmm	c_000000074287_2	0	0	0	Unbinned contig
CBM67.hmm	c_000000075509_1	0	0	0	Unbinned contig
CBM51.hmm	c_000000075826_1	0	0	0	Unbinned contig
CBM51.hmm	c_000000076486_2	0	0	0	Unbinned contig
CBM67.hmm	c_000000076658_1	0	0	0	Unbinned contig
CBM6.hmm	c_000000076810_1	0	0	0	Unbinned contig
CBM47.hmm	c_000000077223_4	0	0	0	Unbinned contig
CBM9.hmm	c_000000077230_1	0	0	0	Unbinned contig
CBM47.hmm	c_000000077588_1	0	0	0	Unbinned contig
CBM66.hmm	c_000000077680_2	0	0	0	Unbinned contig
CBM32.hmm	c_000000077781_1	0	0	0.213912	Unbinned contig
CBM38.hmm	c_000000077959_1	0	0	0	Unbinned contig
CBM9.hmm	c_000000078149_3	0	0.48973	0	Unbinned contig
CBM57.hmm	c_000000078988_1	1.41718	0	0.671821	Unbinned contig
CBM9.hmm	c_000000079505_3	0	0.0554007	0	Unbinned contig
CBM9.hmm	c_000000080010_2	0	0	0	Unbinned contig
CBM9.hmm	c_000000080231_1	0	0.43081	0	Unbinned contig
CBM47.hmm	c_000000086184_1	0	0	0	Unbinned contig
CBM9.hmm	c_000000087375_1	0	0	0	Unbinned contig
CBM9.hmm	c_000000087669_1	0	0	0	Unbinned contig
CBM50.hmm	c_000000087994_1	0	0	0	Unbinned contig
CBM67.hmm	c_000000088317_2	0	0.507656	0.771062	Unbinned contig
CBM67.hmm	c_000000088347_1	0	0.757174	1.72449	Unbinned contig
CBM47.hmm	c_000000094361_1	0	0	0	Unbinned contig
CBM9.hmm	c_000000099655_2	0	0	0	Unbinned contig
CBM47.hmm	c_000000102158_2	0	0	0	Unbinned contig
CBM67.hmm	c_000000102583_1	0	0	0	Unbinned contig
CBM6.hmm	c_000000102990_1	0	0	0	Unbinned contig
CBM47.hmm	c_000000106831_1	0	0.0877982	0	Unbinned contig
CBM66.hmm	c_000000107151_1	0	0.490271	0	Unbinned contig
CBM6.hmm	c_000000107350_2	0	0	0	Unbinned contig
CBM67.hmm	c_000000108043_1	0	0	0	Unbinned contig
CBM66.hmm	c_000000111436_2	0	0	0	Unbinned contig
CBM16.hmm	c_000000111592_2	0	0	0	Unbinned contig
CBM51.hmm	c_000000111846_2	0	0	0	Unbinned contig
CBM48.hmm	c_000000111983_1	0	0	0	Unbinned contig
CBM47.hmm	c_000000112264_1	0	0	0	Unbinned contig
CBM57.hmm	c_000000112489_1	0	0	0.0559531	Unbinned contig
CBM67.hmm	c_000000113032_5	0	0.0950714	0	Unbinned contig
CBM51.hmm	c_000000113093_1	0	0.330171	0.139546	Unbinned contig
CBM67.hmm	c_000000113365_5	0	0	0.312186	Unbinned contig
CBM9.hmm	c_000000113774_3	0	0.668373	0	Unbinned contig
CBM9.hmm	c_000000113774_4	0	0	0.124782	Unbinned contig
CBM9.hmm	c_000000113878_30	0	0	0	Unbinned contig
CBM9.hmm	c_000000115395_4	0	0	0	Unbinned contig
CBM9.hmm	c_000000115490_1	0	0	0.0995668	Unbinned contig
CBM9.hmm	c_000000115614_2	0	0	0	Unbinned contig
CBM9.hmm	c_000000116209_8	0	0	0	Unbinned contig
CBM2.hmm	c_000000117900_2	0	0	0	Unbinned contig
CBM2.hmm	c_000000117900_2	0	0	0	Unbinned contig
CBM9.hmm	c_000000117951_1	0	0	0	Unbinned contig
CBM67.hmm	c_000000118081_2	0	0.612666	0.232534	Unbinned contig
CBM67.hmm	c_000000118363_3	0	1.26698	1.96636	Unbinned contig
CBM9.hmm	c_000000118390_2	0	0.806466	1.27878	Unbinned contig
CBM47.hmm	c_000000118427_2	0	0	0	Unbinned contig
CBM51.hmm	c_000000118573_2	0	0	0	Unbinned contig
CBM51.hmm	c_000000118625_3	0	0	0	Unbinned contig
CBM6.hmm	c_000000118745_10	0	0.532174	0.108185	Unbinned contig
CBM9.hmm	c_000000119268_4	0	0	0.171012	Unbinned contig
CBM9.hmm	c_000000119283_2	0	0.235586	0.353976	Unbinned contig
CBM50.hmm	c_000000119328_6	0	0.208273	0	Unbinned contig
CBM9.hmm	c_000000119497_3	0	0.0303565	0.0902531	Unbinned contig
CBM57.hmm	c_000000121427_4	1.73112	0.0132855	0.131664	Unbinned contig
CBM38.hmm	c_000000121989_1	0	0	0	Unbinned contig
CBM51.hmm	c_000000122226_1	0	0	0	Unbinned contig
CBM9.hmm	c_000000123879_1	0	0	0	Unbinned contig
CBM9.hmm	c_000000124476_1	0	0	0.376792	Unbinned contig
CBM9.hmm	c_000000124741_1	0	0	0	Unbinned contig
CBM9.hmm	c_000000126381_2	0	0	0.0804454	Unbinned contig
CBM9.hmm	c_000000126744_2	0	0	0	Unbinned contig
CBM67.hmm	c_000000127364_1	1.05537	0.194388	0.451513	Unbinned contig
CBM32.hmm	c_000000129040_2	0	0	0.659624	Unbinned contig
CBM51.hmm	c_000000130581_2	0	0	0	Unbinned contig
CBM32.hmm	c_000000132232_1	0	0	0	Unbinned contig
CBM9.hmm	c_000000134518_1	0	0.181642	0.0771484	Unbinned contig
CBM9.hmm	c_000000141066_2	2.92732	0.207247	0.706337	Unbinned contig
CBM9.hmm	c_000000141066_2	2.92732	0.207247	0.706337	Unbinned contig
CBM47.hmm	c_000000141345_2	0	0	0	Unbinned contig
CBM16.hmm	c_000000141395_1	0	0	0	Unbinned contig
CBM9.hmm	c_000000142342_1	0	0.116969	0	Unbinned contig
CBM9.hmm	c_000000142390_1	0	0	0	Unbinned contig
CBM6.hmm	c_000000142422_1	0	0.600622	0	Unbinned contig
CBM6.hmm	c_000000143197_1	0	0	1.61131	Unbinned contig
CBM85.hmm	c_000000145270_1	0	0	0	Unbinned contig
CBM4.hmm	c_000000146275_3	0	0	0	Unbinned contig
CBM16.hmm	c_000000147471_1	0	0	0	Unbinned contig
CBM67.hmm	c_000000149074_2	0	0	1.00305	Unbinned contig
CBM38.hmm	c_000000150425_2	0	0.208871	0.118285	Unbinned contig
CBM9.hmm	c_000000154124_1	0	0	0	Unbinned contig
CBM16.hmm	c_000000154709_10	0	0.0111246	0	Unbinned contig
CBM9.hmm	c_000000154839_2	0	0	0	Unbinned contig
CBM38.hmm	c_000000154998_1	0	0.267511	0	Unbinned contig
CBM67.hmm	c_000000155290_1	1.43657	0.5292	1.04891	Unbinned contig
CBM57.hmm	c_000000158079_2	0	0.31028	0.249563	Unbinned contig
CBM9.hmm	c_000000160505_1	0	0	0	Unbinned contig
CBM9.hmm	c_000000163553_1	0	0	0	Unbinned contig
CBM47.hmm	c_000000163833_2	0	0	0	Unbinned contig
CBM51.hmm	c_000000163904_1	0	0	0	Unbinned contig
CBM67.hmm	c_000000166791_1	0	0	0	Unbinned contig
CBM2.hmm	c_000000166998_1	0	0	0.148389	Unbinned contig
CBM9.hmm	c_000000168013_1	0	0	0	Unbinned contig
CBM9.hmm	c_000000168125_1	0	0	0	Unbinned contig
CBM4.hmm	c_000000168923_1	0	0	0.340002	Unbinned contig
CBM50.hmm	c_000000169228_6	0	0.180165	0	Unbinned contig
CBM9.hmm	c_000000169454_1	2.12713	0.394183	0.0710271	Unbinned contig
CBM9.hmm	c_000000169829_3	0	0.0681156	0	Unbinned contig
CBM47.hmm	c_000000175617_1	0	0	0	Unbinned contig
CBM48.hmm	c_000000175811_2	0	0	0	Unbinned contig
CBM50.hmm	c_000000176025_5	0	0.848154	0.858433	Unbinned contig
CBM9.hmm	c_000000177790_5	0	0.211338	0.336605	Unbinned contig
CBM66.hmm	c_000000178309_1	0	0	0	Unbinned contig
CBM9.hmm	c_000000178969_1	0	0.345227	0	Unbinned contig
CBM9.hmm	c_000000179073_1	0	0	0	Unbinned contig
CBM47.hmm	c_000000180443_1	0	0.0116388	0	Unbinned contig
CBM9.hmm	c_000000181025_1	0	0	0	Unbinned contig
CBM9.hmm	c_000000181046_1	0	0	0	Unbinned contig
CBM9.hmm	c_000000184435_6	0	0	0.0302501	Unbinned contig
CBM9.hmm	c_000000184605_1	0	0	0	Unbinned contig
CBM51.hmm	c_000000184652_1	0	0	0	Unbinned contig
CBM47.hmm	c_000000185157_1	0	0	0.133912	Unbinned contig
CBM9.hmm	c_000000185923_2	2.88105	0.0477592	0.126216	Unbinned contig
CBM48.hmm	c_000000188333_2	0	0.0749925	0.0929001	Unbinned contig
CBM67.hmm	c_000000189246_1	2.23472	0	1.04185	Unbinned contig
CBM9.hmm	c_000000189663_12	0.831306	0.153117	0.455234	Unbinned contig
CBM38.hmm	c_000000190319_1	0	0	0	Unbinned contig
CBM47.hmm	c_000000191623_1	0	0	0	Unbinned contig
CBM51.hmm	c_000000191791_2	0	0	0	Unbinned contig
CBM9.hmm	c_000000193249_1	0	0.252539	0	Unbinned contig
CBM47.hmm	c_000000193340_2	0	0.29049	0	Unbinned contig
CBM67.hmm	c_000000195991_1	0	0	0	Unbinned contig
CBM9.hmm	c_000000197082_2	0	0	0	Unbinned contig
CBM9.hmm	c_000000198413_1	0	0	0	Unbinned contig
CBM57.hmm	c_000000198465_2	0	0	0	Unbinned contig
CBM9.hmm	c_000000198544_1	0	0.0835606	0.0331246	Unbinned contig
CBM48.hmm	c_000000198857_1	0	0	0	Unbinned contig
CBM9.hmm	c_000000199687_6	0	0	0	Unbinned contig
CBM9.hmm	c_000000199994_1	0	0.80614	0	Unbinned contig
CBM38.hmm	c_000000200135_2	0	0	0	Unbinned contig
CBM38.hmm	c_000000204589_1	0	0	0	Unbinned contig
CBM9.hmm	c_000000204895_1	0	0	0	Unbinned contig
CBM32.hmm	c_000000207280_1	0	0	0	Unbinned contig
CBM9.hmm	c_000000208023_3	0	0.547167	0	Unbinned contig
CBM32.hmm	c_000000208123_1	0	0	0.533353	Unbinned contig
CBM9.hmm	c_000000209058_13	0	2.02633	5.36222	Unbinned contig
CBM9.hmm	c_000000209239_1	0	0	0	Unbinned contig
CBM47.hmm	c_000000209380_2	3.21994	0.328862	0.618401	Unbinned contig
CBM6.hmm	c_000000209429_2	0	0	0	Unbinned contig
CBM57.hmm	c_000000209752_1	0	0.0498357	0.27987	Unbinned contig
CBM57.hmm	c_000000210815_1	0	0	0	Unbinned contig
CBM67.hmm	c_000000211198_1	0	1.04295	1.09049	Unbinned contig
CBM51.hmm	c_000000211545_1	1.92606	0.131212	0	Unbinned contig
CBM16.hmm	c_000000212598_1	1.48534	0	0	Unbinned contig
CBM9.hmm	c_000000213544_59	0	0	0	Unbinned contig
CBM9.hmm	c_000000213544_62	0	0	0	Unbinned contig
CBM67.hmm	c_000000216767_6	0	0	0.0582845	Unbinned contig
CBM9.hmm	c_000000217331_2	4.20037	0.865636	2.96503	Unbinned contig
CBM9.hmm	c_000000217331_2	4.20037	0.865636	2.96503	Unbinned contig
CBM9.hmm	c_000000217959_2	0	0	0	Unbinned contig
CBM6.hmm	c_000000218040_1	0	0	0	Unbinned contig
CBM38.hmm	c_000000221969_1	3.3247	0	0	Unbinned contig
CBM67.hmm	c_000000222003_1	0	0	0	Unbinned contig
CBM9.hmm	c_000000223732_2	0	0.177637	0.176045	Unbinned contig
CBM9.hmm	c_000000225056_2	0	0	0	Unbinned contig
CBM48.hmm	c_000000226687_3	0	0	0	Unbinned contig
CBM32.hmm	c_000000226834_1	0	0	0	Unbinned contig
CBM32.hmm	c_000000226834_1	0	0	0	Unbinned contig
CBM9.hmm	c_000000226932_3	0	0	0	Unbinned contig
CBM9.hmm	c_000000227245_1	2.84203	0.85064	0.554804	Unbinned contig
CBM51.hmm	c_000000228185_1	0	0.0469497	0	Unbinned contig
CBM48.hmm	c_000000228287_2	2.57813	3.75368	2.66676	Unbinned contig
CBM9.hmm	c_000000228421_1	0	0.11406	0	Unbinned contig
CBM51.hmm	c_000000230670_1	0	0	0	Unbinned contig
CBM51.hmm	c_000000230862_1	0	0	0	Unbinned contig
CBM35.hmm	c_000000231523_3	0	0.327815	0	Unbinned contig
CBM9.hmm	c_000000231892_1	0.586631	0	0	Unbinned contig
CBM9.hmm	c_000000231926_1	0	0.158665	0.0786214	Unbinned contig
CBM38.hmm	c_000000231947_1	0	0.0692508	0	Unbinned contig
CBM4.hmm	c_000000233065_3	0	0.0991828	0.28786	Unbinned contig
CBM4.hmm	c_000000233065_3	0	0.0991828	0.28786	Unbinned contig
CBM67.hmm	c_000000233753_1	0	0	0	Unbinned contig
CBM67.hmm	c_000000234525_1	0	0.241641	0.385496	Unbinned contig
CBM51.hmm	c_000000234646_1	0	0	0	Unbinned contig
CBM9.hmm	c_000000234813_1	0	0	0	Unbinned contig
CBM51.hmm	c_000000238457_1	0	0	0	Unbinned contig
CBM47.hmm	c_000000238961_1	0	0	0	Unbinned contig
CBM9.hmm	c_000000239504_2	0	0	0	Unbinned contig
CBM66.hmm	c_000000242956_2	0	0.0565313	0	Unbinned contig
CBM32.hmm	c_000000249317_4	0	0	0	Unbinned contig
CBM67.hmm	c_000000251132_2	0	0	0	Unbinned contig
CBM67.hmm	c_000000252282_1	0	0	0.307103	Unbinned contig
CBM47.hmm	c_000000253012_1	0	0.376627	0	Unbinned contig
CBM9.hmm	c_000000255362_2	1.50905	0.0442195	0.0500834	Unbinned contig
CBM38.hmm	c_000000256737_1	0	0	0	Unbinned contig
CBM9.hmm	c_000000256915_1	0	0	0	Unbinned contig
CBM47.hmm	c_000000256991_1	0	0.180458	0.143072	Unbinned contig
CBM9.hmm	c_000000260248_3	0	0	0	Unbinned contig
CBM66.hmm	c_000000260454_2	0	0	0	Unbinned contig
CBM9.hmm	c_000000260798_2	0	0.0761521	0.264143	Unbinned contig
CBM47.hmm	c_000000260876_5	0	0.0203492	0	Unbinned contig
CBM9.hmm	c_000000261013_1	0	0	0	Unbinned contig
CBM67.hmm	c_000000262181_1	0	0.160582	0.101272	Unbinned contig
CBM67.hmm	c_000000263187_1	0	0.177756	0	Unbinned contig
CBM51.hmm	c_000000264290_3	0	0	0	Unbinned contig
CBM9.hmm	c_000000265157_1	0	0.135124	0.0956515	Unbinned contig
CBM48.hmm	c_000000265522_2	0	0	0	Unbinned contig
CBM32.hmm	c_000000265971_1	0	0	0	Unbinned contig
CBM9.hmm	c_000000266823_1	0	0	0.0880384	Unbinned contig
CBM9.hmm	c_000000267218_2	0	0	0	Unbinned contig
CBM9.hmm	c_000000267778_1	0	0	0	Unbinned contig
CBM32.hmm	c_000000268675_1	0	0	0	Unbinned contig
CBM67.hmm	c_000000269566_1	0	0	0	Unbinned contig
CBM67.hmm	c_000000269781_4	3.14155	0.765203	0.520006	Unbinned contig
CBM9.hmm	c_000000269955_3	0	0	0	Unbinned contig
CBM9.hmm	c_000000270080_2	0	0	0	Unbinned contig
CBM47.hmm	c_000000273897_2	0	0.241924	0	Unbinned contig
CBM2.hmm	c_000000274166_2	0	0.244286	0.4669	Unbinned contig
CBM66.hmm	c_000000275181_2	13.7079	1.43979	1.51994	Unbinned contig
CBM9.hmm	c_000000276357_1	6.44079	0	0	Unbinned contig
CBM67.hmm	c_000000277549_1	5.79063	0.950771	2.30126	Unbinned contig
CBM9.hmm	c_000000278783_1	0	0	0.259049	Unbinned contig
CBM51.hmm	c_000000280264_1	0	0	0.0503706	Unbinned contig
CBM47.hmm	c_000000280327_1	0	0	0	Unbinned contig
CBM51.hmm	c_000000280649_1	0	0	0	Unbinned contig
CBM51.hmm	c_000000280734_1	0	0	0	Unbinned contig
CBM9.hmm	c_000000282728_2	0	0	1.69253	Unbinned contig
CBM2.hmm	c_000000282792_2	0	0	0	Unbinned contig
CBM67.hmm	c_000000282943_1	0	0.0833093	0.222918	Unbinned contig
CBM67.hmm	c_000000283293_1	0	0	0	Unbinned contig
CBM51.hmm	c_000000284586_2	0	0	0	Unbinned contig
CBM47.hmm	c_000000285010_1	0	0	0	Unbinned contig
CBM44.hmm	c_000000286057_2	0	0.650453	0.311197	Unbinned contig
CBM35.hmm	c_000000286086_5	2.62978	0.075684	0.360026	Unbinned contig
CBM32.hmm	c_000000286964_1	0	0	0	Unbinned contig
CBM57.hmm	c_000000286983_1	0	0	0.370973	Unbinned contig
CBM51.hmm	c_000000287332_1	1.40717	0	0.0740944	Unbinned contig
CBM32.hmm	c_000000290017_2	0	0	0.0445649	Unbinned contig
CBM9.hmm	c_000000290654_3	1.23468	0	0.0688647	Unbinned contig
CBM44.hmm	c_000000290861_1	0	0	2.23683	Unbinned contig
CBM9.hmm	c_000000290920_2	0	0.252779	0.897669	Unbinned contig
CBM47.hmm	c_000000292541_1	0	0	0	Unbinned contig
CBM47.hmm	c_000000295311_1	0	0	0	Unbinned contig
CBM9.hmm	c_000000295544_9	0	1.76498	1.9597	Unbinned contig
CBM51.hmm	c_000000295723_1	0	0	0	Unbinned contig
CBM66.hmm	c_000000297795_2	15.2154	1.0579	0.524209	Unbinned contig
CBM9.hmm	c_000000300680_1	0	1.1571	0	Unbinned contig
CBM9.hmm	c_000000304069_11	0	0	0	Unbinned contig
CBM16.hmm	c_000000304487_2	0	0.920307	0.442483	Unbinned contig
CBM67.hmm	c_000000304858_1	0	0	0	Unbinned contig
CBM9.hmm	c_000000305873_3	2.52831	1.08393	1.71873	Unbinned contig
CBM32.hmm	c_000000306504_1	0	0	0	Unbinned contig
CBM9.hmm	c_000000306741_1	0	0	0	Unbinned contig
CBM6.hmm	c_000000307717_2	0	0	0.218523	Unbinned contig
CBM9.hmm	c_000000308386_19	0	0	0	Unbinned contig
CBM32.hmm	c_000000309854_1	0	0	0	Unbinned contig
CBM51.hmm	c_000000311320_1	0	0	0.0852546	Unbinned contig
CBM9.hmm	c_000000311329_1	0	0.0123524	0.0489667	Unbinned contig
CBM57.hmm	c_000000316589_1	0	0	0	Unbinned contig
CBM9.hmm	c_000000316652_1	0	0	0	Unbinned contig
CBM9.hmm	c_000000317052_8	0	0	0	Unbinned contig
CBM47.hmm	c_000000319307_1	0	0	0	Unbinned contig
CBM9.hmm	c_000000320260_10	0	2.13751	0.778166	Unbinned contig
CBM9.hmm	c_000000321757_1	0	0	0	Unbinned contig
CBM9.hmm	c_000000323409_1	0	0	0	Unbinned contig
CBM67.hmm	c_000000323409_2	0	0	0	Unbinned contig
CBM67.hmm	c_000000323532_1	0	0	0	Unbinned contig
CBM9.hmm	c_000000325026_3	0	0.956718	0.970191	Unbinned contig
CBM47.hmm	c_000000326456_1	0	0.205188	0.108452	Unbinned contig
CBM47.hmm	c_000000326954_2	0	0.414986	0	Unbinned contig
CBM67.hmm	c_000000327165_2	0.523098	0.2944	0	Unbinned contig
CBM66.hmm	c_000000327388_1	0	0	0	Unbinned contig
CBM9.hmm	c_000000327671_2	0	0	0.115133	Unbinned contig
CBM9.hmm	c_000000328632_2	0	0	0.0532015	Unbinned contig
CBM51.hmm	c_000000329708_2	0	0	0	Unbinned contig
CBM9.hmm	c_000000332445_1	0	0.216047	0	Unbinned contig
CBM4.hmm	c_000000333443_1	0	0	0	Unbinned contig
CBM67.hmm	c_000000333744_6	0	0	0.252755	Unbinned contig
CBM48.hmm	c_000000334195_3	0	0.429463	0.0425612	Unbinned contig
CBM9.hmm	c_000000334423_2	0	0	0	Unbinned contig

## Sheet: GTs
Family.HMM	gene_callers_id	TPM_30m	TPM_180m	TPM_330m	BinId	taxonomy
GT2_Glycos_transf_2.hmm	c_000000000077_24	0	0	0	RIS_MAG_1	d__Bacteria;p__Actinobacteriota;c__Acidimicrobiia;o__Microtrichales;f__MedAcidi-G1;g__S20-B6;s__
GT83.hmm	c_000000000077_32	0	0	0	RIS_MAG_1	d__Bacteria;p__Actinobacteriota;c__Acidimicrobiia;o__Microtrichales;f__MedAcidi-G1;g__S20-B6;s__
GT76.hmm	c_000000000077_33	0	0	0	RIS_MAG_1	d__Bacteria;p__Actinobacteriota;c__Acidimicrobiia;o__Microtrichales;f__MedAcidi-G1;g__S20-B6;s__
GT28.hmm	c_000000000093_59	0	0	0	RIS_MAG_1	d__Bacteria;p__Actinobacteriota;c__Acidimicrobiia;o__Microtrichales;f__MedAcidi-G1;g__S20-B6;s__
GT4.hmm	c_000000000093_84	0	0	0	RIS_MAG_1	d__Bacteria;p__Actinobacteriota;c__Acidimicrobiia;o__Microtrichales;f__MedAcidi-G1;g__S20-B6;s__
GT51.hmm	c_000000000097_11	0	0	0	RIS_MAG_1	d__Bacteria;p__Actinobacteriota;c__Acidimicrobiia;o__Microtrichales;f__MedAcidi-G1;g__S20-B6;s__
GT5.hmm	c_000000000117_31	0	0	0	RIS_MAG_1	d__Bacteria;p__Actinobacteriota;c__Acidimicrobiia;o__Microtrichales;f__MedAcidi-G1;g__S20-B6;s__
GT4.hmm	c_000000000119_35	0	0	0	RIS_MAG_1	d__Bacteria;p__Actinobacteriota;c__Acidimicrobiia;o__Microtrichales;f__MedAcidi-G1;g__S20-B6;s__
GT4.hmm	c_000000000128_15	0	0	0	RIS_MAG_1	d__Bacteria;p__Actinobacteriota;c__Acidimicrobiia;o__Microtrichales;f__MedAcidi-G1;g__S20-B6;s__
GT2_Glycos_transf_2.hmm	c_000000000128_4	0	0	0	RIS_MAG_1	d__Bacteria;p__Actinobacteriota;c__Acidimicrobiia;o__Microtrichales;f__MedAcidi-G1;g__S20-B6;s__
GT2_Glycos_transf_2.hmm	c_000000000130_5	0	0	0	RIS_MAG_1	d__Bacteria;p__Actinobacteriota;c__Acidimicrobiia;o__Microtrichales;f__MedAcidi-G1;g__S20-B6;s__
GT4.hmm	c_000000000136_12	0	0	0	RIS_MAG_1	d__Bacteria;p__Actinobacteriota;c__Acidimicrobiia;o__Microtrichales;f__MedAcidi-G1;g__S20-B6;s__
GT4.hmm	c_000000000136_13	0	0	0	RIS_MAG_1	d__Bacteria;p__Actinobacteriota;c__Acidimicrobiia;o__Microtrichales;f__MedAcidi-G1;g__S20-B6;s__
GT4.hmm	c_000000000136_18	0	0	0	RIS_MAG_1	d__Bacteria;p__Actinobacteriota;c__Acidimicrobiia;o__Microtrichales;f__MedAcidi-G1;g__S20-B6;s__
GT81.hmm	c_000000000150_12	0	0	0	RIS_MAG_1	d__Bacteria;p__Actinobacteriota;c__Acidimicrobiia;o__Microtrichales;f__MedAcidi-G1;g__S20-B6;s__
GT4.hmm	c_000000000156_14	0	0	0	RIS_MAG_1	d__Bacteria;p__Actinobacteriota;c__Acidimicrobiia;o__Microtrichales;f__MedAcidi-G1;g__S20-B6;s__
GT4.hmm	c_000000006506_14	1.0153	0.056102	0	RIS_MAG_10	d__Archaea;p__Thermoplasmatota;c__MGII;o__MGII;f__MGIIB;g__UBA252;s__GCA_002498525.1
GT2_Glyco_tranf_2_3.hmm	c_000000006520_4	0	0	0.090501	RIS_MAG_10	d__Archaea;p__Thermoplasmatota;c__MGII;o__MGII;f__MGIIB;g__UBA252;s__GCA_002498525.1
GT66.hmm	c_000000006561_6	1.87533	0.0665158	0.123165	RIS_MAG_10	d__Archaea;p__Thermoplasmatota;c__MGII;o__MGII;f__MGIIB;g__UBA252;s__GCA_002498525.1
GT4.hmm	c_000000006569_4	2.43279	0.0950502	0.094198	RIS_MAG_10	d__Archaea;p__Thermoplasmatota;c__MGII;o__MGII;f__MGIIB;g__UBA252;s__GCA_002498525.1
GT4.hmm	c_000000006569_5	4.85878	0.142053	2.08353	RIS_MAG_10	d__Archaea;p__Thermoplasmatota;c__MGII;o__MGII;f__MGIIB;g__UBA252;s__GCA_002498525.1
GT4.hmm	c_000000006591_13	0	0	0.0691486	RIS_MAG_10	d__Archaea;p__Thermoplasmatota;c__MGII;o__MGII;f__MGIIB;g__UBA252;s__GCA_002498525.1
GT2_Glycos_transf_2.hmm	c_000000006591_14	0	0	0	RIS_MAG_10	d__Archaea;p__Thermoplasmatota;c__MGII;o__MGII;f__MGIIB;g__UBA252;s__GCA_002498525.1
GT4.hmm	c_000000027351_2	0	0	0	RIS_MAG_100	d__Bacteria;p__Planctomycetota;c__Planctomycetes;o__Pirellulales;f__Pirellulaceae;g__;s__
GT9.hmm	c_000000027536_6	0	0	0	RIS_MAG_100	d__Bacteria;p__Planctomycetota;c__Planctomycetes;o__Pirellulales;f__Pirellulaceae;g__;s__
GT2_Glycos_transf_2.hmm	c_000000027545_5	3.17019	0	0	RIS_MAG_100	d__Bacteria;p__Planctomycetota;c__Planctomycetes;o__Pirellulales;f__Pirellulaceae;g__;s__
GT4.hmm	c_000000027683_1	0	0	0	RIS_MAG_100	d__Bacteria;p__Planctomycetota;c__Planctomycetes;o__Pirellulales;f__Pirellulaceae;g__;s__
GT2_Glycos_transf_2.hmm	c_000000027765_2	0	0	0	RIS_MAG_100	d__Bacteria;p__Planctomycetota;c__Planctomycetes;o__Pirellulales;f__Pirellulaceae;g__;s__
GT2_Glycos_transf_2.hmm	c_000000027893_3	0	0	0	RIS_MAG_100	d__Bacteria;p__Planctomycetota;c__Planctomycetes;o__Pirellulales;f__Pirellulaceae;g__;s__
GT9.hmm	c_000000027903_1	2.52909	0	0	RIS_MAG_100	d__Bacteria;p__Planctomycetota;c__Planctomycetes;o__Pirellulales;f__Pirellulaceae;g__;s__
GT2_Glycos_transf_2.hmm	c_000000027903_2	0	0	0.162678	RIS_MAG_100	d__Bacteria;p__Planctomycetota;c__Planctomycetes;o__Pirellulales;f__Pirellulaceae;g__;s__
GT89.hmm	c_000000027912_2	0	0	0	RIS_MAG_100	d__Bacteria;p__Planctomycetota;c__Planctomycetes;o__Pirellulales;f__Pirellulaceae;g__;s__
GT83.hmm	c_000000028005_2	0	0	0.489791	RIS_MAG_100	d__Bacteria;p__Planctomycetota;c__Planctomycetes;o__Pirellulales;f__Pirellulaceae;g__;s__
GT2_Glycos_transf_2.hmm	c_000000028032_1	7.30837	0	0	RIS_MAG_100	d__Bacteria;p__Planctomycetota;c__Planctomycetes;o__Pirellulales;f__Pirellulaceae;g__;s__
GT19.hmm	c_000000028059_2	0	0	0.117094	RIS_MAG_100	d__Bacteria;p__Planctomycetota;c__Planctomycetes;o__Pirellulales;f__Pirellulaceae;g__;s__
GT2_Glycos_transf_2.hmm	c_000000028295_2	0	0	0	RIS_MAG_100	d__Bacteria;p__Planctomycetota;c__Planctomycetes;o__Pirellulales;f__Pirellulaceae;g__;s__
GT9.hmm	c_000000028345_1	0	0	0	RIS_MAG_100	d__Bacteria;p__Planctomycetota;c__Planctomycetes;o__Pirellulales;f__Pirellulaceae;g__;s__
GT2_Glycos_transf_2.hmm	c_000000028349_2	0	0	0.0442774	RIS_MAG_100	d__Bacteria;p__Planctomycetota;c__Planctomycetes;o__Pirellulales;f__Pirellulaceae;g__;s__
[truncated: 7,820 more rows]

## Sheet: CEs
Family.HMM	gene_callers_id	TPM_30m	TPM_180m	TPM_330m	BinId	taxonomy
[truncated: 3,398 more rows]
